# Supplementary material for: An engineered niche delineates metastatic potential of breast cancer
Source: Bioeng Transl Med. 2023 Sep 29;9(1):e10606. doi: 10.1002/btm2.10606 (PMC10771563; doi:10.1002/btm2.10606)
Supplement: Supplementary file 2 — Data S2: Supporting information [file BTM2-9-e10606-s001.xlsx]

## Sheet: Table of Contents
	Table S1	GSEA analysis of 4T1 (+) vs 4T07 (-) primary tumors
	Table S2	GSEA analysis of 4T1 (+) vs 67NR (-) primary tumors
	Table S3	Subset of GSEA pathways were FDR < 0.1 for at least one comparison
	Table S4	Hallmark pathways in the scaffold, lung, and spleen
	Table S5	Clinical data for the seven breast metastatic samples in TCGA
	Table S6	PCR Primers

## Sheet: Table S1
NAME	SIZE	ES	NES	NOM p-val	FDR q-val	FWER p-val	RANK AT MAX	LEADING EDGE
HALLMARK_INTERFERON_GAMMA_RESPONSE	183	-0.640374	-3.01925	0	0	0	2464	tags=57%, list=18%, signal=69%
HALLMARK_INTERFERON_ALPHA_RESPONSE	89	-0.652596	-2.76486	0	0	0	1898	tags=54%, list=14%, signal=62%
REACTOME_INTERFERON_ALPHA_BETA_SIGNALING	44	-0.651591	-2.37753	0	0	0	1869	tags=59%, list=14%, signal=68%
GOBP_MAST_CELL_ACTIVATION	51	-0.619638	-2.34889	0	0	0	2309	tags=45%, list=17%, signal=54%
WP_ELECTRON_TRANSPORT_CHAIN_OXPHOS_SYSTEM_IN_MITOCHONDRIA	87	0.652459	2.59729	0	0	0	3392	tags=68%, list=25%, signal=90%
KEGG_PARKINSONS_DISEASE	99	0.587451	2.42402	0	0	0	3392	tags=66%, list=25%, signal=87%
REACTOME_RESPIRATORY_ELECTRON_TRANSPORT_ATP_SYNTHESIS_BY_CHEMIOSMOTIC_COUPLING_AND_HEAT_PRODUCTION_BY_UNCOUPLING_PROTEINS	108	0.570335	2.39342	0	0	0	3930	tags=63%, list=29%, signal=88%
GOCC_INNER_MITOCHONDRIAL_MEMBRANE_PROTEIN_COMPLEX	132	0.552563	2.35167	0	0	0	3392	tags=55%, list=25%, signal=72%
GOBP_ATP_SYNTHESIS_COUPLED_ELECTRON_TRANSPORT	77	0.598367	2.35059	0	0	0	3303	tags=61%, list=24%, signal=80%
GOCC_RESPIRASOME	84	0.585577	2.35002	0	0	0	3303	tags=62%, list=24%, signal=81%
GOCC_APICAL_JUNCTION_COMPLEX	107	0.568358	2.33893	0	0	0	1363	tags=32%, list=10%, signal=35%
GOCC_MITOCHONDRIAL_PROTEIN_CONTAINING_COMPLEX	249	0.489894	2.2807	0	0.000110934	0.001	4193	tags=55%, list=31%, signal=79%
HALLMARK_MYC_TARGETS_V1	185	0.505628	2.29716	0	0.00012326	0.001	3725	tags=52%, list=28%, signal=71%
GOMF_OXIDOREDUCTION_DRIVEN_ACTIVE_TRANSMEMBRANE_TRANSPORTER_ACTIVITY	60	0.610959	2.29847	0	0.000138667	0.001	3303	tags=62%, list=24%, signal=81%
GOBP_OXIDATIVE_PHOSPHORYLATION	116	0.533776	2.25013	0	0.00036293	0.004	3303	tags=58%, list=24%, signal=76%
REACTOME_RESPIRATORY_ELECTRON_TRANSPORT	91	0.558339	2.24695	0	0.000387914	0.005	3357	tags=55%, list=25%, signal=73%
PID_A6B1_A6B4_INTEGRIN_PATHWAY	39	0.652	2.25067	0	0.000395923	0.004	2876	tags=62%, list=21%, signal=78%
REACTOME_EUKARYOTIC_TRANSLATION_ELONGATION	57	0.601842	2.24808	0	0.000417754	0.005	3724	tags=63%, list=28%, signal=87%
KEGG_OXIDATIVE_PHOSPHORYLATION	104	0.540668	2.23248	0	0.000434788	0.006	3392	tags=55%, list=25%, signal=73%
REACTOME_FORMATION_OF_TUBULIN_FOLDING_INTERMEDIATES_BY_CCT_TRIC	16	0.791114	2.22459	0	0.000475309	0.007	1814	tags=75%, list=13%, signal=87%
WP_OXIDATIVE_PHOSPHORYLATION	53	0.603784	2.20911	0	0.000542003	0.009	4138	tags=68%, list=31%, signal=98%
REACTOME_CELL_JUNCTION_ORGANIZATION	57	0.593624	2.21129	0	0.000573885	0.009	2730	tags=49%, list=20%, signal=61%
GOMF_STRUCTURAL_CONSTITUENT_OF_RIBOSOME	121	0.518297	2.19615	0	0.00074185	0.013	3724	tags=53%, list=28%, signal=72%
REACTOME_THE_CITRIC_ACID_TCA_CYCLE_AND_RESPIRATORY_ELECTRON_TRANSPORT	152	0.497654	2.17481	0	0.00103282	0.02	3930	tags=55%, list=29%, signal=76%
KEGG_RIBOSOME	54	0.582442	2.17767	0	0.00108446	0.02	3724	tags=59%, list=28%, signal=82%
REACTOME_EUKARYOTIC_TRANSLATION_INITIATION	82	0.541014	2.16771	0	0.00118255	0.024	3781	tags=57%, list=28%, signal=79%
GOBP_RESPONSE_TO_INTERFERON_GAMMA	95	-0.523945	-2.25922	0	0.00118416	0.008	2515	tags=46%, list=19%, signal=57%
GOBP_REGULATION_OF_MAST_CELL_ACTIVATION	34	-0.639706	-2.2602	0	0.00124302	0.007	2795	tags=53%, list=21%, signal=67%
GOBP_RESPONSE_TO_PROTOZOAN	19	-0.740123	-2.25191	0	0.00126562	0.01	2363	tags=74%, list=18%, signal=89%
GOMF_ELECTRON_TRANSFER_ACTIVITY	96	0.530846	2.16119	0	0.00132042	0.027	3303	tags=53%, list=24%, signal=70%
GOCC_TIGHT_JUNCTION	95	0.530402	2.15599	0	0.00135488	0.029	2330	tags=37%, list=17%, signal=44%
GOBP_MAST_CELL_ACTIVATION_INVOLVED_IN_IMMUNE_RESPONSE	42	-0.610087	-2.22145	0	0.0015509	0.014	2795	tags=50%, list=21%, signal=63%
GOCC_NADH_DEHYDROGENASE_COMPLEX	45	0.608581	2.13376	0	0.00196265	0.045	3303	tags=60%, list=24%, signal=79%
KEGG_PATHOGENIC_ESCHERICHIA_COLI_INFECTION	45	0.591695	2.13129	0	0.00201176	0.048	1993	tags=47%, list=15%, signal=55%
GOCC_RIBOSOME	162	0.47694	2.1351	0	0.00204116	0.045	3757	tags=48%, list=28%, signal=66%
WP_CYTOPLASMIC_RIBOSOMAL_PROTEINS	57	0.560876	2.11881	0	0.00224821	0.056	3910	tags=60%, list=29%, signal=84%
REACTOME_SRP_DEPENDENT_COTRANSLATIONAL_PROTEIN_TARGETING_TO_MEMBRANE	77	0.540505	2.10062	0	0.00228679	0.077	3724	tags=57%, list=28%, signal=78%
REACTOME_SEALING_OF_THE_NUCLEAR_ENVELOPE_NE_BY_ESCRT_III	19	0.713889	2.10289	0.00192308	0.00228906	0.075	1763	tags=58%, list=13%, signal=66%
REACTOME_FORMATION_OF_THE_CORNIFIED_ENVELOPE	28	0.654936	2.10546	0	0.00229321	0.073	474	tags=36%, list=4%, signal=37%
WP_PATHOGENIC_ESCHERICHIA_COLI_INFECTION	45	0.591694	2.09706	0	0.00233963	0.08	1993	tags=47%, list=15%, signal=55%
REACTOME_NUCLEAR_ENVELOPE_NE_REASSEMBLY	63	0.558449	2.10616	0	0.00235873	0.073	3015	tags=49%, list=22%, signal=63%
REACTOME_LAMININ_INTERACTIONS	24	0.681047	2.10617	0	0.0024281	0.073	1229	tags=42%, list=9%, signal=46%
GOBP_CELL_CELL_JUNCTION_ORGANIZATION	140	0.490566	2.10988	0	0.00244414	0.07	2172	tags=37%, list=16%, signal=44%
GOMF_CELL_ADHESION_MEDIATOR_ACTIVITY	46	0.587961	2.10728	0	0.00246825	0.072	2095	tags=43%, list=16%, signal=51%
GOBP_RESPIRATORY_ELECTRON_TRANSPORT_CHAIN	94	0.52068	2.11487	0	0.00247123	0.064	3422	tags=52%, list=25%, signal=69%
GOMF_NADH_DEHYDROGENASE_ACTIVITY	41	0.607266	2.11074	0	0.00252299	0.07	3303	tags=61%, list=24%, signal=80%
GOBP_TIGHT_JUNCTION_ORGANIZATION	54	0.566718	2.11206	0	0.00257109	0.069	1363	tags=35%, list=10%, signal=39%
HALLMARK_OXIDATIVE_PHOSPHORYLATION	185	0.463487	2.07066	0	0.00333013	0.129	3712	tags=47%, list=28%, signal=64%
GOCC_APICOLATERAL_PLASMA_MEMBRANE	16	0.742401	2.06844	0	0.0033535	0.132	1848	tags=56%, list=14%, signal=65%
REACTOME_ACTIVATION_OF_AMPK_DOWNSTREAM_OF_NMDARS	16	0.74231	2.07362	0	0.00336024	0.124	1763	tags=50%, list=13%, signal=57%
GOBP_EMBRYONIC_CRANIAL_SKELETON_MORPHOGENESIS	36	0.620452	2.07232	0	0.00338155	0.128	1111	tags=39%, list=8%, signal=42%
GOMF_CELL_CELL_ADHESION_MEDIATOR_ACTIVITY	39	0.602697	2.07418	0	0.00341431	0.123	2095	tags=44%, list=16%, signal=51%
REACTOME_KERATINIZATION	28	0.654936	2.06587	0	0.00344383	0.139	474	tags=36%, list=4%, signal=37%
WP_ALPHA_6_BETA_4_SIGNALING_PATHWAY	31	0.632699	2.07468	0	0.00344491	0.121	2876	tags=55%, list=21%, signal=70%
GOBP_LABYRINTHINE_LAYER_DEVELOPMENT	35	0.626715	2.07543	0	0.00344899	0.119	1534	tags=40%, list=11%, signal=45%
GOBP_NEGATIVE_REGULATION_OF_IMMUNE_RESPONSE	123	-0.483943	-2.1641	0	0.00354194	0.036	2226	tags=40%, list=16%, signal=47%
REACTOME_CHOLESTEROL_BIOSYNTHESIS	21	0.694748	2.05906	0	0.00373629	0.15	2069	tags=62%, list=15%, signal=73%
REACTOME_ACTIVATION_OF_THE_MRNA_UPON_BINDING_OF_THE_CAP_BINDING_COMPLEX_AND_EIFS_AND_SUBSEQUENT_BINDING_TO_43S	43	0.592528	2.05638	0	0.00373975	0.156	3781	tags=67%, list=28%, signal=93%
GOBP_MITOCHONDRIAL_ELECTRON_TRANSPORT_NADH_TO_UBIQUINONE	47	0.57181	2.05654	0	0.00381607	0.156	3303	tags=53%, list=24%, signal=70%
GOMF_STRUCTURAL_MOLECULE_ACTIVITY	409	0.418257	2.05201	0	0.00398544	0.167	3321	tags=42%, list=25%, signal=53%
GOCC_RIBOSOMAL_SUBUNIT	135	0.480623	2.04808	0	0.00422238	0.177	3757	tags=50%, list=28%, signal=68%
GOBP_ELECTRON_TRANSPORT_CHAIN	130	0.475353	2.04514	0	0.00436763	0.188	3303	tags=46%, list=24%, signal=61%
GOMF_OXIDOREDUCTASE_ACTIVITY_ACTING_ON_NAD_P_H_QUINONE_OR_SIMILAR_COMPOUND_AS_ACCEPTOR	48	0.560568	2.04002	0	0.00446306	0.201	3303	tags=56%, list=24%, signal=74%
GOCC_LATERAL_PLASMA_MEMBRANE	48	0.56466	2.04309	0	0.00446699	0.194	2194	tags=44%, list=16%, signal=52%
KEGG_ALZHEIMERS_DISEASE	135	0.472376	2.03837	0	0.00451793	0.208	3116	tags=52%, list=23%, signal=67%
GOCC_INTERMEDIATE_FILAMENT	41	0.581375	2.04052	0	0.00454421	0.201	2518	tags=51%, list=19%, signal=63%
WP_TYPE_II_INTERFERON_SIGNALING_IFNG	31	-0.634662	-2.14397	0	0.00495448	0.056	2715	tags=65%, list=20%, signal=81%
GOBP_POSITIVE_REGULATION_OF_MAST_CELL_ACTIVATION	17	-0.722676	-2.12712	0	0.00517927	0.081	2795	tags=59%, list=21%, signal=74%
GOBP_B_CELL_MEDIATED_IMMUNITY	101	-0.493219	-2.12972	0	0.00523274	0.076	2471	tags=39%, list=18%, signal=47%
WP_IMMUNE_RESPONSE_TO_TUBERCULOSIS	21	-0.691048	-2.13287	0	0.00545049	0.073	1754	tags=52%, list=13%, signal=60%
REACTOME_INTERFERON_GAMMA_SIGNALING	61	-0.548248	-2.13624	0	0.00562734	0.069	1661	tags=46%, list=12%, signal=52%
GOBP_CELL_CELL_JUNCTION_ASSEMBLY	93	0.501943	2.01646	0	0.00642636	0.298	1363	tags=30%, list=10%, signal=33%
GOCC_CYTOCHROME_COMPLEX	30	0.626532	2.01707	0	0.00649969	0.296	3085	tags=77%, list=23%, signal=99%
GOCC_LARGE_RIBOSOMAL_SUBUNIT	88	0.494922	2.01275	0	0.00653579	0.315	4059	tags=51%, list=30%, signal=73%
REACTOME_COOPERATION_OF_PREFOLDIN_AND_TRIC_CCT_IN_ACTIN_AND_TUBULIN_FOLDING	23	0.660672	2.01372	0.00182482	0.00653615	0.312	1814	tags=52%, list=13%, signal=60%
WP_STRIATED_MUSCLE_CONTRACTION_PATHWAY	21	0.672738	2.0142	0	0.00657228	0.309	2794	tags=71%, list=21%, signal=90%
GOBP_HUMORAL_IMMUNE_RESPONSE_MEDIATED_BY_CIRCULATING_IMMUNOGLOBULIN	34	-0.609652	-2.10506	0	0.00657949	0.114	2471	tags=50%, list=18%, signal=61%
GOBP_INTERFERON_GAMMA_MEDIATED_SIGNALING_PATHWAY	20	-0.684949	-2.11076	0	0.00666178	0.11	1679	tags=55%, list=12%, signal=63%
KEGG_HUNTINGTONS_DISEASE	143	0.461244	2.00854	0	0.00675566	0.332	3465	tags=55%, list=26%, signal=73%
GOBP_PROTEIN_LOCALIZATION_TO_CELL_CELL_JUNCTION	19	0.702763	2.00948	0	0.00679408	0.329	1037	tags=37%, list=8%, signal=40%
REACTOME_COLLAGEN_FORMATION	62	0.525524	2.00418	0	0.00705176	0.343	2427	tags=44%, list=18%, signal=53%
GOBP_ANTIGEN_PROCESSING_AND_PRESENTATION_OF_EXOGENOUS_ANTIGEN	26	-0.639089	-2.09815	0	0.00728425	0.13	2468	tags=46%, list=18%, signal=56%
KEGG_ECM_RECEPTOR_INTERACTION	62	0.526321	1.99637	0	0.00784668	0.387	3101	tags=52%, list=23%, signal=67%
REACTOME_COOPERATION_OF_PDCL_PHLP1_AND_TRIC_CCT_IN_G_PROTEIN_BETA_FOLDING	22	0.654923	1.99695	0	0.00789946	0.384	2050	tags=45%, list=15%, signal=54%
GOCC_OXIDOREDUCTASE_COMPLEX	101	0.48577	1.99079	0	0.00813065	0.408	3303	tags=45%, list=24%, signal=59%
REACTOME_COMPLEX_I_BIOGENESIS	54	0.541529	1.99097	0	0.00824849	0.408	3303	tags=52%, list=24%, signal=68%
GOBP_CRANIAL_SKELETAL_SYSTEM_DEVELOPMENT	52	0.547104	1.99221	0	0.00825857	0.403	1111	tags=33%, list=8%, signal=35%
REACTOME_RRNA_PROCESSING	161	0.453712	1.98672	0	0.00846299	0.434	3724	tags=45%, list=28%, signal=61%
REACTOME_CELL_CELL_COMMUNICATION	87	0.497068	1.98684	0	0.00858219	0.434	2730	tags=40%, list=20%, signal=50%
GOCC_CYTOSOLIC_RIBOSOME	62	0.524967	1.9835	0	0.00877884	0.448	3736	tags=55%, list=28%, signal=75%
GOBP_LABYRINTHINE_LAYER_MORPHOGENESIS	18	0.705854	1.97979	0	0.00909992	0.469	576	tags=39%, list=4%, signal=41%
WP_SARSCOV2_INNATE_IMMUNITY_EVASION_AND_CELLSPECIFIC_IMMUNE_RESPONSE	50	-0.547133	-2.08172	0	0.00938972	0.175	2464	tags=48%, list=18%, signal=59%
GOBP_PURINE_CONTAINING_COMPOUND_BIOSYNTHETIC_PROCESS	136	0.456352	1.97566	0	0.00963016	0.493	2714	tags=38%, list=20%, signal=46%
GOBP_CELLULAR_RESPONSE_TO_INTERFERON_GAMMA	80	-0.512154	-2.07269	0	0.00968731	0.196	1707	tags=38%, list=13%, signal=43%
GOBP_NEGATIVE_REGULATION_OF_INNATE_IMMUNE_RESPONSE	51	-0.55088	-2.06883	0	0.00968887	0.205	1869	tags=45%, list=14%, signal=52%
WP_TYPE_I_INTERFERON_INDUCTION_AND_SIGNALING_DURING_SARSCOV2_INFECTION	29	-0.613786	-2.07495	0	0.01001	0.193	2317	tags=45%, list=17%, signal=54%
KEGG_TIGHT_JUNCTION	92	0.478292	1.96751	0	0.0105224	0.531	2108	tags=37%, list=16%, signal=43%
REACTOME_NON_INTEGRIN_MEMBRANE_ECM_INTERACTIONS	49	0.543125	1.96756	0	0.0106608	0.531	3417	tags=65%, list=25%, signal=87%
REACTOME_MET_ACTIVATES_PTK2_SIGNALING	24	0.642396	1.96465	0	0.0109171	0.552	3240	tags=67%, list=24%, signal=88%
REACTOME_REGULATION_OF_EXPRESSION_OF_SLITS_AND_ROBOS	127	0.462676	1.95885	0	0.0117996	0.586	3917	tags=54%, list=29%, signal=75%
GOMF_PATTERN_RECOGNITION_RECEPTOR_ACTIVITY	19	-0.686524	-2.04869	0	0.0119183	0.266	1438	tags=58%, list=11%, signal=65%
GOBP_RIBOSE_PHOSPHATE_BIOSYNTHETIC_PROCESS	139	0.454663	1.95606	0	0.0121552	0.598	2714	tags=35%, list=20%, signal=44%
GOCC_CELL_SUBSTRATE_JUNCTION	379	0.402595	1.95535	0	0.012166	0.601	2594	tags=34%, list=19%, signal=41%
GOBP_ANTIBACTERIAL_HUMORAL_RESPONSE	19	-0.674427	-2.05018	0	0.0123007	0.264	2461	tags=68%, list=18%, signal=84%
GOMF_CADHERIN_BINDING	289	0.412017	1.94847	0	0.012803	0.628	3018	tags=35%, list=22%, signal=44%
WP_REGULATION_OF_APOPTOSIS_BY_PARATHYROID_HORMONERELATED_PROTEIN	19	0.660799	1.94878	0	0.0129458	0.628	843	tags=32%, list=6%, signal=34%
PID_INTEGRIN1_PATHWAY	55	0.525966	1.94056	0	0.0141891	0.67	3240	tags=55%, list=24%, signal=71%
GOMF_CELL_ADHESION_MOLECULE_BINDING	447	0.389431	1.93841	0	0.0144196	0.681	3019	tags=35%, list=22%, signal=43%
GOBP_APICAL_JUNCTION_ASSEMBLY	51	0.521996	1.93292	0	0.0155778	0.704	1363	tags=31%, list=10%, signal=35%
GOBP_EMBRYONIC_SKELETAL_SYSTEM_MORPHOGENESIS	60	0.513197	1.93019	0	0.0158048	0.713	1111	tags=28%, list=8%, signal=31%
WP_ALLOGRAFT_REJECTION	54	-0.521545	-2.02735	0	0.0158755	0.354	1242	tags=35%, list=9%, signal=39%
REACTOME_NONSENSE_MEDIATED_DECAY_NMD	80	0.49139	1.93033	0	0.0159865	0.713	3724	tags=52%, list=28%, signal=72%
GOBP_NUCLEAR_MEMBRANE_REASSEMBLY	22	0.6454	1.92537	0	0.0160758	0.736	4019	tags=68%, list=30%, signal=97%
REACTOME_TRANSLATION	246	0.413012	1.92684	0	0.016226	0.729	3816	tags=44%, list=28%, signal=61%
REACTOME_EXTRA_NUCLEAR_ESTROGEN_SIGNALING	61	0.514146	1.92547	0	0.0162269	0.735	2245	tags=36%, list=17%, signal=43%
GOMF_CADHERIN_BINDING_INVOLVED_IN_CELL_CELL_ADHESION	18	0.673619	1.92602	0	0.0162507	0.732	1215	tags=39%, list=9%, signal=43%
GOBP_EMBRYONIC_PLACENTA_MORPHOGENESIS	21	0.645768	1.92702	0	0.0163349	0.727	576	tags=33%, list=4%, signal=35%
GOBP_NEURAL_TUBE_FORMATION	86	0.479805	1.9212	0	0.0167599	0.757	1584	tags=29%, list=12%, signal=33%
PID_RET_PATHWAY	32	0.57848	1.91697	0	0.0172149	0.777	2876	tags=47%, list=21%, signal=59%
REACTOME_CELL_CELL_JUNCTION_ORGANIZATION	35	0.570332	1.91773	0	0.0172709	0.776	1363	tags=31%, list=10%, signal=35%
GOBP_ADAPTIVE_IMMUNE_RESPONSE	305	-0.398501	-2.0179	0	0.0176823	0.396	2531	tags=34%, list=19%, signal=41%
GOBP_REGULATION_OF_MAST_CELL_ACTIVATION_INVOLVED_IN_IMMUNE_RESPONSE	26	-0.62595	-2.01522	0	0.017718	0.412	2795	tags=54%, list=21%, signal=68%
GOBP_AEROBIC_RESPIRATION	160	0.436032	1.91026	0	0.0187284	0.807	3966	tags=54%, list=29%, signal=76%
REACTOME_SYNDECAN_INTERACTIONS	26	0.603525	1.90857	0	0.0190047	0.813	3417	tags=77%, list=25%, signal=103%
GOBP_MIDBRAIN_DEVELOPMENT	65	0.507302	1.90373	0	0.0197437	0.831	3215	tags=45%, list=24%, signal=58%
REACTOME_RHO_GTPASES_ACTIVATE_IQGAPS	21	0.644792	1.90394	0.0035524	0.0198335	0.827	1763	tags=52%, list=13%, signal=60%
REACTOME_TIGHT_JUNCTION_INTERACTIONS	15	0.70002	1.90247	0.00176678	0.019904	0.835	1363	tags=47%, list=10%, signal=52%
GOBP_HUMORAL_IMMUNE_RESPONSE	115	-0.449068	-1.99628	0	0.0202733	0.494	2471	tags=39%, list=18%, signal=47%
GOCC_PHAGOCYTIC_VESICLE_MEMBRANE	64	-0.496298	-1.99304	0	0.0202768	0.503	3314	tags=47%, list=25%, signal=62%
GOBP_ANTIGEN_PROCESSING_AND_PRESENTATION_OF_EXOGENOUS_PEPTIDE_ANTIGEN	21	-0.647888	-1.99784	0.00209644	0.0204899	0.483	2468	tags=48%, list=18%, signal=58%
REACTOME_INFLUENZA_INFECTION	117	0.452138	1.8988	0	0.0205827	0.849	3724	tags=45%, list=28%, signal=62%
GOBP_ANTIGEN_PROCESSING_AND_PRESENTATION_OF_PEPTIDE_ANTIGEN	40	-0.554731	-1.99794	0	0.0212158	0.482	2531	tags=48%, list=19%, signal=58%
GOCC_RESPIRATORY_CHAIN_COMPLEX_IV	20	0.628752	1.89539	0.00182815	0.0214283	0.859	2054	tags=70%, list=15%, signal=82%
GOBP_ANTIGEN_PROCESSING_AND_PRESENTATION	70	-0.487796	-1.98399	0	0.0219815	0.543	2531	tags=39%, list=19%, signal=47%
GOBP_NEGATIVE_REGULATION_OF_IMMUNE_SYSTEM_PROCESS	294	-0.396175	-1.97779	0	0.022283	0.571	2479	tags=37%, list=18%, signal=45%
GOBP_REGULATORY_T_CELL_DIFFERENTIATION	21	-0.654993	-1.98061	0	0.0222859	0.558	1554	tags=43%, list=12%, signal=48%
WP_MITOCHONDRIAL_COMPLEX_I_ASSEMBLY_MODEL_OXPHOS_SYSTEM	53	0.521463	1.88908	0	0.0229567	0.882	3303	tags=49%, list=24%, signal=65%
REACTOME_MET_PROMOTES_CELL_MOTILITY	35	0.572417	1.88703	0	0.023066	0.889	3240	tags=51%, list=24%, signal=67%
GOBP_MESODERM_MORPHOGENESIS	48	0.515553	1.88772	0	0.0230999	0.884	1661	tags=35%, list=12%, signal=40%
GOCC_CELL_CELL_JUNCTION	355	0.390603	1.8804	0	0.0236532	0.907	2730	tags=33%, list=20%, signal=41%
REACTOME_FGFR2_ALTERNATIVE_SPLICING	26	0.620308	1.88208	0	0.0237066	0.901	3867	tags=62%, list=29%, signal=86%
BIOCARTA_EFP_PATHWAY	16	0.679551	1.88075	0.00190476	0.0237298	0.904	3068	tags=69%, list=23%, signal=89%
REACTOME_SELENOAMINO_ACID_METABOLISM	78	0.473525	1.88349	0	0.023865	0.898	3910	tags=53%, list=29%, signal=74%
REACTOME_SIGNALING_BY_ROBO_RECEPTORS	164	0.427864	1.88097	0	0.0238665	0.903	3917	tags=51%, list=29%, signal=71%
REACTOME_PROTEIN_FOLDING	69	0.482819	1.88221	0.00174216	0.0238757	0.901	1814	tags=30%, list=13%, signal=35%
GOBP_SARCOMERE_ORGANIZATION	23	0.616962	1.87617	0.0018315	0.0240095	0.918	2915	tags=57%, list=22%, signal=72%
GOCC_MITOCHONDRIAL_LARGE_RIBOSOMAL_SUBUNIT	53	0.505944	1.87657	0	0.0241042	0.917	4059	tags=53%, list=30%, signal=75%
KEGG_GAP_JUNCTION	61	0.504324	1.87708	0	0.0241348	0.916	1887	tags=41%, list=14%, signal=47%
REACTOME_ASSEMBLY_OF_COLLAGEN_FIBRILS_AND_OTHER_MULTIMERIC_STRUCTURES	44	0.535055	1.87852	0	0.0241381	0.913	1955	tags=41%, list=14%, signal=48%
REACTOME_EXTRACELLULAR_MATRIX_ORGANIZATION	205	0.410097	1.87726	0	0.0242797	0.916	3101	tags=41%, list=23%, signal=53%
REACTOME_INTERFERON_SIGNALING	144	-0.424292	-1.96715	0	0.024428	0.625	1754	tags=32%, list=13%, signal=36%
WP_SARS_CORONAVIRUS_AND_INNATE_IMMUNITY	16	-0.687198	-1.96032	0.0022779	0.0248323	0.647	2317	tags=63%, list=17%, signal=75%
GOBP_NEGATIVE_REGULATION_OF_RESPONSE_TO_BIOTIC_STIMULUS	79	-0.466341	-1.95206	0	0.0249075	0.685	2033	tags=35%, list=15%, signal=41%
GOBP_APOPTOTIC_PROCESS_INVOLVED_IN_MORPHOGENESIS	20	0.643654	1.87222	0	0.0250695	0.926	811	tags=30%, list=6%, signal=32%
GOCC_BASEMENT_MEMBRANE	62	0.500639	1.8708	0	0.0250863	0.929	2889	tags=44%, list=21%, signal=55%
GOBP_RIBONUCLEOSIDE_TRIPHOSPHATE_BIOSYNTHETIC_PROCESS	49	0.52094	1.87145	0	0.0250965	0.927	3422	tags=49%, list=25%, signal=65%
GOBP_ANTIMICROBIAL_HUMORAL_RESPONSE	41	-0.538183	-1.95513	0	0.0251284	0.67	2461	tags=54%, list=18%, signal=65%
GOBP_RESPONSE_TO_INTERFERON_BETA	24	-0.626054	-1.96125	0	0.0252162	0.643	1433	tags=46%, list=11%, signal=51%
WP_HOSTPATHOGEN_INTERACTION_OF_HUMAN_CORONAVIRUSES_INTERFERON_INDUCTION	33	-0.570159	-1.95698	0	0.0252344	0.661	2715	tags=48%, list=20%, signal=61%
REACTOME_SIGNALING_BY_HIPPO	19	0.646313	1.86953	0.00389105	0.0252652	0.93	2194	tags=53%, list=16%, signal=63%
GOCC_ORGANELLE_INNER_MEMBRANE	442	0.378381	1.86859	0	0.02529	0.93	4317	tags=48%, list=32%, signal=68%
GOBP_PHAGOCYTOSIS_RECOGNITION	21	-0.630629	-1.95261	0	0.0253193	0.682	2844	tags=57%, list=21%, signal=72%
WP_EPITHELIAL_TO_MESENCHYMAL_TRANSITION_IN_COLORECTAL_CANCER	121	0.436813	1.86411	0	0.0265956	0.943	1963	tags=33%, list=15%, signal=38%
GOMF_EXTRACELLULAR_MATRIX_STRUCTURAL_CONSTITUENT	103	0.455007	1.85948	0	0.0281681	0.951	3371	tags=48%, list=25%, signal=63%
REACTOME_CRISTAE_FORMATION	27	0.588865	1.85718	0.00185874	0.0288212	0.956	4363	tags=74%, list=32%, signal=109%
GOBP_EMBRYONIC_SKELETAL_SYSTEM_DEVELOPMENT	84	0.467735	1.85189	0	0.0303435	0.962	1111	tags=25%, list=8%, signal=27%
REACTOME_ECM_PROTEOGLYCANS	56	0.50017	1.85101	0	0.0304116	0.963	3266	tags=57%, list=24%, signal=75%
REACTOME_FATTY_ACYL_COA_BIOSYNTHESIS	26	0.590076	1.84937	0	0.0305814	0.964	2605	tags=50%, list=19%, signal=62%
HALLMARK_E2F_TARGETS	192	0.412661	1.84968	0	0.0307098	0.964	3383	tags=38%, list=25%, signal=50%
GOMF_STRUCTURAL_CONSTITUENT_OF_MUSCLE	25	0.599974	1.84827	0	0.0307477	0.965	2794	tags=52%, list=21%, signal=65%
REACTOME_TGF_BETA_RECEPTOR_SIGNALING_IN_EMT_EPITHELIAL_TO_MESENCHYMAL_TRANSITION	16	0.666419	1.84703	0.00182482	0.0310024	0.966	3182	tags=69%, list=24%, signal=90%
WP_MIRNA_TARGETS_IN_ECM_AND_MEMBRANE_RECEPTORS	21	0.623037	1.84259	0.00363636	0.0325461	0.973	4582	tags=86%, list=34%, signal=130%
GOBP_LABYRINTHINE_LAYER_BLOOD_VESSEL_DEVELOPMENT	15	0.673845	1.84108	0	0.0327927	0.975	3215	tags=67%, list=24%, signal=87%
GOCC_ADHERENS_JUNCTION	134	0.43026	1.83926	0	0.0332791	0.977	2722	tags=34%, list=20%, signal=43%
REACTOME_MITOTIC_METAPHASE_AND_ANAPHASE	215	0.400658	1.83516	0	0.0347876	0.985	4222	tags=48%, list=31%, signal=69%
GOBP_ANTIGEN_PROCESSING_AND_PRESENTATION_OF_EXOGENOUS_PEPTIDE_ANTIGEN_VIA_MHC_CLASS_II	16	-0.680775	-1.92046	0	0.0348209	0.821	1973	tags=44%, list=15%, signal=51%
GOBP_NADH_DEHYDROGENASE_COMPLEX_ASSEMBLY	55	0.502608	1.83432	0	0.0349397	0.985	3927	tags=53%, list=29%, signal=74%
GOBP_PHARYNGEAL_SYSTEM_DEVELOPMENT	19	0.624595	1.83346	0.00188324	0.0350184	0.986	754	tags=32%, list=6%, signal=33%
WP_ENVELOPE_PROTEINS_AND_THEIR_POTENTIAL_ROLES_IN_EDMD_PHYSIOPATHOLOGY	40	0.53879	1.82883	0	0.0352181	0.99	1774	tags=38%, list=13%, signal=43%
GOMF_RNA_POLYMERASE_II_GENERAL_TRANSCRIPTION_INITIATION_FACTOR_BINDING	22	0.614287	1.83237	0	0.0352766	0.988	1518	tags=36%, list=11%, signal=41%
GOBP_PYRIMIDINE_NUCLEOSIDE_MONOPHOSPHATE_METABOLIC_PROCESS	16	0.641593	1.83087	0.00369004	0.0352889	0.99	1859	tags=44%, list=14%, signal=51%
GOBP_EPHRIN_RECEPTOR_SIGNALING_PATHWAY	38	0.534012	1.83181	0.00182482	0.0353123	0.99	3094	tags=53%, list=23%, signal=68%
GOBP_POSITIVE_REGULATION_OF_TELOMERASE_RNA_LOCALIZATION_TO_CAJAL_BODY	15	0.680493	1.83007	0	0.0353309	0.99	4081	tags=73%, list=30%, signal=105%
GOBP_NUCLEOSIDE_PHOSPHATE_BIOSYNTHETIC_PROCESS	178	0.411384	1.83107	0	0.0354323	0.99	2153	tags=30%, list=16%, signal=35%
KEGG_INTESTINAL_IMMUNE_NETWORK_FOR_IGA_PRODUCTION	26	-0.575683	-1.92321	0.00223714	0.0354424	0.81	1499	tags=31%, list=11%, signal=35%
GOBP_DEFENSE_RESPONSE_TO_BACTERIUM	141	-0.421772	-1.92113	0	0.0354604	0.818	2461	tags=43%, list=18%, signal=51%
GOMF_PROTON_CHANNEL_ACTIVITY	15	0.666326	1.82884	0.00181488	0.0354643	0.99	1798	tags=53%, list=13%, signal=61%
GOCC_CYTOSOLIC_SMALL_RIBOSOMAL_SUBUNIT	26	0.577963	1.82492	0	0.0363429	0.991	3736	tags=69%, list=28%, signal=96%
GOBP_RIBONUCLEOSIDE_TRIPHOSPHATE_METABOLIC_PROCESS	63	0.484132	1.82515	0	0.0364887	0.991	3422	tags=46%, list=25%, signal=61%
GOBP_REGULATION_OF_RESPONSE_TO_BIOTIC_STIMULUS	259	-0.38605	-1.9125	0	0.037221	0.85	1869	tags=29%, list=14%, signal=33%
HALLMARK_APICAL_JUNCTION	154	0.416096	1.82094	0	0.0378634	0.993	2108	tags=32%, list=16%, signal=38%
GOBP_NEGATIVE_REGULATION_OF_LYMPHOCYTE_MEDIATED_IMMUNITY	31	-0.554317	-1.90862	0	0.0379403	0.859	4067	tags=61%, list=30%, signal=88%
PID_P38_MK2_PATHWAY	20	0.622611	1.8197	0	0.0381292	0.993	2099	tags=45%, list=16%, signal=53%
GOMF_ANTIGEN_BINDING	36	-0.550602	-1.90585	0	0.0383846	0.871	2531	tags=47%, list=19%, signal=58%
REACTOME_RHO_GTPASES_ACTIVATE_FORMINS	124	0.426972	1.81759	0	0.0389074	0.993	2891	tags=40%, list=21%, signal=51%
GOBP_POSITIVE_REGULATION_OF_IMMUNE_RESPONSE	371	-0.368919	-1.89903	0	0.0392742	0.892	3307	tags=41%, list=24%, signal=53%
GOBP_ADAPTIVE_IMMUNE_RESPONSE_BASED_ON_SOMATIC_RECOMBINATION_OF_IMMUNE_RECEPTORS_BUILT_FROM_IMMUNOGLOBULIN_SUPERFAMILY_DOMAINS	215	-0.393986	-1.90221	0	0.0394052	0.882	2366	tags=30%, list=18%, signal=36%
GOBP_POSITIVE_REGULATION_OF_TRANSCRIPTION_FROM_RNA_POLYMERASE_II_PROMOTER_IN_RESPONSE_TO_STRESS	20	-0.625477	-1.89621	0	0.0394639	0.898	2393	tags=55%, list=18%, signal=67%
GOBP_COMPLEMENT_ACTIVATION	38	-0.533775	-1.89953	0	0.0397986	0.89	2471	tags=45%, list=18%, signal=55%
GOBP_STRIATED_MUSCLE_CELL_DEVELOPMENT	37	0.525434	1.8107	0.00358423	0.0413593	0.995	3982	tags=59%, list=30%, signal=84%
GOBP_ATP_METABOLIC_PROCESS	209	0.399426	1.81078	0	0.0415986	0.995	3116	tags=41%, list=23%, signal=53%
GOBP_CELLULAR_RESPONSE_TO_INTERFERON_BETA	18	-0.644084	-1.88787	0.00436681	0.0420271	0.928	1433	tags=44%, list=11%, signal=50%
GOBP_PH_REDUCTION	34	-0.535685	-1.88892	0	0.0422636	0.926	3449	tags=50%, list=26%, signal=67%
GOBP_LYMPHOCYTE_MEDIATED_IMMUNITY	196	-0.389315	-1.87967	0	0.0423784	0.942	2366	tags=32%, list=18%, signal=38%
GOBP_POSITIVE_REGULATION_OF_SYNAPTIC_TRANSMISSION_GLUTAMATERGIC	15	-0.67744	-1.88175	0	0.0423801	0.94	2135	tags=60%, list=16%, signal=71%
GOBP_IMMUNE_EFFECTOR_PROCESS	423	-0.361863	-1.88272	0	0.0426576	0.939	2475	tags=33%, list=18%, signal=39%
GOBP_REGULATION_OF_INNATE_IMMUNE_RESPONSE	177	-0.39521	-1.8845	0	0.042782	0.935	1925	tags=31%, list=14%, signal=35%
GOBP_REGULATION_OF_MUSCLE_CONTRACTION	91	0.446799	1.80509	0	0.0435334	0.997	1600	tags=31%, list=12%, signal=35%
GOBP_NUCLEOSIDE_METABOLIC_PROCESS	43	0.508118	1.80422	0	0.0436522	0.997	2630	tags=49%, list=19%, signal=60%
GOBP_STEROL_BIOSYNTHETIC_PROCESS	46	0.512815	1.80522	0	0.0437694	0.997	3326	tags=52%, list=25%, signal=69%
GOBP_TELOMERASE_RNA_LOCALIZATION	19	0.615556	1.80303	0.00189753	0.0439658	0.997	3569	tags=58%, list=26%, signal=79%
REACTOME_STRIATED_MUSCLE_CONTRACTION	18	0.62755	1.8008	0.00186567	0.044458	0.997	2794	tags=67%, list=21%, signal=84%
WP_CHOLESTEROL_METABOLISM_WITH_BLOCH_AND_KANDUTSCHRUSSELL_PATHWAYS	38	0.527687	1.80135	0.00172712	0.0445617	0.997	2255	tags=50%, list=17%, signal=60%
KEGG_CYTOKINE_CYTOKINE_RECEPTOR_INTERACTION	147	-0.40269	-1.86733	0	0.0462674	0.956	1351	tags=30%, list=10%, signal=33%
GOBP_REGULATION_OF_T_CELL_APOPTOTIC_PROCESS	25	-0.589136	-1.85596	0	0.0462721	0.97	1428	tags=48%, list=11%, signal=54%
GOBP_EPIDERMIS_MORPHOGENESIS	19	-0.609831	-1.86257	0.00423729	0.0463844	0.967	1922	tags=47%, list=14%, signal=55%
PID_IL12_2PATHWAY	55	-0.479093	-1.85924	0	0.0466115	0.967	3307	tags=47%, list=24%, signal=62%
GOBP_DEFENSE_RESPONSE_TO_SYMBIONT	205	-0.38951	-1.85612	0	0.0468888	0.97	1925	tags=28%, list=14%, signal=32%
HALLMARK_IL6_JAK_STAT3_SIGNALING	74	-0.453075	-1.86764	0	0.0469699	0.956	1384	tags=28%, list=10%, signal=31%
GOBP_ACTIVATION_OF_IMMUNE_RESPONSE	230	-0.378327	-1.86276	0	0.0470686	0.967	3401	tags=44%, list=25%, signal=58%
GOBP_VACUOLAR_LOCALIZATION	68	-0.459804	-1.85957	0	0.0470928	0.967	2394	tags=35%, list=18%, signal=43%
GOBP_LEUKOCYTE_MEDIATED_IMMUNITY	271	-0.371718	-1.85313	0	0.0470978	0.974	2515	tags=35%, list=19%, signal=42%
GOBP_ESTABLISHMENT_OF_EPITHELIAL_CELL_POLARITY	30	0.567258	1.79526	0.00359066	0.0473031	0.998	3117	tags=60%, list=23%, signal=78%
GOBP_NEGATIVE_REGULATION_OF_VIRAL_GENOME_REPLICATION	40	-0.517697	-1.85654	0	0.0473726	0.969	2756	tags=52%, list=20%, signal=66%
GOBP_NEGATIVE_REGULATION_OF_LEUKOCYTE_CELL_CELL_ADHESION	89	-0.433495	-1.86288	0	0.0478066	0.967	2142	tags=35%, list=16%, signal=41%
GOBP_NUCLEOBASE_BIOSYNTHETIC_PROCESS	17	0.63204	1.79273	0.00352734	0.0483323	0.998	1751	tags=41%, list=13%, signal=47%
GOMF_COLLAGEN_BINDING	56	0.489455	1.79158	0.00348432	0.0485737	0.999	1447	tags=34%, list=11%, signal=38%
GOBP_EMBRYONIC_EYE_MORPHOGENESIS	23	0.60259	1.78818	0.00177305	0.0495533	0.999	653	tags=26%, list=5%, signal=27%
GOBP_APOPTOTIC_PROCESS_INVOLVED_IN_DEVELOPMENT	28	0.560234	1.78644	0.00355872	0.0496862	0.999	811	tags=25%, list=6%, signal=27%
PID_FOXM1_PATHWAY	37	0.523675	1.78691	0	0.0497567	0.999	3387	tags=57%, list=25%, signal=76%
REACTOME_SIGNALING_BY_MET	69	0.462629	1.78821	0	0.0498525	0.999	3240	tags=41%, list=24%, signal=53%
HALLMARK_MYOGENESIS	146	0.410489	1.78718	0	0.0498738	0.999	3380	tags=47%, list=25%, signal=61%
REACTOME_ABORTIVE_ELONGATION_OF_HIV_1_TRANSCRIPT_IN_THE_ABSENCE_OF_TAT	23	0.604576	1.7853	0.00912409	0.0500258	0.999	3867	tags=65%, list=29%, signal=91%
GOMF_NUCLEOSOMAL_DNA_BINDING	32	0.539501	1.78831	0.0017301	0.0501013	0.999	4902	tags=63%, list=36%, signal=98%
GOCC_CONTRACTILE_FIBER	143	0.413791	1.78437	0	0.0501356	0.999	3060	tags=39%, list=23%, signal=50%
GOBP_CYTOPLASMIC_PATTERN_RECOGNITION_RECEPTOR_SIGNALING_PATHWAY	54	-0.471355	-1.84541	0.004914	0.0506356	0.98	3390	tags=48%, list=25%, signal=64%
GOBP_FOAM_CELL_DIFFERENTIATION	24	-0.573607	-1.84313	0.00223214	0.0511573	0.985	1298	tags=42%, list=10%, signal=46%
GOBP_POSITIVE_REGULATION_OF_RESPONSE_TO_CYTOKINE_STIMULUS	53	-0.491147	-1.84091	0	0.0517104	0.985	1633	tags=34%, list=12%, signal=38%
GOBP_DNA_UNWINDING_INVOLVED_IN_DNA_REPLICATION	21	0.597607	1.77995	0.00735294	0.0523868	0.999	2455	tags=43%, list=18%, signal=52%
GOBP_REGULATION_OF_SMOOTH_MUSCLE_CONTRACTION	32	0.545865	1.77905	0.00179533	0.0526419	1	773	tags=25%, list=6%, signal=26%
GOBP_LEUKOCYTE_DEGRANULATION	58	-0.472924	-1.83738	0	0.0529735	0.986	2795	tags=47%, list=21%, signal=58%
GOBP_MESODERMAL_CELL_DIFFERENTIATION	20	0.607537	1.77667	0.00572519	0.053474	1	1659	tags=50%, list=12%, signal=57%
REACTOME_THE_ROLE_OF_GTSE1_IN_G2_M_PROGRESSION_AFTER_G2_CHECKPOINT	65	0.467772	1.77499	0	0.054244	1	3975	tags=54%, list=29%, signal=76%
GOBP_ATP_BIOSYNTHETIC_PROCESS	37	0.531084	1.77365	0	0.0547532	1	3422	tags=51%, list=25%, signal=69%
REACTOME_RHOV_GTPASE_CYCLE	33	0.528437	1.77138	0.00368324	0.0557205	1	3159	tags=52%, list=23%, signal=67%
GOBP_REGULATION_OF_COLLAGEN_METABOLIC_PROCESS	28	0.55858	1.77068	0	0.0558309	1	1528	tags=36%, list=11%, signal=40%
GOBP_POSITIVE_REGULATION_OF_MUSCLE_CONTRACTION	22	0.591093	1.76951	0.00355872	0.0562669	1	985	tags=41%, list=7%, signal=44%
GOMF_PALMITOYLTRANSFERASE_ACTIVITY	27	0.551569	1.76745	0.00356506	0.0569351	1	2807	tags=44%, list=21%, signal=56%
GOBP_REGULATION_OF_ACTIN_FILAMENT_BASED_MOVEMENT	25	0.567989	1.7669	0.00176056	0.0569572	1	1586	tags=40%, list=12%, signal=45%
GOBP_REGULATION_OF_WOUND_HEALING	85	0.444314	1.76786	0	0.056962	1	1459	tags=27%, list=11%, signal=30%
GOBP_IMMUNE_RESPONSE_REGULATING_SIGNALING_PATHWAY	323	-0.360204	-1.82761	0	0.0570649	0.992	2963	tags=38%, list=22%, signal=48%
KEGG_SYSTEMIC_LUPUS_ERYTHEMATOSUS	51	-0.478191	-1.82904	0	0.0570973	0.992	1548	tags=29%, list=11%, signal=33%
GOBP_NEGATIVE_REGULATION_OF_T_CELL_MEDIATED_IMMUNITY	15	-0.655057	-1.82489	0.00215983	0.0578663	0.993	336	tags=33%, list=2%, signal=34%
REACTOME_RECYCLING_PATHWAY_OF_L1	33	0.528291	1.76454	0.00183486	0.0582294	1	1763	tags=39%, list=13%, signal=45%
REACTOME_ROS_AND_RNS_PRODUCTION_IN_PHAGOCYTES	28	-0.549404	-1.82233	0	0.0588022	0.994	4955	tags=64%, list=37%, signal=101%
HALLMARK_HEME_METABOLISM	169	-0.388046	-1.82008	0	0.0593561	0.994	3371	tags=46%, list=25%, signal=60%
REACTOME_SYNTHESIS_OF_VERY_LONG_CHAIN_FATTY_ACYL_COAS	17	0.614407	1.75925	0.00744879	0.0607701	1	2605	tags=47%, list=19%, signal=58%
GOBP_BASEMENT_MEMBRANE_ORGANIZATION	29	0.548192	1.75944	0.0071048	0.0609497	1	2834	tags=45%, list=21%, signal=57%
GOBP_RESPONSE_TO_ANGIOTENSIN	22	-0.574794	-1.81301	0.0021322	0.0612457	0.994	2464	tags=50%, list=18%, signal=61%
GOBP_SYNAPTIC_TRANSMISSION_GLUTAMATERGIC	43	-0.49384	-1.81492	0	0.0615437	0.994	2360	tags=44%, list=17%, signal=53%
GOMF_TRANSFORMING_GROWTH_FACTOR_BETA_BINDING	20	0.600213	1.75777	0.00784314	0.0615501	1	1111	tags=40%, list=8%, signal=44%
GOBP_ANTIGEN_PROCESSING_AND_PRESENTATION_OF_PEPTIDE_OR_POLYSACCHARIDE_ANTIGEN_VIA_MHC_CLASS_II	22	-0.598392	-1.81375	0.00209644	0.0617272	0.994	1973	tags=36%, list=15%, signal=43%
GOBP_EPITHELIAL_CELL_MORPHOGENESIS	26	0.552979	1.75684	0.00371058	0.06189	1	214	tags=23%, list=2%, signal=23%
KEGG_DNA_REPLICATION	32	0.530063	1.75605	0.0017452	0.0620901	1	2735	tags=38%, list=20%, signal=47%
GOBP_CYTOPLASMIC_TRANSLATION	111	0.415919	1.75534	0	0.062206	1	3724	tags=47%, list=28%, signal=64%
HALLMARK_EPITHELIAL_MESENCHYMAL_TRANSITION	174	0.396325	1.75422	0	0.0625247	1	3321	tags=45%, list=25%, signal=59%
GOBP_REGULATION_OF_STEM_CELL_PROLIFERATION	30	0.540601	1.75247	0.00551471	0.0634238	1	1731	tags=33%, list=13%, signal=38%
GOMF_FOUR_WAY_JUNCTION_DNA_BINDING	16	0.641058	1.74915	0.00375235	0.064396	1	1530	tags=38%, list=11%, signal=42%
GOBP_PYRIMIDINE_RIBONUCLEOTIDE_METABOLIC_PROCESS	19	0.601889	1.74996	0.00358423	0.0644733	1	1859	tags=42%, list=14%, signal=49%
GOCC_ORGANELLAR_RIBOSOME	78	0.437451	1.7495	0	0.0645	1	3757	tags=45%, list=28%, signal=62%
PID_WNT_SIGNALING_PATHWAY	19	0.602667	1.75019	0.00568182	0.0646707	1	3215	tags=58%, list=24%, signal=76%
GOBP_FORMATION_OF_PRIMARY_GERM_LAYER	86	0.44063	1.7465	0	0.0659157	1	2960	tags=43%, list=22%, signal=55%
REACTOME_SIGNALING_BY_FGFR2_IIIA_TM	19	0.598993	1.74495	0.00554529	0.0665785	1	3867	tags=58%, list=29%, signal=81%
WP_PHOTODYNAMIC_THERAPYINDUCED_UNFOLDED_PROTEIN_RESPONSE	24	-0.572674	-1.80332	0.00217391	0.0671526	0.994	1246	tags=38%, list=9%, signal=41%
WP_NONALCOHOLIC_FATTY_LIVER_DISEASE	134	0.408703	1.7435	0	0.0672456	1	3303	tags=51%, list=24%, signal=67%
GOBP_NUCLEAR_MEMBRANE_ORGANIZATION	41	0.498819	1.74299	0.00355872	0.0672746	1	4197	tags=59%, list=31%, signal=85%
REACTOME_SIGNALING_BY_WNT_IN_CANCER	29	0.535963	1.7421	0	0.0677229	1	1999	tags=38%, list=15%, signal=44%
PID_MTOR_4PATHWAY	64	0.459227	1.73914	0.00345423	0.0693295	1	3332	tags=52%, list=25%, signal=68%
GOBP_NUCLEOSIDE_TRIPHOSPHATE_BIOSYNTHETIC_PROCESS	57	0.464343	1.73792	0.00496689	0.069882	1	3422	tags=46%, list=25%, signal=61%
REACTOME_GASTRIN_CREB_SIGNALLING_PATHWAY_VIA_PKC_AND_MAPK	15	0.635723	1.73697	0.00549451	0.07018	1	1774	tags=40%, list=13%, signal=46%
REACTOME_PIWI_INTERACTING_RNA_PIRNA_BIOGENESIS	16	0.624065	1.73584	0.0130597	0.0705614	1	3867	tags=75%, list=29%, signal=105%
GOBP_INTERMEDIATE_FILAMENT_BASED_PROCESS	28	0.550204	1.73424	0.00542496	0.0712818	1	2933	tags=46%, list=22%, signal=59%
GOBP_POSITIVE_REGULATION_OF_RESPONSE_TO_BIOTIC_STIMULUS	133	-0.398073	-1.79203	0	0.0715842	0.996	1433	tags=28%, list=11%, signal=31%
REACTOME_FORMATION_OF_THE_EARLY_ELONGATION_COMPLEX	32	0.537095	1.73328	0.00183824	0.0716681	1	4065	tags=53%, list=30%, signal=76%
GOBP_TOLERANCE_INDUCTION	18	-0.605657	-1.79252	0.0108932	0.0720322	0.996	1190	tags=39%, list=9%, signal=43%
GOBP_REGULATION_OF_IMMUNE_EFFECTOR_PROCESS	249	-0.362981	-1.79027	0	0.0721249	0.997	2807	tags=37%, list=21%, signal=45%
HALLMARK_INFLAMMATORY_RESPONSE	170	-0.377585	-1.79454	0	0.0723376	0.996	3028	tags=43%, list=22%, signal=55%
GOBP_RESPONSE_TO_BACTERIUM	397	-0.349706	-1.7928	0	0.0727064	0.996	2476	tags=36%, list=18%, signal=42%
GOBP_NEGATIVE_REGULATION_OF_DEFENSE_RESPONSE	165	-0.376969	-1.77614	0	0.073861	1	2466	tags=33%, list=18%, signal=40%
KEGG_ANTIGEN_PROCESSING_AND_PRESENTATION	39	-0.490074	-1.77902	0.00230947	0.0740216	1	1591	tags=31%, list=12%, signal=35%
GOBP_POSITIVE_REGULATION_OF_IMMUNE_EFFECTOR_PROCESS	180	-0.374605	-1.77987	0	0.0742542	1	3301	tags=42%, list=24%, signal=55%
GOBP_POSITIVE_REGULATION_OF_PHAGOCYTOSIS	50	-0.472602	-1.77621	0	0.0746092	1	1298	tags=36%, list=10%, signal=40%
GOBP_RESPONSE_TO_TYPE_I_INTERFERON	54	-0.469399	-1.78162	0	0.0746529	0.999	2317	tags=37%, list=17%, signal=45%
GOBP_CELLULAR_RESPONSE_TO_THYROID_HORMONE_STIMULUS	15	-0.632724	-1.77714	0.00639659	0.0746886	1	1804	tags=60%, list=13%, signal=69%
GOBP_NEGATIVE_REGULATION_OF_TYPE_I_INTERFERON_MEDIATED_SIGNALING_PATHWAY	17	-0.615032	-1.7803	0	0.0747162	0.999	1869	tags=47%, list=14%, signal=55%
GOMF_AMIDE_TRANSMEMBRANE_TRANSPORTER_ACTIVITY	25	-0.557381	-1.77387	0.00700935	0.0747224	1	3827	tags=60%, list=28%, signal=84%
REACTOME_APOPTOTIC_EXECUTION_PHASE	47	0.479902	1.72859	0.00178891	0.0748439	1	1561	tags=28%, list=12%, signal=31%
GOMF_IMMUNE_RECEPTOR_ACTIVITY	85	-0.425585	-1.78509	0	0.0748728	0.999	1351	tags=28%, list=10%, signal=31%
GOBP_GASTRULATION	134	0.401843	1.72787	0	0.0749187	1	3199	tags=41%, list=24%, signal=53%
GOBP_NEURON_MATURATION	28	-0.539011	-1.78207	0.00696056	0.0752014	0.999	1234	tags=36%, list=9%, signal=39%
GOCC_PHAGOCYTIC_VESICLE	120	-0.399289	-1.7829	0	0.0754143	0.999	3426	tags=46%, list=25%, signal=61%
GOCC_EXTERNAL_SIDE_OF_PLASMA_MEMBRANE	239	-0.36065	-1.77165	0	0.075483	1	2531	tags=38%, list=19%, signal=46%
GOBP_SUBSTANTIA_NIGRA_DEVELOPMENT	36	0.51086	1.72629	0.00724638	0.0757897	1	4902	tags=69%, list=36%, signal=109%
GOBP_CELLULAR_RESPIRATION	194	0.381498	1.72447	0	0.0768106	1	3966	tags=47%, list=29%, signal=66%
REACTOME_NERVOUS_SYSTEM_DEVELOPMENT	425	0.350562	1.72203	0	0.0770149	1	3290	tags=40%, list=24%, signal=52%
GOBP_EPITHELIAL_CELL_DEVELOPMENT	152	0.388087	1.72147	0	0.0770886	1	2265	tags=29%, list=17%, signal=34%
WP_CANONICAL_AND_NONCANONICAL_NOTCH_SIGNALING	21	0.586062	1.72249	0.00943396	0.0771022	1	1711	tags=24%, list=13%, signal=27%
REACTOME_CARBOXYTERMINAL_POST_TRANSLATIONAL_MODIFICATIONS_OF_TUBULIN	22	0.575351	1.72294	0.00516351	0.0772162	1	2441	tags=55%, list=18%, signal=66%
REACTOME_GAP_JUNCTION_TRAFFICKING_AND_REGULATION	25	0.54842	1.72337	0.00572519	0.0772476	1	2108	tags=44%, list=16%, signal=52%
GOBP_REGULATION_OF_ANOIKIS	16	0.620026	1.72002	0.0130841	0.0774499	1	1953	tags=31%, list=14%, signal=36%
WP_INTERACTIONS_OF_NATURAL_KILLER_CELLS_IN_PANCREATIC_CANCER	19	-0.600002	-1.76818	0.00448431	0.0775787	1	2796	tags=63%, list=21%, signal=80%
GOBP_VENTRICULAR_SEPTUM_MORPHOGENESIS	32	0.519818	1.72018	0.00181818	0.077661	1	3710	tags=63%, list=27%, signal=86%
WP_TGFBETA_SIGNALING_IN_THYROID_CELLS_FOR_EPITHELIALMESENCHYMAL_TRANSITION	16	0.608899	1.71731	0.00574713	0.0788462	1	2879	tags=63%, list=21%, signal=79%
GOBP_POSITIVE_REGULATION_OF_CELL_SUBSTRATE_ADHESION	96	0.420627	1.71764	0.0017452	0.0789401	1	2574	tags=31%, list=19%, signal=38%
GOCC_CELL_CELL_CONTACT_ZONE	50	0.476634	1.71508	0.00511945	0.0802998	1	1022	tags=24%, list=8%, signal=26%
GOBP_REGULATION_OF_LEUKOCYTE_APOPTOTIC_PROCESS	65	-0.438832	-1.76084	0	0.0809158	1	2284	tags=43%, list=17%, signal=52%
GOBP_RESPONSE_TO_VIRUS	282	-0.352434	-1.75955	0	0.0810232	1	1925	tags=26%, list=14%, signal=30%
GOBP_POSITIVE_REGULATION_OF_TRANSCRIPTION_REGULATORY_REGION_DNA_BINDING	20	-0.568646	-1.7617	0.00892857	0.0810366	1	1068	tags=35%, list=8%, signal=38%
GOBP_IMMUNE_RESPONSE_REGULATING_CELL_SURFACE_RECEPTOR_SIGNALING_PATHWAY	189	-0.377905	-1.76269	0	0.081177	1	3754	tags=50%, list=28%, signal=69%
GOBP_OSTEOBLAST_DIFFERENTIATION	175	0.385335	1.71134	0	0.0816993	1	2782	tags=34%, list=21%, signal=43%
GOBP_LONG_CHAIN_FATTY_ACYL_COA_METABOLIC_PROCESS	18	0.602921	1.7126	0.00929368	0.0818959	1	1154	tags=28%, list=9%, signal=30%
REACTOME_HSP90_CHAPERONE_CYCLE_FOR_STEROID_HORMONE_RECEPTORS_SHR_IN_THE_PRESENCE_OF_LIGAND	40	0.489389	1.71144	0.00174825	0.0819673	1	2783	tags=43%, list=21%, signal=53%
REACTOME_SIGNAL_AMPLIFICATION	20	0.578372	1.71189	0.00359066	0.0820491	1	2050	tags=35%, list=15%, signal=41%
GOBP_REGULATION_OF_TRANSCRIPTION_REGULATORY_REGION_DNA_BINDING	38	-0.484044	-1.75651	0.002457	0.0826668	1	1068	tags=24%, list=8%, signal=26%
GOCC_POLYSOME	51	0.474753	1.70951	0.00341297	0.0828698	1	3718	tags=51%, list=28%, signal=70%
WP_MITOCHONDRIAL_COMPLEX_IV_ASSEMBLY	26	0.545371	1.709	0.00695652	0.0828838	1	2557	tags=46%, list=19%, signal=57%
GOMF_TRANSFORMING_GROWTH_FACTOR_BETA_RECEPTOR_BINDING	19	0.584192	1.70735	0.0146789	0.0834189	1	3897	tags=63%, list=29%, signal=89%
GOCC_SMALL_RIBOSOMAL_SUBUNIT	50	0.472493	1.70738	0.00175439	0.0837574	1	3736	tags=54%, list=28%, signal=74%
GOBP_INTEGRATED_STRESS_RESPONSE_SIGNALING	21	-0.564824	-1.75365	0.00886918	0.0839601	1	2295	tags=48%, list=17%, signal=57%
GOCC_CYTOSOLIC_LARGE_RIBOSOMAL_SUBUNIT	35	0.506392	1.70617	0.00368324	0.0839724	1	5269	tags=71%, list=39%, signal=117%
REACTOME_RESOLUTION_OF_SISTER_CHROMATID_COHESION	112	0.405084	1.70345	0.00157729	0.0842133	1	4309	tags=51%, list=32%, signal=74%
GOBP_EPITHELIAL_TUBE_MORPHOGENESIS	236	0.365445	1.70383	0	0.0842527	1	2308	tags=28%, list=17%, signal=34%
REACTOME_RUNX2_REGULATES_BONE_DEVELOPMENT	25	0.549105	1.70412	0.00559702	0.0843269	1	2748	tags=44%, list=20%, signal=55%
GOBP_CELL_JUNCTION_ORGANIZATION	455	0.344659	1.70417	0	0.0846525	1	3058	tags=35%, list=23%, signal=44%
HALLMARK_CHOLESTEROL_HOMEOSTASIS	67	0.44489	1.70447	0.00348432	0.0847754	1	2335	tags=46%, list=17%, signal=56%
GOBP_PROTON_TRANSMEMBRANE_TRANSPORT	101	0.415857	1.70453	0.00167504	0.0851059	1	2054	tags=31%, list=15%, signal=36%
REACTOME_ANTIMICROBIAL_PEPTIDES	21	-0.574253	-1.75119	0.00223714	0.0853615	1	2461	tags=57%, list=18%, signal=70%
WP_COMPLEMENT_AND_COAGULATION_CASCADES	35	-0.499268	-1.74973	0.00226757	0.0856619	1	1686	tags=37%, list=12%, signal=42%
GOBP_POSITIVE_REGULATION_OF_NUCLEOCYTOPLASMIC_TRANSPORT	56	0.451991	1.70104	0.00174216	0.085798	1	2977	tags=41%, list=22%, signal=52%
GOBP_REGULATION_OF_EXTRINSIC_APOPTOTIC_SIGNALING_PATHWAY_IN_ABSENCE_OF_LIGAND	34	0.506155	1.69991	0.00706714	0.0860253	1	2773	tags=38%, list=21%, signal=48%
PID_SYNDECAN_2_PATHWAY	29	0.539216	1.7002	0.0107914	0.0861471	1	3708	tags=66%, list=27%, signal=90%
GOBP_INTRINSIC_APOPTOTIC_SIGNALING_PATHWAY_IN_RESPONSE_TO_ENDOPLASMIC_RETICULUM_STRESS	52	-0.454965	-1.74746	0	0.0868254	1	1384	tags=25%, list=10%, signal=28%
GOBP_PROTEIN_IMPORT_INTO_MITOCHONDRIAL_MATRIX	17	0.602968	1.69832	0.0164835	0.0869909	1	4135	tags=65%, list=31%, signal=93%
GOBP_PROXIMAL_DISTAL_PATTERN_FORMATION	20	-0.569956	-1.74572	0.0128755	0.0873873	1	1861	tags=30%, list=14%, signal=35%
WP_PROGERIAASSOCIATED_LIPODYSTROPHY	17	0.612464	1.69674	0.0128676	0.0875391	1	2879	tags=53%, list=21%, signal=67%
GOBP_CELL_JUNCTION_ASSEMBLY	262	0.363672	1.69705	0	0.0877339	1	3117	tags=35%, list=23%, signal=45%
GOBP_FATTY_ACYL_COA_BIOSYNTHETIC_PROCESS	19	0.57718	1.6958	0.00705467	0.0879557	1	1520	tags=32%, list=11%, signal=36%
GOBP_T_CELL_ACTIVATION	378	-0.340018	-1.7439	0	0.0881323	1	2292	tags=29%, list=17%, signal=34%
GOCC_BASAL_PART_OF_CELL	170	0.381987	1.69496	0	0.0883136	1	1354	tags=25%, list=10%, signal=27%
GOCC_INTERMEDIATE_FILAMENT_CYTOSKELETON	75	0.43137	1.69434	0.00176367	0.088457	1	3058	tags=39%, list=23%, signal=50%
GOBP_TRANSFORMING_GROWTH_FACTOR_BETA_PRODUCTION	30	0.528645	1.6938	0.00707965	0.0885448	1	1013	tags=27%, list=8%, signal=29%
GOBP_ANTIGEN_RECEPTOR_MEDIATED_SIGNALING_PATHWAY	133	-0.386929	-1.74183	0	0.0890981	1	3666	tags=52%, list=27%, signal=71%
REACTOME_APC_C_MEDIATED_DEGRADATION_OF_CELL_CYCLE_PROTEINS	82	0.421689	1.69182	0.00171527	0.0898402	1	3918	tags=51%, list=29%, signal=72%
REACTOME_ORC1_REMOVAL_FROM_CHROMATIN	67	0.437146	1.68955	0	0.0916907	1	3906	tags=51%, list=29%, signal=71%
GOBP_NEGATIVE_REGULATION_OF_VIRAL_PROCESS	65	-0.430889	-1.73577	0	0.0932539	1	2756	tags=46%, list=20%, signal=58%
GOBP_NEURAL_TUBE_DEVELOPMENT	122	0.39329	1.68694	0.00167785	0.0935221	1	3771	tags=47%, list=28%, signal=64%
GOBP_MORPHOGENESIS_OF_EMBRYONIC_EPITHELIUM	117	0.39614	1.68592	0.00166945	0.0939149	1	1085	tags=22%, list=8%, signal=24%
GOMF_SIGNALING_RECEPTOR_REGULATOR_ACTIVITY	216	-0.354575	-1.73392	0	0.0941495	1	1292	tags=25%, list=10%, signal=28%
REACTOME_OPIOID_SIGNALLING	64	0.443861	1.68524	0.00169492	0.0941862	1	2050	tags=34%, list=15%, signal=40%
GOBP_NATURAL_KILLER_CELL_MEDIATED_IMMUNITY	46	-0.46312	-1.73218	0.00475059	0.0947017	1	3028	tags=48%, list=22%, signal=61%
GOBP_NUCLEOSIDE_MONOPHOSPHATE_BIOSYNTHETIC_PROCESS	39	0.489409	1.68212	0.00351494	0.0965674	1	2422	tags=36%, list=18%, signal=44%
GOBP_RIBOSOME_ASSEMBLY	46	0.468009	1.68037	0.00365631	0.0974093	1	3736	tags=46%, list=28%, signal=63%
GOBP_MOTOR_NEURON_AXON_GUIDANCE	23	0.560408	1.68057	0.0056391	0.0975777	1	1612	tags=30%, list=12%, signal=35%
WP_WNTBETACATENIN_SIGNALING_PATHWAY_IN_LEUKEMIA	23	0.557996	1.67823	0.0037594	0.0982658	1	1526	tags=26%, list=11%, signal=29%
GOBP_POSITIVE_REGULATION_OF_CELL_MATRIX_ADHESION	45	0.473161	1.67888	0.00542496	0.0984547	1	2574	tags=40%, list=19%, signal=49%
GOBP_MEMBRANE_BIOGENESIS	51	0.454645	1.67831	0.00533808	0.0985691	1	4019	tags=49%, list=30%, signal=70%
GOBP_TISSUE_MORPHOGENESIS	442	0.340787	1.67422	0	0.100173	1	1731	tags=23%, list=13%, signal=26%
GOBP_POSITIVE_REGULATION_OF_WOUND_HEALING	40	0.485271	1.6746	0.00350877	0.100249	1	1628	tags=30%, list=12%, signal=34%
GOBP_RIBOSE_PHOSPHATE_METABOLIC_PROCESS	274	0.356589	1.67556	0	0.100276	1	2153	tags=27%, list=16%, signal=31%
REACTOME_ADORA2B_MEDIATED_ANTI_INFLAMMATORY_CYTOKINES_PRODUCTION	45	0.473225	1.67498	0.0051458	0.100378	1	2050	tags=36%, list=15%, signal=42%
REACTOME_HIV_ELONGATION_ARREST_AND_RECOVERY	32	0.514148	1.67202	0.0144404	0.100613	1	3867	tags=59%, list=29%, signal=83%
REACTOME_APOPTOTIC_CLEAVAGE_OF_CELLULAR_PROTEINS	34	0.51546	1.67227	0.0107335	0.100769	1	1561	tags=32%, list=12%, signal=36%
GOMF_CYTOKINE_RECEPTOR_ACTIVITY	68	-0.422404	-1.72381	0	0.100796	1	1730	tags=31%, list=13%, signal=35%
REACTOME_SEPARATION_OF_SISTER_CHROMATIDS	172	0.376018	1.67311	0	0.100842	1	4309	tags=48%, list=32%, signal=70%
REACTOME_SYNTHESIS_OF_DNA	112	0.398086	1.6706	0.00170648	0.101067	1	3918	tags=44%, list=29%, signal=61%
REACTOME_ESR_MEDIATED_SIGNALING	158	0.379998	1.67234	0	0.101108	1	3419	tags=37%, list=25%, signal=49%
GOBP_COLLAGEN_BIOSYNTHETIC_PROCESS	31	0.502345	1.67095	0.00902527	0.101153	1	2211	tags=35%, list=16%, signal=42%
GOBP_POSITIVE_REGULATION_OF_MYELOID_LEUKOCYTE_CYTOKINE_PRODUCTION_INVOLVED_IN_IMMUNE_RESPONSE	21	-0.558239	-1.72428	0.00884956	0.101284	1	1925	tags=48%, list=14%, signal=55%
GOBP_SIGNAL_TRANSDUCTION_IN_ABSENCE_OF_LIGAND	53	0.460663	1.6671	0.0053286	0.104084	1	1659	tags=25%, list=12%, signal=28%
GOMF_MRNA_5_UTR_BINDING	22	0.551471	1.66664	0.0109489	0.104114	1	3549	tags=45%, list=26%, signal=62%
GOBP_PURINE_CONTAINING_COMPOUND_METABOLIC_PROCESS	277	0.354244	1.66514	0	0.105094	1	2185	tags=29%, list=16%, signal=33%
GOBP_AMINE_TRANSPORT	41	-0.469414	-1.7162	0.00228311	0.10538	1	2859	tags=49%, list=21%, signal=62%
REACTOME_DEADENYLATION_DEPENDENT_MRNA_DECAY	55	0.45545	1.66396	0.00511073	0.105543	1	4018	tags=55%, list=30%, signal=77%
GOBP_PLACENTA_BLOOD_VESSEL_DEVELOPMENT	24	0.55068	1.66408	0.0136187	0.10582	1	3215	tags=58%, list=24%, signal=76%
GOBP_DETECTION_OF_EXTERNAL_BIOTIC_STIMULUS	16	-0.591996	-1.71632	0.00881057	0.10619	1	1682	tags=44%, list=12%, signal=50%
GOBP_PEPTIDYL_ASPARAGINE_MODIFICATION	22	0.549955	1.66271	0.0075188	0.106371	1	3576	tags=55%, list=26%, signal=74%
GOBP_RESPONSE_TO_FUNGUS	36	-0.478892	-1.71681	0.00408998	0.106602	1	2461	tags=53%, list=18%, signal=64%
GOBP_REGULATION_OF_TYPE_I_INTERFERON_MEDIATED_SIGNALING_PATHWAY	38	-0.471478	-1.70921	0.00721154	0.106693	1	1925	tags=34%, list=14%, signal=40%
GOBP_SULFUR_COMPOUND_CATABOLIC_PROCESS	21	-0.554086	-1.70935	0.00894855	0.107438	1	2091	tags=43%, list=15%, signal=51%
GOBP_REGULATION_OF_DEFENSE_RESPONSE	441	-0.328352	-1.70962	0	0.108087	1	2654	tags=32%, list=20%, signal=39%
GOBP_NEGATIVE_REGULATION_OF_CELL_ACTIVATION	151	-0.366584	-1.70663	0	0.108355	1	2762	tags=38%, list=20%, signal=48%
GOBP_PHOTORECEPTOR_CELL_DIFFERENTIATION	28	-0.523099	-1.71079	0.0155902	0.108747	1	1888	tags=39%, list=14%, signal=46%
GOBP_MAMMARY_GLAND_EPITHELIAL_CELL_PROLIFERATION	25	0.529481	1.65985	0.0145985	0.108813	1	4037	tags=52%, list=30%, signal=74%
GOBP_REGULATION_OF_SYNAPTIC_TRANSMISSION_GLUTAMATERGIC	31	-0.499036	-1.71164	0.00689655	0.108875	1	2360	tags=45%, list=17%, signal=55%
GOBP_REGULATION_OF_PHAGOCYTOSIS	77	-0.411633	-1.70977	0	0.108893	1	1843	tags=36%, list=14%, signal=42%
GOBP_NEGATIVE_REGULATION_OF_CALCIUM_ION_TRANSPORT	36	0.500843	1.65395	0.00346021	0.109797	1	2487	tags=42%, list=18%, signal=51%
GOBP_MITOTIC_CYTOKINESIS	62	0.435129	1.65411	0.00352113	0.109987	1	3750	tags=50%, list=28%, signal=69%
HALLMARK_DNA_REPAIR	137	0.38242	1.65814	0	0.110031	1	2109	tags=26%, list=16%, signal=31%
GOMF_METHYL_CPG_BINDING	20	0.55172	1.65442	0.0153257	0.110073	1	2649	tags=40%, list=20%, signal=50%
GOBP_GLYCOSYL_COMPOUND_METABOLIC_PROCESS	57	0.443998	1.65444	0.00342466	0.11046	1	2630	tags=42%, list=19%, signal=52%
REACTOME_AGGREPHAGY	27	0.526468	1.65285	0.0147059	0.110511	1	3182	tags=52%, list=24%, signal=68%
KEGG_CARDIAC_MUSCLE_CONTRACTION	47	0.452226	1.65594	0.0070922	0.110592	1	3085	tags=55%, list=23%, signal=71%
GOBP_ESTABLISHMENT_OR_MAINTENANCE_OF_BIPOLAR_CELL_POLARITY	36	0.478839	1.65506	0.0157343	0.110652	1	3753	tags=64%, list=28%, signal=88%
REACTOME_HIV_TRANSCRIPTION_ELONGATION	41	0.479146	1.65451	0.00892857	0.110786	1	4065	tags=51%, list=30%, signal=73%
GOBP_ESTABLISHMENT_OR_MAINTENANCE_OF_MONOPOLAR_CELL_POLARITY	23	0.54347	1.65178	0.0150659	0.110902	1	3117	tags=65%, list=23%, signal=85%
GOBP_CARDIAC_VENTRICLE_DEVELOPMENT	88	0.40577	1.65603	0.00173611	0.110924	1	1576	tags=25%, list=12%, signal=28%
WP_PHYSICOCHEMICAL_FEATURES_AND_TOXICITYASSOCIATED_PATHWAYS	53	0.448373	1.65518	0.00707965	0.110955	1	3199	tags=43%, list=24%, signal=57%
GOCC_DESMOSOME	16	0.597482	1.65623	0.0166976	0.111111	1	2410	tags=56%, list=18%, signal=68%
REACTOME_TP53_REGULATES_METABOLIC_GENES	73	0.423332	1.6519	0.00327332	0.111163	1	3357	tags=41%, list=25%, signal=54%
REACTOME_SIGNALING_BY_TGF_BETA_RECEPTOR_COMPLEX	69	0.428877	1.65647	0.00846024	0.111308	1	4808	tags=64%, list=36%, signal=99%
REACTOME_RRNA_MODIFICATION_IN_THE_NUCLEUS_AND_CYTOSOL	55	0.456608	1.65015	0.00187266	0.112263	1	3654	tags=42%, list=27%, signal=57%
GOCC_FICOLIN_1_RICH_GRANULE_LUMEN	115	0.395401	1.64976	0	0.11228	1	2953	tags=34%, list=22%, signal=43%
GOBP_MYELOID_LEUKOCYTE_MEDIATED_IMMUNITY	80	-0.408239	-1.69661	0.00239234	0.112928	1	2795	tags=46%, list=21%, signal=58%
GOBP_NEGATIVE_REGULATION_OF_INTERFERON_GAMMA_PRODUCTION	24	-0.531728	-1.69723	0.0143443	0.113199	1	2142	tags=38%, list=16%, signal=44%
REACTOME_L1CAM_INTERACTIONS	81	0.418029	1.64844	0.00336134	0.113297	1	1763	tags=28%, list=13%, signal=32%
GOBP_RESPIRATORY_BURST	29	-0.50165	-1.69774	0.00431035	0.113618	1	2607	tags=48%, list=19%, signal=60%
GOBP_MITOCHONDRIAL_ATP_SYNTHESIS_COUPLED_PROTON_TRANSPORT	15	0.604025	1.64713	0.0203704	0.113764	1	1798	tags=47%, list=13%, signal=54%
GOBP_NUCLEOSIDE_BISPHOSPHATE_BIOSYNTHETIC_PROCESS	49	0.450707	1.64593	0.0122592	0.11379	1	1520	tags=27%, list=11%, signal=30%
GOBP_PULMONARY_VALVE_DEVELOPMENT	16	0.601182	1.64629	0.00735294	0.113796	1	1711	tags=31%, list=13%, signal=36%
BIOCARTA_MCALPAIN_PATHWAY	15	0.593833	1.64729	0.00742115	0.114045	1	2876	tags=47%, list=21%, signal=59%
GOBP_THIOESTER_BIOSYNTHETIC_PROCESS	36	0.488937	1.64634	0.0140845	0.114138	1	1520	tags=28%, list=11%, signal=31%
GOBP_EYE_PHOTORECEPTOR_CELL_DIFFERENTIATION	23	-0.540085	-1.6943	0.0113379	0.11426	1	1888	tags=39%, list=14%, signal=45%
REACTOME_ANTIGEN_PRESENTATION_FOLDING_ASSEMBLY_AND_PEPTIDE_LOADING_OF_CLASS_I_MHC	19	-0.560881	-1.69784	0.011655	0.114381	1	1246	tags=32%, list=9%, signal=35%
GOBP_EMBRYONIC_PLACENTA_DEVELOPMENT	67	0.433221	1.64488	0.00166113	0.114386	1	1094	tags=21%, list=8%, signal=23%
GOCC_PROTEASOME_REGULATORY_PARTICLE	19	0.559194	1.64444	0.0131332	0.114426	1	5358	tags=74%, list=40%, signal=122%
GOBP_CELL_COMMUNICATION_INVOLVED_IN_CARDIAC_CONDUCTION	35	0.493114	1.64335	0.0113422	0.114794	1	2082	tags=40%, list=15%, signal=47%
GOMF_LAMININ_BINDING	22	0.538938	1.64363	0.0225564	0.114869	1	1447	tags=41%, list=11%, signal=46%
GOBP_CARDIAC_MUSCLE_CELL_PROLIFERATION	34	0.491697	1.64211	0.0196429	0.11487	1	1731	tags=35%, list=13%, signal=40%
GOBP_ESTABLISHMENT_OR_MAINTENANCE_OF_CELL_POLARITY	180	0.368871	1.64266	0	0.11509	1	3208	tags=34%, list=24%, signal=44%
GOBP_MYELOID_LEUKOCYTE_ACTIVATION	175	-0.360443	-1.69798	0	0.115129	1	2894	tags=39%, list=21%, signal=50%
GOBP_SKELETAL_SYSTEM_MORPHOGENESIS	156	0.37214	1.64219	0	0.115185	1	1173	tags=19%, list=9%, signal=21%
GOBP_REGULATION_OF_CELL_ACTIVATION	452	-0.324007	-1.6901	0	0.115431	1	2963	tags=36%, list=22%, signal=44%
GOBP_ANTIGEN_PROCESSING_AND_PRESENTATION_OF_PEPTIDE_ANTIGEN_VIA_MHC_CLASS_I	20	-0.550473	-1.68906	0.0130152	0.115521	1	1246	tags=40%, list=9%, signal=44%
WP_CANONICAL_AND_NONCANONICAL_TGFB_SIGNALING	17	0.589064	1.64096	0.018797	0.115529	1	1529	tags=35%, list=11%, signal=40%
GOBP_MYD88_DEPENDENT_TOLL_LIKE_RECEPTOR_SIGNALING_PATHWAY	20	-0.552076	-1.69822	0.00863931	0.115825	1	2466	tags=50%, list=18%, signal=61%
KEGG_METABOLISM_OF_XENOBIOTICS_BY_CYTOCHROME_P450	24	-0.534046	-1.69023	0.00650759	0.116102	1	1306	tags=46%, list=10%, signal=51%
GOBP_NEGATIVE_REGULATION_OF_LYMPHOCYTE_ACTIVATION	112	-0.390482	-1.69091	0	0.116165	1	2479	tags=37%, list=18%, signal=44%
GOBP_NEGATIVE_REGULATION_OF_IMMUNE_EFFECTOR_PROCESS	74	-0.409427	-1.68656	0	0.116438	1	2649	tags=42%, list=20%, signal=52%
GOBP_REGULATION_OF_LEUKOCYTE_MEDIATED_IMMUNITY	169	-0.359859	-1.68739	0.00255102	0.116469	1	3028	tags=39%, list=22%, signal=50%
GOBP_POSITIVE_REGULATION_OF_CELL_ACTIVATION	276	-0.337707	-1.69097	0	0.116972	1	2828	tags=33%, list=21%, signal=41%
REACTOME_COMPLEMENT_CASCADE	27	-0.507026	-1.68503	0.00689655	0.117078	1	2471	tags=44%, list=18%, signal=54%
BIOCARTA_BCELLSURVIVAL_PATHWAY	15	0.605872	1.63765	0.0186916	0.117459	1	2057	tags=47%, list=15%, signal=55%
REACTOME_SCF_SKP2_MEDIATED_DEGRADATION_OF_P27_P21	57	0.436853	1.63837	0.00342466	0.117474	1	3906	tags=51%, list=29%, signal=71%
REACTOME_GENE_AND_PROTEIN_EXPRESSION_BY_JAK_STAT_SIGNALING_AFTER_INTERLEUKIN_12_STIMULATION	33	0.492913	1.63781	0.0104348	0.117667	1	3117	tags=48%, list=23%, signal=63%
WP_HYPOTHESIZED_PATHWAYS_IN_PATHOGENESIS_OF_CARDIOVASCULAR_DISEASE	24	0.533456	1.63846	0.0126126	0.117744	1	1722	tags=42%, list=13%, signal=48%
WP_MITOCHONDRIAL_COMPLEX_III_ASSEMBLY	15	0.586511	1.63663	0.0197133	0.118109	1	3085	tags=67%, list=23%, signal=86%
KEGG_COMPLEMENT_AND_COAGULATION_CASCADES	37	-0.481474	-1.68286	0.00480769	0.118503	1	1686	tags=38%, list=12%, signal=43%
GOBP_ENDODERMAL_CELL_DIFFERENTIATION	35	0.490491	1.63541	0.00897666	0.119063	1	3058	tags=49%, list=23%, signal=63%
WP_TCA_CYCLE_AKA_KREBS_OR_CITRIC_ACID_CYCLE	18	0.563113	1.63444	0.0141343	0.119835	1	4800	tags=72%, list=36%, signal=112%
WP_STEROL_REGULATORY_ELEMENTBINDING_PROTEINS_SREBP_SIGNALING	62	0.42877	1.63344	0.00658979	0.120598	1	4490	tags=55%, list=33%, signal=82%
GOBP_NEGATIVE_REGULATION_OF_SIGNAL_TRANSDUCTION_IN_ABSENCE_OF_LIGAND	26	0.525006	1.63233	0.0142349	0.121527	1	462	tags=19%, list=3%, signal=20%
REACTOME_HS_GAG_BIOSYNTHESIS	19	0.560523	1.63198	0.0145985	0.121542	1	3243	tags=53%, list=24%, signal=69%
GOBP_REGULATION_OF_LYMPHOCYTE_ACTIVATION	348	-0.326802	-1.67732	0	0.122542	1	2963	tags=36%, list=22%, signal=44%
GOBP_TEMPERATURE_HOMEOSTASIS	130	-0.373237	-1.67803	0	0.122691	1	2412	tags=35%, list=18%, signal=42%
GOBP_REGULATION_OF_MYELOID_LEUKOCYTE_MEDIATED_IMMUNITY	47	-0.449275	-1.67481	0.00455581	0.122828	1	2795	tags=53%, list=21%, signal=67%
GOBP_REGULATION_OF_SYNAPTIC_TRANSMISSION_GABAERGIC	17	-0.582654	-1.67629	0.0179372	0.122878	1	2160	tags=53%, list=16%, signal=63%
GOBP_POSITIVE_REGULATION_OF_INNATE_IMMUNE_RESPONSE	108	-0.376922	-1.67519	0	0.123193	1	1433	tags=26%, list=11%, signal=29%
GOCC_VOLTAGE_GATED_CALCIUM_CHANNEL_COMPLEX	16	-0.590363	-1.6721	0.0180587	0.123295	1	767	tags=31%, list=6%, signal=33%
GOCC_CHAPERONE_COMPLEX	30	0.496647	1.62992	0.00674536	0.123331	1	2392	tags=40%, list=18%, signal=49%
REACTOME_MITOCHONDRIAL_PROTEIN_IMPORT	57	0.437183	1.62947	0.00504202	0.123396	1	4161	tags=51%, list=31%, signal=73%
GOBP_PERK_MEDIATED_UNFOLDED_PROTEIN_RESPONSE	17	-0.582179	-1.67321	0.0090703	0.123753	1	1384	tags=41%, list=10%, signal=46%
GOBP_REGULATION_OF_PH	63	-0.415722	-1.67233	0.00224719	0.123901	1	3752	tags=51%, list=28%, signal=70%
GOBP_NUCLEAR_ENVELOPE_ORGANIZATION	54	0.437458	1.62846	0.00814332	0.124062	1	4305	tags=57%, list=32%, signal=84%
GOBP_NEGATIVE_REGULATION_OF_LEUKOCYTE_MEDIATED_IMMUNITY	42	-0.458412	-1.66922	0.00442478	0.125388	1	1717	tags=38%, list=13%, signal=44%
GOBP_REGULATION_OF_RIG_I_SIGNALING_PATHWAY	18	-0.561069	-1.66751	0.0151515	0.126505	1	3560	tags=56%, list=26%, signal=75%
GOCC_COLLAGEN_CONTAINING_EXTRACELLULAR_MATRIX	264	0.347698	1.62567	0	0.126633	1	2963	tags=37%, list=22%, signal=46%
BIOCARTA_EICOSANOID_PATHWAY	17	-0.569807	-1.66628	0.0198238	0.127067	1	1198	tags=35%, list=9%, signal=39%
GOBP_POSITIVE_REGULATION_OF_COLLAGEN_METABOLIC_PROCESS	18	0.568761	1.62484	0.0128913	0.127097	1	1221	tags=33%, list=9%, signal=37%
REACTOME_DNA_STRAND_ELONGATION	29	0.499928	1.62399	0.0161002	0.127636	1	2735	tags=41%, list=20%, signal=52%
GOBP_REGULATION_OF_T_CELL_ACTIVATION	247	-0.342058	-1.66465	0	0.127965	1	2292	tags=30%, list=17%, signal=35%
WP_INTEGRATED_CANCER_PATHWAY	40	0.464778	1.62232	0.00519031	0.12812	1	2245	tags=35%, list=17%, signal=42%
REACTOME_COLLAGEN_BIOSYNTHESIS_AND_MODIFYING_ENZYMES	43	0.463946	1.62257	0.00182149	0.128276	1	3101	tags=49%, list=23%, signal=63%
GOBP_ESTABLISHMENT_OF_CELL_POLARITY	121	0.386347	1.62284	0.00165017	0.128396	1	3382	tags=38%, list=25%, signal=50%
GOBP_REGULATION_OF_MUSCLE_SYSTEM_PROCESS	132	0.373519	1.61749	0.00661157	0.128994	1	1699	tags=25%, list=13%, signal=28%
GOBP_ANOIKIS	26	0.524216	1.61711	0.0176678	0.129006	1	1953	tags=31%, list=14%, signal=36%
PID_ER_NONGENOMIC_PATHWAY	35	0.49078	1.61993	0.00692042	0.129068	1	1955	tags=40%, list=14%, signal=47%
GOBP_ATP_SYNTHESIS_COUPLED_PROTON_TRANSPORT	18	0.572253	1.61618	0.0170132	0.129163	1	1798	tags=44%, list=13%, signal=51%
REACTOME_SWITCHING_OF_ORIGINS_TO_A_POST_REPLICATIVE_STATE	86	0.406762	1.61769	0.00337838	0.129188	1	3918	tags=48%, list=29%, signal=67%
GOBP_ESTABLISHMENT_OF_SPINDLE_ORIENTATION	30	0.496028	1.62079	0.0180832	0.129313	1	3327	tags=47%, list=25%, signal=62%
REACTOME_BBSOME_MEDIATED_CARGO_TARGETING_TO_CILIUM	19	0.552272	1.61831	0.0242991	0.129317	1	3360	tags=47%, list=25%, signal=63%
GOCC_NUCLEAR_OUTER_MEMBRANE	23	0.531076	1.61792	0.0201465	0.129359	1	2977	tags=57%, list=22%, signal=72%
WP_MIRNA_REGULATION_OF_P53_PATHWAY_IN_PROSTATE_CANCER	19	0.553631	1.61998	0.0240481	0.129404	1	278	tags=21%, list=2%, signal=21%
GOBP_REGULATION_OF_RESPONSE_TO_WOUNDING	109	0.389522	1.61622	0.00351494	0.129515	1	1459	tags=26%, list=11%, signal=29%
GOBP_CYTOKINE_MEDIATED_SIGNALING_PATHWAY	321	-0.328692	-1.66235	0	0.129563	1	1925	tags=26%, list=14%, signal=29%
GOBP_EMBRYONIC_ORGAN_DEVELOPMENT	296	0.339962	1.61912	0	0.129624	1	1111	tags=18%, list=8%, signal=19%
REACTOME_THROMBIN_SIGNALLING_THROUGH_PROTEINASE_ACTIVATED_RECEPTORS_PARS	19	0.561829	1.61833	0.0186916	0.129702	1	2050	tags=37%, list=15%, signal=43%
GOBP_CARDIAC_EPITHELIAL_TO_MESENCHYMAL_TRANSITION	30	0.506068	1.62003	0.00902527	0.129752	1	1396	tags=40%, list=10%, signal=45%
GOBP_PYRIMIDINE_CONTAINING_COMPOUND_METABOLIC_PROCESS	56	0.438527	1.61837	0.00350263	0.13006	1	1859	tags=32%, list=14%, signal=37%
WP_NEURAL_CREST_DIFFERENTIATION	58	0.435946	1.61497	0.0051458	0.130209	1	2714	tags=36%, list=20%, signal=45%
REACTOME_RHO_GTPASE_EFFECTORS	246	0.345596	1.61358	0	0.131423	1	3225	tags=34%, list=24%, signal=44%
REACTOME_MICRORNA_MIRNA_BIOGENESIS	24	0.53214	1.61108	0.025641	0.131457	1	3867	tags=58%, list=29%, signal=82%
PID_AVB3_INTEGRIN_PATHWAY	60	0.43251	1.61194	0.00881834	0.13168	1	4496	tags=63%, list=33%, signal=95%
REACTOME_METABOLISM_OF_STEROIDS	90	0.398727	1.61108	0.00344234	0.131828	1	3446	tags=39%, list=26%, signal=52%
GOBP_ALCOHOL_BIOSYNTHETIC_PROCESS	94	0.393983	1.61132	0	0.131963	1	3326	tags=39%, list=25%, signal=52%
GOBP_EPITHELIAL_TO_MESENCHYMAL_TRANSITION_INVOLVED_IN_ENDOCARDIAL_CUSHION_FORMATION	15	0.596453	1.61201	0.0286738	0.131978	1	1111	tags=47%, list=8%, signal=51%
REACTOME_KSRP_KHSRP_BINDS_AND_DESTABILIZES_MRNA	16	0.592861	1.61216	0.0317164	0.13218	1	3881	tags=63%, list=29%, signal=88%
REACTOME_METABOLISM_OF_COFACTORS	16	0.582009	1.61008	0.0151803	0.132294	1	2075	tags=25%, list=15%, signal=30%
GOBP_PROTEIN_PALMITOYLATION	24	0.526582	1.61232	0.0214669	0.132397	1	3356	tags=46%, list=25%, signal=61%
GOBP_POSITIVE_REGULATION_OF_TRANSMEMBRANE_RECEPTOR_PROTEIN_SERINE_THREONINE_KINASE_SIGNALING_PATHWAY	79	0.403151	1.60774	0.0097561	0.134553	1	1833	tags=27%, list=14%, signal=31%
GOBP_POSITIVE_REGULATION_OF_CYTOKINE_PRODUCTION	346	-0.326076	-1.65547	0	0.135638	1	2471	tags=32%, list=18%, signal=38%
PID_NECTIN_PATHWAY	28	0.504336	1.60632	0.0145719	0.135878	1	3117	tags=43%, list=23%, signal=56%
GOBP_CELLULAR_MODIFIED_AMINO_ACID_CATABOLIC_PROCESS	18	-0.558642	-1.65581	0.0221729	0.136149	1	2193	tags=61%, list=16%, signal=73%
GOBP_EMBRYONIC_MORPHOGENESIS	409	0.324392	1.60569	0	0.136173	1	1731	tags=22%, list=13%, signal=24%
GOBP_REGULATION_OF_CELLULAR_PH	59	-0.419043	-1.6542	0.00712589	0.136271	1	3752	tags=53%, list=28%, signal=72%
REACTOME_METABOLISM_OF_PORPHYRINS	16	-0.578231	-1.65289	0.0105263	0.137039	1	4860	tags=81%, list=36%, signal=127%
REACTOME_ERK_MAPK_TARGETS	20	0.552633	1.5995	0.0208696	0.13814	1	1601	tags=35%, list=12%, signal=40%
GOBP_RIBONUCLEOSIDE_MONOPHOSPHATE_BIOSYNTHETIC_PROCESS	31	0.495233	1.60027	0.0121739	0.138354	1	4432	tags=55%, list=33%, signal=81%
PID_INTEGRIN3_PATHWAY	37	0.464046	1.59953	0.0124555	0.13847	1	2957	tags=46%, list=22%, signal=59%
REACTOME_MOLECULES_ASSOCIATED_WITH_ELASTIC_FIBRES	32	0.487718	1.59841	0.00739372	0.138583	1	1674	tags=34%, list=12%, signal=39%
REACTOME_RUNX2_REGULATES_OSTEOBLAST_DIFFERENTIATION	20	0.550527	1.59966	0.0189036	0.138659	1	2748	tags=50%, list=20%, signal=63%
GOBP_ESTABLISHMENT_OF_PROTEIN_LOCALIZATION_TO_TELOMERE	17	0.564762	1.60317	0.0205224	0.138668	1	4081	tags=65%, list=30%, signal=93%
REACTOME_MAPK6_MAPK4_SIGNALING	80	0.405147	1.60029	0.00327869	0.138708	1	3578	tags=46%, list=27%, signal=63%
GOCC_CORTICAL_ACTIN_CYTOSKELETON	61	0.418021	1.60212	0.0106762	0.138874	1	2418	tags=34%, list=18%, signal=42%
GOBP_EMBRYONIC_CAMERA_TYPE_EYE_MORPHOGENESIS	17	0.586274	1.59845	0.0268817	0.138909	1	653	tags=24%, list=5%, signal=25%
REACTOME_CLASS_B_2_SECRETIN_FAMILY_RECEPTORS	40	0.466719	1.59771	0.00891266	0.139021	1	1112	tags=33%, list=8%, signal=35%
GOBP_STEM_CELL_PROLIFERATION	49	0.445699	1.60034	0.0122807	0.139036	1	2036	tags=31%, list=15%, signal=36%
REACTOME_ELASTIC_FIBRE_FORMATION	39	0.466303	1.60221	0.00553506	0.139131	1	1674	tags=31%, list=12%, signal=35%
GOBP_PROTEIN_LOCALIZATION_TO_CELL_JUNCTION	67	0.411821	1.60251	0.0034965	0.139174	1	2385	tags=30%, list=18%, signal=36%
GOBP_CELLULAR_COMPONENT_ASSEMBLY_INVOLVED_IN_MORPHOGENESIS	68	0.415177	1.60057	0.00688468	0.139189	1	2975	tags=40%, list=22%, signal=51%
REACTOME_SIGNALING_BY_EGFR	47	0.446651	1.60073	0.00888099	0.13938	1	3420	tags=45%, list=25%, signal=60%
GOMF_OXIDOREDUCTASE_ACTIVITY_ACTING_ON_NAD_P_H	67	0.417988	1.60083	0.00566038	0.139652	1	3303	tags=43%, list=24%, signal=57%
GOCC_CELL_DIVISION_SITE	57	0.434543	1.60103	0.0139373	0.139801	1	3327	tags=39%, list=25%, signal=51%
GOBP_ESTABLISHMENT_OF_EPITHELIAL_CELL_APICAL_BASAL_POLARITY	17	0.579802	1.59552	0.028777	0.141275	1	3117	tags=76%, list=23%, signal=99%
GOBP_POSITIVE_CHEMOTAXIS	42	-0.45957	-1.64853	0.00896861	0.141382	1	1619	tags=38%, list=12%, signal=43%
PID_LYSOPHOSPHOLIPID_PATHWAY	57	0.427024	1.59489	0.0106007	0.141523	1	2917	tags=35%, list=22%, signal=45%
GOBP_EPITHELIAL_TUBE_FORMATION	107	0.380858	1.59416	0.00825082	0.141693	1	1584	tags=24%, list=12%, signal=27%
GOBP_POSITIVE_REGULATION_OF_PROTEIN_LOCALIZATION_TO_MEMBRANE	83	0.396013	1.59426	0.00176991	0.141973	1	3187	tags=41%, list=24%, signal=53%
GOBP_ORGANELLE_DISASSEMBLY	104	0.380448	1.59127	0.00162338	0.142135	1	2629	tags=33%, list=19%, signal=40%
GOBP_ORGANOPHOSPHATE_BIOSYNTHETIC_PROCESS	401	0.325996	1.5907	0	0.142354	1	2519	tags=26%, list=19%, signal=31%
REACTOME_EPH_EPHRIN_SIGNALING	76	0.407364	1.59132	0.00515464	0.142447	1	3284	tags=49%, list=24%, signal=64%
GOCC_CLEAVAGE_FURROW	43	0.463383	1.59188	0.0106762	0.142515	1	3551	tags=44%, list=26%, signal=60%
GOBP_RESPIRATORY_SYSTEM_PROCESS	25	0.515854	1.59014	0.016129	0.142561	1	1806	tags=24%, list=13%, signal=28%
GOBP_POSITIVE_REGULATION_OF_CELL_ADHESION_MEDIATED_BY_INTEGRIN	19	0.561533	1.59151	0.0151229	0.142601	1	778	tags=26%, list=6%, signal=28%
GOBP_HEART_TRABECULA_MORPHOGENESIS	22	0.540487	1.5919	0.0307971	0.142883	1	1529	tags=32%, list=11%, signal=36%
REACTOME_MRNA_SPLICING_MINOR_PATHWAY	48	0.442018	1.58876	0.010772	0.142968	1	3955	tags=50%, list=29%, signal=70%
GOBP_POLARIZED_EPITHELIAL_CELL_DIFFERENTIATION	22	0.522959	1.59203	0.0203704	0.14306	1	3117	tags=64%, list=23%, signal=83%
GOBP_MITOCHONDRIAL_RESPIRATORY_CHAIN_COMPLEX_ASSEMBLY	87	0.396444	1.59221	0.00341297	0.143233	1	3986	tags=46%, list=30%, signal=65%
GOBP_MAMMARY_GLAND_DEVELOPMENT	104	0.385257	1.58887	0.00524476	0.143238	1	1778	tags=27%, list=13%, signal=31%
GOBP_MITOCHONDRIAL_TRANSPORT	166	0.358692	1.58785	0	0.143291	1	4294	tags=46%, list=32%, signal=66%
REACTOME_APOPTOSIS	157	0.360066	1.58916	0.00162866	0.143309	1	4010	tags=42%, list=30%, signal=59%
KEGG_BIOSYNTHESIS_OF_UNSATURATED_FATTY_ACIDS	17	0.569767	1.58809	0.0350553	0.143365	1	2640	tags=53%, list=20%, signal=66%
GOBP_POSITIVE_REGULATION_OF_RESPONSE_TO_EXTERNAL_STIMULUS	313	-0.325108	-1.64591	0	0.143412	1	2393	tags=31%, list=18%, signal=37%
GOBP_EMBRYONIC_CAMERA_TYPE_EYE_DEVELOPMENT	28	0.5055	1.59223	0.0186567	0.143603	1	709	tags=25%, list=5%, signal=26%
GOCC_POLYSOMAL_RIBOSOME	21	0.527266	1.58674	0.0179533	0.144336	1	3481	tags=57%, list=26%, signal=77%
WP_GPR143_IN_MELANOCYTES_AND_RETINAL_PIGMENT_EPITHELIUM_CELLS	18	-0.555337	-1.64377	0.0151188	0.144755	1	1460	tags=39%, list=11%, signal=44%
KEGG_AUTOIMMUNE_THYROID_DISEASE	15	-0.576654	-1.64152	0.0149893	0.146421	1	1499	tags=40%, list=11%, signal=45%
GOBP_TUBE_FORMATION	117	0.36596	1.58319	0.00326264	0.147437	1	1806	tags=26%, list=13%, signal=29%
REACTOME_ACTIVATION_OF_GENE_EXPRESSION_BY_SREBF_SREBP	38	0.467572	1.58359	0.0136519	0.147771	1	2255	tags=39%, list=17%, signal=47%
GOBP_CARDIAC_VENTRICLE_MORPHOGENESIS	46	0.448754	1.58323	0.00706714	0.147776	1	1576	tags=28%, list=12%, signal=32%
REACTOME_ACTIVATION_OF_ATR_IN_RESPONSE_TO_REPLICATION_STRESS	35	0.460864	1.5817	0.0149533	0.148049	1	2785	tags=34%, list=21%, signal=43%
GOBP_POLYSACCHARIDE_BIOSYNTHETIC_PROCESS	47	0.441494	1.58182	0.00531915	0.148275	1	2879	tags=36%, list=21%, signal=46%
GOBP_DIOL_BIOSYNTHETIC_PROCESS	16	0.559792	1.58073	0.0290381	0.148469	1	2075	tags=31%, list=15%, signal=37%
GOBP_NUCLEOSIDE_BISPHOSPHATE_METABOLIC_PROCESS	82	0.396848	1.58191	0.0070922	0.148554	1	2083	tags=28%, list=15%, signal=33%
REACTOME_RNA_POLYMERASE_I_TRANSCRIPTION_INITIATION	42	0.447013	1.58085	0.0144928	0.148724	1	4069	tags=52%, list=30%, signal=75%
GOBP_FATTY_ACYL_COA_METABOLIC_PROCESS	28	0.50187	1.57961	0.0175747	0.149392	1	2053	tags=29%, list=15%, signal=34%
GOBP_NEURON_PROJECTION_ARBORIZATION	21	-0.531863	-1.63764	0.0174673	0.149947	1	2517	tags=52%, list=19%, signal=64%
REACTOME_GLUCAGON_SIGNALING_IN_METABOLIC_REGULATION	19	0.549629	1.57885	0.0324324	0.150006	1	2050	tags=47%, list=15%, signal=56%
GOBP_PATTERN_RECOGNITION_RECEPTOR_SIGNALING_PATHWAY	151	-0.359284	-1.63529	0	0.151022	1	2523	tags=33%, list=19%, signal=40%
GOBP_REGULATION_OF_MACROPHAGE_DERIVED_FOAM_CELL_DIFFERENTIATION	19	-0.543067	-1.63584	0.0225225	0.15129	1	2464	tags=53%, list=18%, signal=64%
HALLMARK_ESTROGEN_RESPONSE_LATE	155	0.356211	1.57734	0.0015748	0.151544	1	1257	tags=23%, list=9%, signal=25%
GOBP_OSSIFICATION	303	0.331455	1.57683	0	0.151778	1	2998	tags=32%, list=22%, signal=41%
GOBP_IRON_ION_TRANSMEMBRANE_TRANSPORT	16	-0.579236	-1.63109	0.0209205	0.152412	1	1906	tags=44%, list=14%, signal=51%
GOBP_MYOBLAST_DIFFERENTIATION	57	-0.417659	-1.63257	0.00879121	0.152538	1	1316	tags=26%, list=10%, signal=29%
GOBP_DEFENSE_RESPONSE_TO_GRAM_POSITIVE_BACTERIUM	45	-0.436588	-1.63314	0.0141844	0.152817	1	1322	tags=29%, list=10%, signal=32%
GOMF_CHEMOATTRACTANT_ACTIVITY	21	-0.531083	-1.63147	0.0353201	0.152847	1	1501	tags=38%, list=11%, signal=43%
GOBP_MITOTIC_METAPHASE_PLATE_CONGRESSION	48	0.440431	1.57491	0.0227273	0.153408	1	4540	tags=60%, list=34%, signal=91%
REACTOME_REGULATION_OF_MRNA_STABILITY_BY_PROTEINS_THAT_BIND_AU_RICH_ELEMENTS	80	0.397103	1.57529	0.00821018	0.153408	1	3906	tags=46%, list=29%, signal=65%
GOBP_NUCLEOBASE_CONTAINING_SMALL_MOLECULE_METABOLIC_PROCESS	387	0.322381	1.57435	0	0.153807	1	2185	tags=26%, list=16%, signal=30%
GOBP_XENOBIOTIC_METABOLIC_PROCESS	44	-0.438313	-1.62906	0.00655022	0.153873	1	1705	tags=34%, list=13%, signal=39%
WP_PATHOGENESIS_OF_SARSCOV2_MEDIATED_BY_NSP9NSP10_COMPLEX	16	-0.564467	-1.62759	0.02079	0.15393	1	5103	tags=75%, list=38%, signal=120%
GOMF_ABC_TYPE_TRANSPORTER_ACTIVITY	32	-0.476407	-1.6277	0.0122249	0.154732	1	2623	tags=41%, list=19%, signal=50%
WP_HOSTPATHOGEN_INTERACTION_OF_HUMAN_CORONAVIRUSES_APOPTOSIS	19	0.557175	1.57288	0.0247148	0.155297	1	1601	tags=32%, list=12%, signal=36%
GOBP_CARDIAC_CHAMBER_DEVELOPMENT	118	0.371477	1.57135	0.0114943	0.156755	1	1576	tags=22%, list=12%, signal=25%
REACTOME_GLUCAGON_LIKE_PEPTIDE_1_GLP1_REGULATES_INSULIN_SECRETION	26	0.511186	1.56982	0.0221402	0.157888	1	2050	tags=35%, list=15%, signal=41%
GOBP_EXTERNAL_ENCAPSULATING_STRUCTURE_ORGANIZATION	215	0.342014	1.56887	0	0.157907	1	2889	tags=33%, list=21%, signal=41%
REACTOME_PROGRAMMED_CELL_DEATH	181	0.347758	1.56855	0.00324675	0.157941	1	3742	tags=40%, list=28%, signal=54%
GOBP_APOPTOTIC_MITOCHONDRIAL_CHANGES	82	0.398021	1.57002	0.0103986	0.158033	1	2335	tags=30%, list=17%, signal=37%
PID_EPHA2_FWD_PATHWAY	18	0.55107	1.56897	0.0331492	0.158171	1	1953	tags=44%, list=14%, signal=52%
GOBP_MORPHOGENESIS_OF_AN_EPITHELIUM	369	0.32333	1.56779	0	0.158541	1	2308	tags=27%, list=17%, signal=31%
REACTOME_TRANSCRIPTION_OF_THE_HIV_GENOME	66	0.404333	1.56897	0.0104348	0.158549	1	4065	tags=44%, list=30%, signal=63%
GOBP_POSITIVE_REGULATION_OF_EPITHELIAL_TO_MESENCHYMAL_TRANSITION	42	0.449084	1.56737	0.0109091	0.158735	1	1111	tags=29%, list=8%, signal=31%
GOBP_MITOCHONDRIAL_OUTER_MEMBRANE_PERMEABILIZATION_INVOLVED_IN_PROGRAMMED_CELL_DEATH	30	0.481581	1.56671	0.0299824	0.159266	1	2313	tags=37%, list=17%, signal=44%
HALLMARK_KRAS_SIGNALING_DN	80	-0.396279	-1.62172	0.00461894	0.160534	1	2174	tags=40%, list=16%, signal=47%
WP_TARGET_OF_RAPAMYCIN_TOR_SIGNALING	32	0.476153	1.56519	0.0216998	0.160812	1	2076	tags=41%, list=15%, signal=48%
GOCC_PODOSOME	29	0.488297	1.56388	0.0212389	0.162095	1	2108	tags=38%, list=16%, signal=45%
GOBP_DIOL_METABOLIC_PROCESS	21	0.523031	1.56325	0.0351494	0.162513	1	2075	tags=33%, list=15%, signal=39%
KEGG_ABC_TRANSPORTERS	27	-0.493511	-1.61864	0.0133038	0.162532	1	2623	tags=44%, list=19%, signal=55%
KEGG_JAK_STAT_SIGNALING_PATHWAY	98	-0.374528	-1.61929	0.00240385	0.162628	1	2169	tags=30%, list=16%, signal=35%
REACTOME_INSULIN_RECEPTOR_RECYCLING	20	-0.525528	-1.61708	0.00945627	0.163591	1	5161	tags=70%, list=38%, signal=113%
REACTOME_PCP_CE_PATHWAY	85	0.398629	1.56195	0.00511945	0.163607	1	3578	tags=45%, list=27%, signal=60%
GOBP_PROTEIN_LOCALIZATION_TO_CHROMOSOME_TELOMERIC_REGION	30	0.484358	1.56213	0.0364963	0.163693	1	1814	tags=30%, list=13%, signal=35%
WP_WHITE_FAT_CELL_DIFFERENTIATION	29	-0.478753	-1.61559	0.0165631	0.16379	1	2393	tags=38%, list=18%, signal=46%
GOBP_NEGATIVE_REGULATION_OF_LEUKOCYTE_PROLIFERATION	60	-0.403775	-1.61469	0.0122549	0.163894	1	2479	tags=35%, list=18%, signal=43%
GOBP_POSITIVE_REGULATION_OF_DEFENSE_RESPONSE	207	-0.334976	-1.61184	0	0.164113	1	2393	tags=33%, list=18%, signal=39%
GOBP_CELL_ACTIVATION_INVOLVED_IN_IMMUNE_RESPONSE	220	-0.332273	-1.61602	0	0.164176	1	2366	tags=31%, list=18%, signal=37%
GOBP_PHAGOCYTOSIS	196	-0.339212	-1.61223	0	0.164446	1	2861	tags=36%, list=21%, signal=45%
GOBP_POSITIVE_REGULATION_OF_REGULATED_SECRETORY_PATHWAY	30	-0.46833	-1.61341	0.025974	0.164604	1	2795	tags=47%, list=21%, signal=59%
GOBP_REGULATION_OF_B_CELL_MEDIATED_IMMUNITY	44	-0.440041	-1.61256	0.00904977	0.164871	1	3994	tags=50%, list=30%, signal=71%
GOMF_BASAL_TRANSCRIPTION_MACHINERY_BINDING	55	0.418464	1.56027	0.00894454	0.165031	1	1734	tags=27%, list=13%, signal=31%
REACTOME_DEGRADATION_OF_THE_EXTRACELLULAR_MATRIX	86	0.389134	1.56053	0.00857633	0.165085	1	3101	tags=41%, list=23%, signal=52%
KEGG_PYRIMIDINE_METABOLISM	79	0.398496	1.5581	0.00673401	0.165547	1	2551	tags=34%, list=19%, signal=42%
GOBP_ENDOTHELIAL_CELL_APOPTOTIC_PROCESS	42	-0.440349	-1.61015	0.00674157	0.165566	1	2360	tags=38%, list=17%, signal=46%
GOBP_REGULATION_OF_HEART_RATE_BY_CARDIAC_CONDUCTION	22	0.529752	1.55892	0.0295749	0.165586	1	1586	tags=45%, list=12%, signal=51%
REACTOME_INITIATION_OF_NUCLEAR_ENVELOPE_NE_REFORMATION	19	0.530487	1.5595	0.0191205	0.165647	1	2977	tags=53%, list=22%, signal=67%
GOBP_NUCLEOBASE_METABOLIC_PROCESS	29	0.481053	1.55773	0.0292096	0.165679	1	1751	tags=34%, list=13%, signal=40%
GOCC_ACTIN_FILAMENT_BUNDLE	62	0.419411	1.55912	0.0121951	0.165701	1	3882	tags=53%, list=29%, signal=74%
GOBP_PLACENTA_DEVELOPMENT	106	0.371931	1.55817	0.00324675	0.165831	1	1564	tags=22%, list=12%, signal=24%
REACTOME_EPHB_MEDIATED_FORWARD_SIGNALING	38	0.44672	1.55645	0.0179533	0.165846	1	3125	tags=47%, list=23%, signal=61%
REACTOME_CYCLIN_A_B1_B2_ASSOCIATED_EVENTS_DURING_G2_M_TRANSITION	23	0.503258	1.55833	0.0206767	0.16599	1	4729	tags=61%, list=35%, signal=94%
GOBP_MUSCLE_CONTRACTION	185	0.346668	1.55649	0.00160256	0.166158	1	3004	tags=37%, list=22%, signal=47%
GOBP_ENERGY_DERIVATION_BY_OXIDATION_OF_ORGANIC_COMPOUNDS	250	0.33428	1.55577	0.00152439	0.166376	1	3422	tags=38%, list=25%, signal=50%
GOBP_COLLAGEN_FIBRIL_ORGANIZATION	49	0.424724	1.5551	0.0171821	0.166517	1	754	tags=22%, list=6%, signal=24%
GOBP_EXTRINSIC_APOPTOTIC_SIGNALING_PATHWAY	173	0.346074	1.5568	0	0.16652	1	1892	tags=22%, list=14%, signal=25%
WP_FATTY_ACID_BIOSYNTHESIS	19	0.541243	1.5565	0.0271739	0.166527	1	2255	tags=47%, list=17%, signal=57%
GOBP_ACETYL_COA_METABOLIC_PROCESS	24	0.50659	1.55514	0.038961	0.166844	1	1395	tags=33%, list=10%, signal=37%
GOBP_EMBRYONIC_ORGAN_MORPHOGENESIS	176	0.349071	1.55451	0	0.16691	1	1111	tags=19%, list=8%, signal=20%
GOBP_NUCLEOTIDE_BINDING_DOMAIN_LEUCINE_RICH_REPEAT_CONTAINING_RECEPTOR_SIGNALING_PATHWAY	23	-0.511266	-1.6081	0.0182232	0.167537	1	3627	tags=57%, list=27%, signal=77%
BIOCARTA_TFF_PATHWAY	19	0.532522	1.55342	0.0346821	0.167951	1	2876	tags=53%, list=21%, signal=67%
GOMF_ATPASE_COUPLED_INTRAMEMBRANE_LIPID_TRANSPORTER_ACTIVITY	20	-0.53157	-1.60694	0.0191489	0.168184	1	2988	tags=55%, list=22%, signal=71%
PID_ALK1_PATHWAY	23	0.506545	1.55189	0.0319549	0.169613	1	2879	tags=48%, list=21%, signal=61%
KEGG_DRUG_METABOLISM_OTHER_ENZYMES	19	0.538442	1.55057	0.0383212	0.170928	1	1859	tags=47%, list=14%, signal=55%
KEGG_CYTOSOLIC_DNA_SENSING_PATHWAY	37	-0.452396	-1.60259	0.00902935	0.171208	1	2464	tags=38%, list=18%, signal=46%
GOMF_G_PROTEIN_COUPLED_RECEPTOR_ACTIVITY	148	0.355517	1.54864	0.00162602	0.171473	1	1112	tags=19%, list=8%, signal=20%
GOBP_NEGATIVE_REGULATION_OF_SMALL_GTPASE_MEDIATED_SIGNAL_TRANSDUCTION	46	0.441507	1.54889	0.0180505	0.171537	1	1584	tags=30%, list=12%, signal=34%
PID_DELTA_NP63_PATHWAY	38	0.459253	1.54946	0.0244361	0.171574	1	3147	tags=42%, list=23%, signal=55%
HALLMARK_ESTROGEN_RESPONSE_EARLY	158	0.353462	1.54915	0.00316957	0.171579	1	1621	tags=26%, list=12%, signal=29%
REACTOME_MRNA_CAPPING	28	0.491455	1.54973	0.035524	0.171615	1	4065	tags=46%, list=30%, signal=66%
GOBP_ENDOCARDIAL_CUSHION_FORMATION	23	0.502908	1.54771	0.0238501	0.171932	1	1529	tags=39%, list=11%, signal=44%
GOBP_REGULATION_OF_LYMPHOCYTE_DIFFERENTIATION	136	-0.347963	-1.60266	0	0.172001	1	1888	tags=28%, list=14%, signal=32%
GOBP_MESONEPHROS_DEVELOPMENT	68	0.403295	1.54731	0.0121951	0.17212	1	1547	tags=25%, list=11%, signal=28%
GOBP_RIBOSOMAL_SMALL_SUBUNIT_ASSEMBLY	15	0.575202	1.54784	0.0391061	0.172149	1	3644	tags=67%, list=27%, signal=91%
GOBP_ESTABLISHMENT_OF_PROTEIN_LOCALIZATION_TO_MITOCHONDRIAL_MEMBRANE	27	0.492081	1.54692	0.0243902	0.172269	1	3708	tags=44%, list=27%, signal=61%
GOBP_REGULATION_OF_LYMPHOCYTE_APOPTOTIC_PROCESS	42	-0.440301	-1.60274	0.00228833	0.172845	1	1554	tags=38%, list=12%, signal=43%
GOCC_CHROMOSOME_TELOMERIC_REGION	131	0.360423	1.54582	0.0102916	0.172937	1	1844	tags=22%, list=14%, signal=25%
GOBP_ACTIN_MEDIATED_CELL_CONTRACTION	59	0.414707	1.54599	0.0141093	0.173125	1	2273	tags=39%, list=17%, signal=47%
GOBP_GLUCOSAMINE_CONTAINING_COMPOUND_METABOLIC_PROCESS	17	-0.548833	-1.59867	0.0305011	0.173719	1	2073	tags=35%, list=15%, signal=42%
REACTOME_TRANSFERRIN_ENDOCYTOSIS_AND_RECYCLING	25	-0.490026	-1.59984	0.0204082	0.173864	1	5161	tags=68%, list=38%, signal=110%
GOBP_VENTRICULAR_SEPTUM_DEVELOPMENT	53	0.423642	1.54393	0.017762	0.174507	1	3710	tags=49%, list=27%, signal=67%
GOBP_B_CELL_RECEPTOR_SIGNALING_PATHWAY	52	-0.412942	-1.59875	0.0116009	0.174537	1	3754	tags=62%, list=28%, signal=85%
GOBP_REGULATION_OF_PROTEIN_LOCALIZATION_TO_CELL_PERIPHERY	103	0.375848	1.54398	0.00834725	0.174795	1	3260	tags=35%, list=24%, signal=46%
HALLMARK_MYC_TARGETS_V2	52	0.431419	1.54403	0.0218121	0.175103	1	3543	tags=46%, list=26%, signal=62%
GOBP_NEGATIVE_REGULATION_OF_TORC1_SIGNALING	15	0.562302	1.54324	0.037702	0.175105	1	322	tags=20%, list=2%, signal=20%
GOBP_MUSCLE_CELL_DEVELOPMENT	105	0.372123	1.5426	0.00499168	0.175544	1	2915	tags=33%, list=22%, signal=42%
GOBP_POSITIVE_REGULATION_OF_RESPONSE_TO_WOUNDING	50	0.417618	1.54057	0.0159574	0.176799	1	1628	tags=24%, list=12%, signal=27%
GOMF_LYSOPHOSPHOLIPID_ACYLTRANSFERASE_ACTIVITY	18	0.532141	1.5411	0.0427184	0.176827	1	2467	tags=56%, list=18%, signal=68%
GOBP_REGULATION_OF_MEMBRANE_PERMEABILITY	56	0.415257	1.54141	0.0136054	0.176838	1	2313	tags=30%, list=17%, signal=36%
KEGG_DILATED_CARDIOMYOPATHY	56	0.408744	1.54083	0.00846024	0.176849	1	1230	tags=29%, list=9%, signal=31%
KEGG_RNA_POLYMERASE	24	0.498419	1.53948	0.0166976	0.177526	1	3867	tags=58%, list=29%, signal=82%
GOBP_PYRIMIDINE_RIBONUCLEOTIDE_BIOSYNTHETIC_PROCESS	16	0.548706	1.53962	0.0351562	0.177737	1	1859	tags=38%, list=14%, signal=43%
GOBP_REGULATION_OF_OXIDATIVE_STRESS_INDUCED_INTRINSIC_APOPTOTIC_SIGNALING_PATHWAY	22	0.512122	1.5385	0.0349908	0.178401	1	3930	tags=55%, list=29%, signal=77%
GOBP_REGULATION_OF_T_CELL_DIFFERENTIATION	112	-0.365693	-1.59435	0	0.178782	1	1888	tags=29%, list=14%, signal=33%
GOBP_MAMMARY_GLAND_EPITHELIUM_DEVELOPMENT	59	0.41378	1.53781	0.0105079	0.178926	1	1661	tags=25%, list=12%, signal=29%
GOBP_MONOAMINE_TRANSPORT	31	-0.464131	-1.59348	0.0222717	0.179011	1	2100	tags=29%, list=16%, signal=34%
REACTOME_DISASSEMBLY_OF_THE_DESTRUCTION_COMPLEX_AND_RECRUITMENT_OF_AXIN_TO_THE_MEMBRANE	27	0.496778	1.5373	0.0299296	0.179306	1	3199	tags=48%, list=24%, signal=63%
REACTOME_HIV_TRANSCRIPTION_INITIATION	44	0.441649	1.5363	0.0234657	0.180348	1	4329	tags=45%, list=32%, signal=67%
GOBP_POSITIVE_REGULATION_OF_TYPE_I_INTERFERON_PRODUCTION	52	-0.419533	-1.59168	0.0137615	0.180455	1	1925	tags=31%, list=14%, signal=36%
GOBP_MORPHOGENESIS_OF_A_POLARIZED_EPITHELIUM	74	0.392905	1.53588	0.013289	0.180513	1	3199	tags=45%, list=24%, signal=58%
REACTOME_MRNA_SPLICING	170	0.343944	1.5355	0.0033389	0.180668	1	4381	tags=44%, list=32%, signal=64%
GOCC_U2_TYPE_CATALYTIC_STEP_2_SPLICEOSOME	28	0.485443	1.53521	0.0240741	0.180672	1	4669	tags=61%, list=35%, signal=93%
GOCC_INTERCALATED_DISC	32	0.462295	1.53484	0.0265152	0.180797	1	474	tags=22%, list=4%, signal=23%
GOCC_BASOLATERAL_PLASMA_MEMBRANE	140	0.35619	1.53433	0.00335008	0.181105	1	2196	tags=31%, list=16%, signal=37%
GOBP_REGULATION_OF_ANION_TRANSPORT	52	-0.410428	-1.58945	0.0245536	0.181753	1	2859	tags=48%, list=21%, signal=61%
GOBP_EXOCYTIC_PROCESS	53	-0.409828	-1.58963	0.00655022	0.182415	1	3033	tags=43%, list=22%, signal=56%
REACTOME_CELL_EXTRACELLULAR_MATRIX_INTERACTIONS	15	0.567592	1.53276	0.0299065	0.182601	1	2730	tags=60%, list=20%, signal=75%
REACTOME_SELECTIVE_AUTOPHAGY	59	0.410109	1.5323	0.0159292	0.1828	1	4252	tags=53%, list=32%, signal=76%
GOBP_ADAPTIVE_THERMOGENESIS	119	-0.357797	-1.58737	0.00497512	0.182804	1	2508	tags=35%, list=19%, signal=43%
GOBP_VACUOLAR_ACIDIFICATION	23	-0.511313	-1.58797	0.0244989	0.182854	1	3449	tags=57%, list=26%, signal=76%
REACTOME_SIGNALING_BY_NUCLEAR_RECEPTORS	213	0.334506	1.53279	0.0015748	0.182945	1	3419	tags=36%, list=25%, signal=48%
REACTOME_HIV_INFECTION	214	0.337704	1.53185	0.00159744	0.183036	1	3906	tags=41%, list=29%, signal=56%
GOBP_LEUKOCYTE_APOPTOTIC_PROCESS	86	-0.378304	-1.58326	0.00684931	0.183087	1	1559	tags=31%, list=12%, signal=35%
GOBP_RENAL_SYSTEM_PROCESS	68	0.406315	1.53154	0.0135823	0.183096	1	1173	tags=24%, list=9%, signal=26%
GOMF_GROWTH_FACTOR_ACTIVITY	82	-0.373652	-1.58417	0.00238095	0.183578	1	1214	tags=27%, list=9%, signal=29%
GOBP_RIBOSOMAL_LARGE_SUBUNIT_BIOGENESIS	56	0.409191	1.52497	0.0104712	0.183595	1	2540	tags=27%, list=19%, signal=33%
REACTOME_MITOPHAGY	24	0.501848	1.52517	0.030853	0.183679	1	4252	tags=58%, list=32%, signal=85%
GOBP_MITOCHONDRIAL_OUTER_MEMBRANE_PERMEABILIZATION	26	0.484128	1.52604	0.0327553	0.183692	1	2313	tags=38%, list=17%, signal=46%
GOBP_T_CELL_DIFFERENTIATION	212	-0.326612	-1.58346	0	0.18373	1	2289	tags=27%, list=17%, signal=32%
GOBP_NEGATIVE_REGULATION_OF_CATION_CHANNEL_ACTIVITY	26	0.493068	1.52563	0.032491	0.183863	1	2639	tags=42%, list=20%, signal=52%
GOBP_ENDOPLASMIC_RETICULUM_TUBULAR_NETWORK_ORGANIZATION	16	0.545911	1.52451	0.0490566	0.183868	1	2034	tags=50%, list=15%, signal=59%
WP_THERMOGENESIS	82	0.387572	1.53065	0.00831947	0.183893	1	3292	tags=37%, list=24%, signal=48%
REACTOME_ACTIVATION_OF_NMDA_RECEPTORS_AND_POSTSYNAPTIC_EVENTS	57	0.408425	1.52528	0.0157618	0.183904	1	2028	tags=32%, list=15%, signal=37%
REACTOME_CELL_CYCLE_CHECKPOINTS	251	0.325573	1.52612	0	0.183923	1	4285	tags=43%, list=32%, signal=61%
GOMF_EPIDERMAL_GROWTH_FACTOR_RECEPTOR_BINDING	25	0.484554	1.52635	0.0340502	0.184005	1	3491	tags=60%, list=26%, signal=81%
GOBP_POSITIVE_REGULATION_OF_TRANSCRIPTION_FROM_RNA_POLYMERASE_II_PROMOTER_INVOLVED_IN_CELLULAR_RESPONSE_TO_CHEMICAL_STIMULUS	20	-0.514513	-1.58447	0.0333333	0.184046	1	1268	tags=30%, list=9%, signal=33%
GOBP_CELLULAR_COMPONENT_MAINTENANCE	43	0.432978	1.52412	0.0294627	0.184063	1	2360	tags=35%, list=17%, signal=42%
BIOCARTA_PROTEASOME_PATHWAY	19	0.521859	1.52987	0.0388007	0.184179	1	2905	tags=53%, list=22%, signal=67%
GOMF_S_ACYLTRANSFERASE_ACTIVITY	24	0.497009	1.52645	0.0324324	0.184265	1	3861	tags=50%, list=29%, signal=70%
GOBP_CARDIAC_MUSCLE_TISSUE_DEVELOPMENT	140	0.351595	1.52955	0.00168634	0.184272	1	1848	tags=24%, list=14%, signal=27%
REACTOME_SIGNALING_BY_FGFR2	57	0.413053	1.52672	0.00865052	0.184327	1	3867	tags=46%, list=29%, signal=64%
GOCC_ACTOMYOSIN	63	0.39804	1.52834	0.0218121	0.184425	1	2730	tags=40%, list=20%, signal=50%
GOBP_CONNECTIVE_TISSUE_DEVELOPMENT	183	0.336793	1.52914	0	0.184429	1	2368	tags=28%, list=18%, signal=33%
REACTOME_PKA_MEDIATED_PHOSPHORYLATION_OF_CREB	15	0.556997	1.52994	0.0454545	0.184475	1	1442	tags=33%, list=11%, signal=37%
GOMF_BHLH_TRANSCRIPTION_FACTOR_BINDING	23	0.496508	1.52747	0.0535373	0.184491	1	3314	tags=57%, list=25%, signal=75%
GOBP_T_CELL_APOPTOTIC_PROCESS	39	-0.445133	-1.58482	0.020362	0.184513	1	1428	tags=36%, list=11%, signal=40%
WP_H19_ACTION_RBE2F1_SIGNALING_AND_CDKBETACATENIN_ACTIVITY	15	0.558448	1.52773	0.0504505	0.184515	1	1244	tags=27%, list=9%, signal=29%
WP_SPHINGOLIPID_METABOLISM_IN_SENESCENCE	26	0.486948	1.5288	0.0297723	0.184546	1	2465	tags=38%, list=18%, signal=47%
GOBP_ACTIN_FILAMENT_BASED_MOVEMENT	82	0.384199	1.52709	0.00690846	0.18459	1	2273	tags=37%, list=17%, signal=44%
GOBP_CARDIAC_CHAMBER_MORPHOGENESIS	87	0.384793	1.52678	0.0145396	0.184642	1	1711	tags=24%, list=13%, signal=27%
PID_S1P_S1P2_PATHWAY	21	0.511464	1.52846	0.0463458	0.18466	1	1887	tags=33%, list=14%, signal=39%
GOBP_REGULATION_OF_PROTEIN_POLYMERIZATION	160	0.347085	1.52787	0.00314961	0.184696	1	2395	tags=28%, list=18%, signal=34%
GOBP_NEGATIVE_REGULATION_OF_RESPONSE_TO_EXTERNAL_STIMULUS	266	-0.31432	-1.58535	0	0.184751	1	2076	tags=26%, list=15%, signal=30%
GOBP_CYTOSKELETON_DEPENDENT_CYTOKINESIS	82	0.386159	1.52156	0.00860585	0.186448	1	3750	tags=44%, list=28%, signal=60%
GOBP_SYNAPSE_MATURATION	17	0.546212	1.52173	0.0383212	0.186582	1	2145	tags=47%, list=16%, signal=56%
GOBP_NEGATIVE_REGULATION_OF_EXTRINSIC_APOPTOTIC_SIGNALING_PATHWAY	74	0.388768	1.52191	0.0138169	0.186759	1	1731	tags=23%, list=13%, signal=26%
REACTOME_BETA_CATENIN_INDEPENDENT_WNT_SIGNALING	127	0.357392	1.51953	0.00511073	0.189012	1	3347	tags=38%, list=25%, signal=50%
REACTOME_SIGNALING_BY_FGFR	64	0.40086	1.51845	0.00877193	0.189746	1	3867	tags=47%, list=29%, signal=65%
REACTOME_GABA_B_RECEPTOR_ACTIVATION	21	0.512305	1.51861	0.0519481	0.189899	1	2050	tags=38%, list=15%, signal=45%
BIOCARTA_G1_PATHWAY	24	0.495294	1.5179	0.0383912	0.189921	1	1530	tags=33%, list=11%, signal=38%
GOBP_REGULATION_OF_VASOCONSTRICTION	29	0.474682	1.51811	0.028021	0.189942	1	2175	tags=38%, list=16%, signal=45%
REACTOME_DECTIN_1_MEDIATED_NONCANONICAL_NF_KB_SIGNALING	59	0.406357	1.51378	0.0229277	0.190206	1	3906	tags=47%, list=29%, signal=66%
GOBP_LEUKOCYTE_CELL_CELL_ADHESION	271	-0.320934	-1.5774	0	0.190291	1	2748	tags=33%, list=20%, signal=41%
KEGG_HYPERTROPHIC_CARDIOMYOPATHY_HCM	54	0.408347	1.51389	0.0176367	0.190406	1	1229	tags=26%, list=9%, signal=28%
WP_METABOLISM_OF_SPINGOLIPIDS_IN_ER_AND_GOLGI_APPARATUS	17	0.550334	1.51285	0.0428305	0.190452	1	2495	tags=47%, list=18%, signal=58%
GOBP_ENTEROENDOCRINE_CELL_DIFFERENTIATION	21	0.498142	1.51328	0.0522523	0.190556	1	1397	tags=24%, list=10%, signal=27%
REACTOME_AUF1_HNRNP_D0_BINDS_AND_DESTABILIZES_MRNA	52	0.417048	1.51402	0.0162749	0.19059	1	3906	tags=50%, list=29%, signal=70%
REACTOME_COPI_INDEPENDENT_GOLGI_TO_ER_RETROGRADE_TRAFFIC	39	0.445416	1.51713	0.0213523	0.19064	1	2783	tags=41%, list=21%, signal=52%
GOMF_ACTIN_FILAMENT_BINDING	153	0.348471	1.51297	0.00156006	0.190666	1	2226	tags=29%, list=16%, signal=35%
REACTOME_SIGNALING_BY_TGFB_FAMILY_MEMBERS	86	0.382436	1.51501	0.00706714	0.190721	1	4808	tags=60%, list=36%, signal=93%
GOBP_TRANSFORMING_GROWTH_FACTOR_BETA_RECEPTOR_SIGNALING_PATHWAY	150	0.347044	1.51418	0.00167785	0.190727	1	1833	tags=22%, list=14%, signal=25%
GOBP_REGULATION_OF_EMBRYONIC_DEVELOPMENT	48	0.419635	1.51209	0.0273973	0.190792	1	3240	tags=44%, list=24%, signal=57%
GOBP_HIPPO_SIGNALING	34	0.448136	1.51223	0.0325497	0.190964	1	4645	tags=56%, list=34%, signal=85%
GOBP_MYELIN_ASSEMBLY	18	0.522811	1.50965	0.0522388	0.191049	1	549	tags=28%, list=4%, signal=29%
REACTOME_MITOTIC_G1_PHASE_AND_G1_S_TRANSITION	142	0.34803	1.51419	0.00794913	0.191092	1	3628	tags=39%, list=27%, signal=53%
REACTOME_DNA_REPLICATION	139	0.350738	1.51501	0.00332226	0.191092	1	3918	tags=40%, list=29%, signal=56%
PID_ATR_PATHWAY	36	0.443522	1.50983	0.026643	0.191134	1	2703	tags=33%, list=20%, signal=42%
HALLMARK_TGF_BETA_SIGNALING	52	0.411471	1.50997	0.0292599	0.191263	1	3710	tags=58%, list=27%, signal=79%
REACTOME_S_PHASE	153	0.341662	1.51095	0.00803858	0.191264	1	3956	tags=39%, list=29%, signal=55%
REACTOME_DARPP_32_EVENTS	21	0.500438	1.51506	0.0314815	0.191397	1	1442	tags=38%, list=11%, signal=43%
GOBP_CYTOKINETIC_PROCESS	33	0.457332	1.51036	0.0260708	0.191424	1	4232	tags=55%, list=31%, signal=79%
REACTOME_RMTS_METHYLATE_HISTONE_ARGININES	39	0.448654	1.51108	0.0341113	0.19144	1	2686	tags=33%, list=20%, signal=41%
REACTOME_NEGATIVE_REGULATION_OF_NOTCH4_SIGNALING	52	0.412891	1.51419	0.0219224	0.191447	1	3906	tags=48%, list=29%, signal=67%
GOCC_TRANSPORTER_COMPLEX	174	0.340485	1.51132	0.00651466	0.191484	1	3146	tags=38%, list=23%, signal=49%
GOBP_VENTRICULAR_CARDIAC_MUSCLE_CELL_ACTION_POTENTIAL	22	0.50811	1.51053	0.0355872	0.191523	1	2680	tags=59%, list=20%, signal=74%
REACTOME_HIV_LIFE_CYCLE	141	0.346926	1.50879	0.00502513	0.191539	1	4065	tags=40%, list=30%, signal=57%
HALLMARK_NOTCH_SIGNALING	31	0.463235	1.51001	0.0405644	0.191561	1	3215	tags=39%, list=24%, signal=51%
BIOCARTA_CREB_PATHWAY	20	0.517501	1.51626	0.0375	0.191567	1	1953	tags=35%, list=14%, signal=41%
REACTOME_APC_C_CDC20_MEDIATED_DEGRADATION_OF_CYCLIN_B	23	0.491914	1.5151	0.0394511	0.191732	1	3182	tags=48%, list=24%, signal=62%
REACTOME_PROCESSING_OF_CAPPED_INTRON_CONTAINING_PRE_MRNA	219	0.325736	1.50883	0.00317965	0.191829	1	4381	tags=43%, list=32%, signal=63%
GOBP_REGULATION_OF_EARLY_ENDOSOME_TO_LATE_ENDOSOME_TRANSPORT	18	0.532636	1.51543	0.0510397	0.191943	1	4006	tags=72%, list=30%, signal=103%
GOBP_CELL_MATRIX_ADHESION	185	0.341234	1.51518	0.00314961	0.191993	1	3084	tags=34%, list=23%, signal=44%
PID_AJDISS_2PATHWAY	41	0.43029	1.50793	0.0253165	0.191996	1	1530	tags=22%, list=11%, signal=25%
GOBP_RIBOSOME_BIOGENESIS	260	0.321368	1.5082	0.00457317	0.192003	1	3736	tags=35%, list=28%, signal=48%
GOMF_GTPASE_ACTIVATING_PROTEIN_BINDING	15	0.560984	1.51559	0.0437956	0.192096	1	2732	tags=60%, list=20%, signal=75%
GOBP_TRANSMEMBRANE_RECEPTOR_PROTEIN_SERINE_THREONINE_KINASE_SIGNALING_PATHWAY	248	0.322931	1.50727	0	0.192194	1	1833	tags=21%, list=14%, signal=23%
GOBP_REGULATION_OF_MITOTIC_SPINDLE_ASSEMBLY	20	0.502463	1.50744	0.0490909	0.192321	1	4149	tags=60%, list=31%, signal=86%
GOBP_NEGATIVE_REGULATION_OF_COLD_INDUCED_THERMOGENESIS	42	-0.432036	-1.57505	0.021028	0.192685	1	2412	tags=40%, list=18%, signal=49%
REACTOME_TELOMERE_MAINTENANCE	72	0.390353	1.50635	0.0107143	0.193127	1	4040	tags=46%, list=30%, signal=65%
WP_LIPID_METABOLISM_PATHWAY	25	0.485248	1.50608	0.0305206	0.193191	1	3292	tags=48%, list=24%, signal=63%
GOBP_AUTOPHAGY_OF_MITOCHONDRION	76	0.387772	1.50566	0.0138408	0.193392	1	4252	tags=49%, list=32%, signal=71%
REACTOME_GABA_RECEPTOR_ACTIVATION	24	0.489897	1.50464	0.0451264	0.193425	1	2095	tags=38%, list=16%, signal=44%
GOBP_POSITIVE_REGULATION_OF_SIGNALING_RECEPTOR_ACTIVITY	29	0.465027	1.50506	0.0356506	0.193461	1	1490	tags=28%, list=11%, signal=31%
GOBP_CELLULAR_CARBOHYDRATE_BIOSYNTHETIC_PROCESS	51	0.417827	1.50481	0.027027	0.193539	1	2499	tags=31%, list=19%, signal=38%
WP_ARRHYTHMOGENIC_RIGHT_VENTRICULAR_CARDIOMYOPATHY	51	0.41118	1.50521	0.0271739	0.193635	1	1589	tags=27%, list=12%, signal=31%
GOBP_OUTFLOW_TRACT_MORPHOGENESIS	55	0.406823	1.50275	0.0175747	0.193648	1	1111	tags=20%, list=8%, signal=22%
GOBP_MITOCHONDRIAL_TRANSMEMBRANE_TRANSPORT	81	0.379232	1.50398	0.0216667	0.193656	1	4360	tags=51%, list=32%, signal=74%
GOBP_REGULATION_OF_CARTILAGE_DEVELOPMENT	48	0.417163	1.50368	0.020073	0.193714	1	3710	tags=48%, list=27%, signal=66%
WP_PYRIMIDINE_METABOLISM	68	0.383631	1.50291	0.012069	0.193796	1	2551	tags=32%, list=19%, signal=40%
GOBP_NUCLEOSIDE_TRIPHOSPHATE_METABOLIC_PROCESS	79	0.37838	1.50406	0.00534759	0.193903	1	3099	tags=38%, list=23%, signal=49%
GOCC_CATALYTIC_STEP_2_SPLICEOSOME	77	0.382364	1.50199	0.0141343	0.193949	1	4669	tags=52%, list=35%, signal=79%
GOBP_NEGATIVE_REGULATION_OF_CALCIUM_ION_TRANSMEMBRANE_TRANSPORT	25	0.479371	1.50218	0.0417391	0.194048	1	2487	tags=40%, list=18%, signal=49%
REACTOME_FORMATION_OF_RNA_POL_II_ELONGATION_COMPLEX	55	0.407331	1.50298	0.0226876	0.194056	1	3867	tags=44%, list=29%, signal=61%
REACTOME_GLUTATHIONE_CONJUGATION	25	-0.502243	-1.57342	0.0186047	0.194131	1	1306	tags=40%, list=10%, signal=44%
KEGG_FATTY_ACID_METABOLISM	31	0.46412	1.50315	0.0402802	0.194168	1	2661	tags=45%, list=20%, signal=56%
GOBP_POSITIVE_REGULATION_OF_LEUKOCYTE_APOPTOTIC_PROCESS	20	-0.505637	-1.57246	0.0313199	0.194624	1	2207	tags=45%, list=16%, signal=54%
GOBP_COENZYME_A_METABOLIC_PROCESS	16	0.552032	1.50123	0.0628466	0.194663	1	3130	tags=50%, list=23%, signal=65%
GOCC_PHOTORECEPTOR_INNER_SEGMENT	24	-0.498436	-1.57022	0.0212314	0.194922	1	2812	tags=46%, list=21%, signal=58%
GOBP_REGULATION_OF_AMINO_ACID_TRANSPORT	22	-0.516492	-1.57137	0.0173536	0.195172	1	2859	tags=68%, list=21%, signal=86%
HALLMARK_ALLOGRAFT_REJECTION	166	-0.336947	-1.57031	0.00265252	0.19574	1	2515	tags=31%, list=19%, signal=37%
GOMF_RRNA_BINDING	55	0.404894	1.49973	0.0226876	0.196443	1	3724	tags=47%, list=28%, signal=65%
GOBP_I_KAPPAB_PHOSPHORYLATION	18	0.518214	1.49951	0.0438757	0.196463	1	1943	tags=39%, list=14%, signal=45%
KEGG_DRUG_METABOLISM_CYTOCHROME_P450	27	-0.472052	-1.56714	0.02	0.196849	1	1705	tags=41%, list=13%, signal=47%
GOBP_ALPHA_BETA_T_CELL_ACTIVATION	121	-0.353617	-1.56827	0	0.196981	1	3924	tags=47%, list=29%, signal=66%
GOMF_MODIFIED_AMINO_ACID_TRANSMEMBRANE_TRANSPORTER_ACTIVITY	16	-0.554201	-1.56723	0.0394737	0.197632	1	2305	tags=44%, list=17%, signal=53%
REACTOME_DEGRADATION_OF_AXIN	52	0.403126	1.49636	0.0165563	0.199856	1	3906	tags=48%, list=29%, signal=67%
KEGG_P53_SIGNALING_PATHWAY	55	0.405131	1.49609	0.0299296	0.199868	1	902	tags=18%, list=7%, signal=19%
GOBP_REGULATION_OF_OSTEOBLAST_DIFFERENTIATION	98	0.364339	1.49584	0.00682594	0.199886	1	1731	tags=26%, list=13%, signal=29%
BIOCARTA_MCM_PATHWAY	18	0.522974	1.49638	0.0616822	0.200186	1	2785	tags=50%, list=21%, signal=63%
GOCC_POLYMERIC_CYTOSKELETAL_FIBER	437	0.30285	1.49655	0	0.200271	1	2629	tags=28%, list=19%, signal=33%
REACTOME_CARGO_TRAFFICKING_TO_THE_PERICILIARY_MEMBRANE	40	0.431308	1.49511	0.0307692	0.200637	1	3360	tags=40%, list=25%, signal=53%
GOBP_T_CELL_MEDIATED_CYTOTOXICITY	29	-0.467439	-1.56339	0.0207852	0.201791	1	458	tags=24%, list=3%, signal=25%
GOBP_POSITIVE_REGULATION_OF_ADAPTIVE_IMMUNE_RESPONSE	86	-0.372021	-1.5625	0.00773196	0.20214	1	3754	tags=44%, list=28%, signal=61%
GOBP_REGULATION_OF_DEPHOSPHORYLATION	106	0.361339	1.49317	0.0133333	0.202217	1	2082	tags=24%, list=15%, signal=28%
REACTOME_MITOTIC_SPINDLE_CHECKPOINT	107	0.360352	1.49293	0.00490998	0.202238	1	4285	tags=49%, list=32%, signal=71%
GOBP_SUBSTRATE_DEPENDENT_CELL_MIGRATION	24	0.479372	1.49341	0.045208	0.202516	1	1612	tags=29%, list=12%, signal=33%
REACTOME_SIGNAL_TRANSDUCTION_BY_L1	20	0.502669	1.49319	0.0571429	0.202548	1	4382	tags=65%, list=32%, signal=96%
GOBP_NON_MEMBRANE_BOUNDED_ORGANELLE_ASSEMBLY	297	0.315171	1.49357	0.00298063	0.202601	1	4216	tags=41%, list=31%, signal=58%
GOBP_VASCULAR_ENDOTHELIAL_GROWTH_FACTOR_PRODUCTION	29	-0.469927	-1.56099	0.0263158	0.20283	1	1268	tags=31%, list=9%, signal=34%
WP_GENES_ASSOCIATED_WITH_THE_DEVELOPMENT_OF_RHEUMATOID_ARTHRITIS	15	-0.55294	-1.55972	0.0255864	0.202833	1	1499	tags=40%, list=11%, signal=45%
GOBP_NEGATIVE_REGULATION_OF_CELL_CELL_ADHESION	129	-0.343578	-1.56016	0	0.203124	1	1679	tags=26%, list=12%, signal=29%
GOBP_REGULATION_OF_ADAPTIVE_IMMUNE_RESPONSE	138	-0.343509	-1.56133	0	0.203247	1	1875	tags=23%, list=14%, signal=27%
GOCC_EXTERNAL_ENCAPSULATING_STRUCTURE	323	0.309866	1.49188	0	0.203461	1	2963	tags=34%, list=22%, signal=43%
GOBP_REGULATION_OF_DNA_METHYLATION	18	0.519274	1.49129	0.0585009	0.20397	1	2714	tags=28%, list=20%, signal=35%
WP_DNA_REPLICATION	39	0.442831	1.49093	0.0337478	0.204176	1	3759	tags=44%, list=28%, signal=60%
GOMF_ENDORIBONUCLEASE_ACTIVITY	55	0.401679	1.49017	0.0224138	0.204601	1	3521	tags=45%, list=26%, signal=61%
REACTOME_CA_DEPENDENT_EVENTS	28	0.465338	1.49026	0.0341113	0.204795	1	1474	tags=32%, list=11%, signal=36%
KEGG_FOCAL_ADHESION	163	0.335153	1.48933	0.00160772	0.205612	1	3240	tags=36%, list=24%, signal=47%
GOMF_PHOSPHOLIPASE_ACTIVITY	64	-0.390504	-1.55689	0.0078125	0.206032	1	2931	tags=45%, list=22%, signal=58%
KEGG_OOCYTE_MEIOSIS	88	0.371648	1.48869	0.0172117	0.206183	1	3134	tags=38%, list=23%, signal=49%
GOBP_POSITIVE_REGULATION_OF_ANION_TRANSPORT	29	-0.46301	-1.55549	0.0316456	0.206337	1	2836	tags=59%, list=21%, signal=74%
PID_HEDGEHOG_2PATHWAY	16	0.532875	1.48831	0.0516014	0.206364	1	754	tags=25%, list=6%, signal=26%
GOBP_IRON_ION_TRANSPORT	39	-0.429243	-1.55601	0.0169492	0.206545	1	2227	tags=33%, list=16%, signal=40%
WP_ENDOCHONDRAL_OSSIFICATION_WITH_SKELETAL_DYSPLASIAS	49	0.406995	1.48783	0.0250417	0.206718	1	1011	tags=22%, list=7%, signal=24%
GOBP_REGULATION_OF_DEFENSE_RESPONSE_TO_VIRUS	59	-0.394318	-1.55445	0.00952381	0.206979	1	1502	tags=24%, list=11%, signal=27%
GOMF_PROTON_TRANSMEMBRANE_TRANSPORTER_ACTIVITY	84	0.373439	1.48702	0.0179445	0.207637	1	1798	tags=27%, list=13%, signal=31%
GOBP_POSITIVE_REGULATION_OF_TYPE_I_INTERFERON_MEDIATED_SIGNALING_PATHWAY	18	-0.533513	-1.54534	0.0394191	0.207742	1	1925	tags=39%, list=14%, signal=45%
GOBP_BLOOD_VESSEL_ENDOTHELIAL_CELL_PROLIFERATION_INVOLVED_IN_SPROUTING_ANGIOGENESIS	20	-0.526689	-1.55032	0.0357143	0.207929	1	1286	tags=35%, list=10%, signal=39%
GOBP_REGULATION_OF_B_CELL_ACTIVATION	111	-0.351632	-1.5497	0.00512821	0.208084	1	2963	tags=39%, list=22%, signal=49%
GOBP_RESPONSE_TO_TRANSFORMING_GROWTH_FACTOR_BETA	198	0.329136	1.48625	0.00312012	0.208191	1	1530	tags=20%, list=11%, signal=22%
GOBP_PHAGOSOME_MATURATION	22	-0.500347	-1.54439	0.0384615	0.208277	1	1518	tags=36%, list=11%, signal=41%
KEGG_PORPHYRIN_AND_CHLOROPHYLL_METABOLISM	18	-0.529084	-1.55067	0.0407725	0.208288	1	3371	tags=61%, list=25%, signal=81%
GOBP_NEURON_DEATH	260	-0.308849	-1.54603	0	0.208357	1	2479	tags=28%, list=18%, signal=34%
GOBP_NEGATIVE_REGULATION_OF_ADAPTIVE_IMMUNE_RESPONSE	37	-0.43151	-1.54541	0.0218818	0.20846	1	1679	tags=27%, list=12%, signal=31%
GOBP_CARDIAC_MUSCLE_CELL_ACTION_POTENTIAL_INVOLVED_IN_CONTRACTION	31	0.458971	1.48628	0.0348624	0.208519	1	2680	tags=52%, list=20%, signal=64%
GOBP_EMBRYONIC_HEMOPOIESIS	22	-0.490485	-1.55287	0.0197802	0.208642	1	2723	tags=50%, list=20%, signal=63%
GOBP_CELL_KILLING	102	-0.354841	-1.54872	0.00497512	0.208696	1	1844	tags=29%, list=14%, signal=34%
GOCC_STEREOCILIUM_BUNDLE	28	-0.472019	-1.55211	0.0321888	0.20882	1	2093	tags=36%, list=16%, signal=42%
WP_PROSTAGLANDIN_SIGNALING	24	-0.486313	-1.5508	0.017316	0.209005	1	2464	tags=50%, list=18%, signal=61%
REACTOME_CHEMOKINE_RECEPTORS_BIND_CHEMOKINES	32	-0.442151	-1.54333	0.0280374	0.209009	1	1628	tags=41%, list=12%, signal=46%
GOBP_REGULATION_OF_KIDNEY_DEVELOPMENT	19	-0.507871	-1.54616	0.0238095	0.209035	1	1616	tags=26%, list=12%, signal=30%
GOBP_RESPONSE_TO_THYROID_HORMONE	25	-0.466258	-1.54788	0.0340136	0.209099	1	1804	tags=48%, list=13%, signal=55%
WP_GLUCOCORTICOID_RECEPTOR_PATHWAY	55	-0.395022	-1.54668	0.0171149	0.209121	1	2319	tags=35%, list=17%, signal=42%
GOBP_REGULATION_OF_NATURAL_KILLER_CELL_MEDIATED_IMMUNITY	26	-0.489884	-1.54267	0.0173913	0.209134	1	3288	tags=54%, list=24%, signal=71%
GOBP_REGULATION_OF_HIPPO_SIGNALING	16	0.537371	1.48528	0.0409683	0.209255	1	2458	tags=38%, list=18%, signal=46%
GOBP_REGULATION_OF_RESPONSE_TO_CYTOKINE_STIMULUS	130	-0.347578	-1.55115	0	0.20934	1	1925	tags=28%, list=14%, signal=33%
GOBP_POSITIVE_REGULATION_OF_CYTOKINE_PRODUCTION_INVOLVED_IN_IMMUNE_RESPONSE	56	-0.40318	-1.5471	0.0134529	0.209407	1	1925	tags=34%, list=14%, signal=39%
GOBP_REGULATION_OF_PROTEIN_LOCALIZATION_TO_MEMBRANE	134	0.347491	1.48436	0.00651466	0.20992	1	3260	tags=35%, list=24%, signal=46%
GOMF_PRENYLTRANSFERASE_ACTIVITY	15	0.545619	1.48456	0.070018	0.20999	1	4054	tags=33%, list=30%, signal=48%
GOBP_POSITIVE_REGULATION_OF_ANIMAL_ORGAN_MORPHOGENESIS	23	-0.490675	-1.5415	0.0318907	0.21007	1	1861	tags=30%, list=14%, signal=35%
REACTOME_REGULATION_OF_CHOLESTEROL_BIOSYNTHESIS_BY_SREBP_SREBF	51	0.40864	1.48294	0.0232143	0.2116	1	3017	tags=39%, list=22%, signal=50%
GOBP_MONOVALENT_INORGANIC_CATION_HOMEOSTASIS	94	-0.355393	-1.53912	0.00246914	0.211813	1	3807	tags=47%, list=28%, signal=65%
GOBP_REGULATION_OF_NEUROTRANSMITTER_TRANSPORT	55	-0.392548	-1.53943	0.0117647	0.212211	1	2263	tags=33%, list=17%, signal=39%
GOBP_HEPATOCYTE_APOPTOTIC_PROCESS	16	0.54384	1.4809	0.063197	0.212216	1	40	tags=13%, list=0%, signal=13%
REACTOME_G2_M_CHECKPOINTS	133	0.340018	1.48035	0.0111821	0.21231	1	3636	tags=35%, list=27%, signal=48%
GOCC_I_BAND	84	0.368312	1.48102	0.0101695	0.212372	1	3004	tags=36%, list=22%, signal=46%
REACTOME_EGFR_DOWNREGULATION	28	0.464541	1.48216	0.0415945	0.212391	1	3420	tags=46%, list=25%, signal=62%
GOBP_POSITIVE_REGULATION_OF_CYTOKINESIS	26	0.480751	1.48048	0.0377359	0.212482	1	3165	tags=46%, list=23%, signal=60%
BIOCARTA_ALK_PATHWAY	26	0.471251	1.48116	0.0521739	0.212522	1	3641	tags=58%, list=27%, signal=79%
GOBP_RESPONSE_TO_WOUNDING	392	0.303342	1.48151	0	0.21267	1	2983	tags=33%, list=22%, signal=41%
GOBP_WATER_HOMEOSTASIS	34	0.440494	1.48172	0.0399274	0.212738	1	1029	tags=21%, list=8%, signal=22%
HALLMARK_ANDROGEN_RESPONSE	85	0.371017	1.48124	0.0163934	0.212753	1	2293	tags=31%, list=17%, signal=37%
GOBP_REGULATION_OF_PHOSPHATASE_ACTIVITY	66	0.387233	1.47914	0.0123457	0.213532	1	2475	tags=30%, list=18%, signal=37%
GOBP_POSITIVE_REGULATION_OF_CELLULAR_RESPONSE_TO_INSULIN_STIMULUS	17	0.522176	1.47924	0.0509434	0.213741	1	2591	tags=41%, list=19%, signal=51%
GOBP_REGULATION_OF_LYMPHOCYTE_MEDIATED_IMMUNITY	116	-0.344577	-1.53651	0.0025	0.214237	1	3924	tags=45%, list=29%, signal=63%
REACTOME_RAC3_GTPASE_CYCLE	85	0.372619	1.47841	0.0118243	0.214292	1	3117	tags=34%, list=23%, signal=44%
KEGG_LEUKOCYTE_TRANSENDOTHELIAL_MIGRATION	91	0.364399	1.47757	0.0147059	0.214559	1	3290	tags=40%, list=24%, signal=52%
KEGG_ARRHYTHMOGENIC_RIGHT_VENTRICULAR_CARDIOMYOPATHY_ARVC	51	0.41118	1.47725	0.0243902	0.214684	1	1589	tags=27%, list=12%, signal=31%
GOBP_SMOOTH_MUSCLE_CONTRACTION	60	0.394503	1.47697	0.0155979	0.214747	1	1049	tags=18%, list=8%, signal=20%
BIOCARTA_TGFB_PATHWAY	19	0.500503	1.47761	0.0562852	0.214845	1	1111	tags=37%, list=8%, signal=40%
GOCC_PRECATALYTIC_SPLICEOSOME	49	0.415984	1.47784	0.0383944	0.214872	1	4824	tags=49%, list=36%, signal=76%
GOBP_CELLULAR_MONOVALENT_INORGANIC_CATION_HOMEOSTASIS	72	-0.374649	-1.53652	0.00915332	0.215098	1	3752	tags=49%, list=28%, signal=67%
GOBP_MITOTIC_CYTOKINETIC_PROCESS	20	0.506256	1.47639	0.0462963	0.215275	1	4014	tags=60%, list=30%, signal=85%
REACTOME_MUSCLE_CONTRACTION	105	0.352244	1.47556	0.0101351	0.215481	1	2915	tags=37%, list=22%, signal=47%
KEGG_AXON_GUIDANCE	103	0.355092	1.47579	0.010274	0.215487	1	1887	tags=32%, list=14%, signal=37%
KEGG_SMALL_CELL_LUNG_CANCER	75	0.379673	1.47595	0.024055	0.215574	1	2862	tags=33%, list=21%, signal=42%
GOBP_PYRIMIDINE_CONTAINING_COMPOUND_BIOSYNTHETIC_PROCESS	28	0.466256	1.4747	0.0558659	0.216533	1	1859	tags=32%, list=14%, signal=37%
GOBP_NEGATIVE_REGULATION_OF_T_CELL_DIFFERENTIATION	31	-0.453764	-1.52961	0.0340136	0.217373	1	1554	tags=35%, list=12%, signal=40%
GOBP_POSITIVE_REGULATION_OF_NITRIC_OXIDE_METABOLIC_PROCESS	33	-0.448645	-1.53401	0.0254042	0.217402	1	1612	tags=39%, list=12%, signal=45%
GOBP_METAPHASE_PLATE_CONGRESSION	60	0.390388	1.47388	0.0279605	0.217453	1	4540	tags=55%, list=34%, signal=83%
GOBP_CATECHOLAMINE_SECRETION	21	-0.496233	-1.53008	0.0486726	0.217463	1	2485	tags=38%, list=18%, signal=47%
GOBP_NEGATIVE_REGULATION_OF_T_CELL_PROLIFERATION	44	-0.413666	-1.5322	0.017199	0.217471	1	1315	tags=25%, list=10%, signal=28%
GOBP_REGULATION_OF_LEUKOCYTE_DEGRANULATION	36	-0.428053	-1.53161	0.026087	0.217548	1	2795	tags=44%, list=21%, signal=56%
GOBP_REGULATION_OF_POSITIVE_CHEMOTAXIS	19	-0.50353	-1.53049	0.0427699	0.21769	1	1619	tags=53%, list=12%, signal=60%
GOMF_MHC_PROTEIN_BINDING	25	-0.480811	-1.52651	0.021692	0.217924	1	1419	tags=32%, list=11%, signal=36%
GOBP_POSITIVE_REGULATION_OF_INTERFERON_BETA_PRODUCTION	35	-0.437227	-1.5324	0.0207373	0.218038	1	1925	tags=34%, list=14%, signal=40%
GOBP_ENDOTHELIAL_CELL_PROLIFERATION	117	-0.34595	-1.5307	0.00484261	0.218231	1	2360	tags=29%, list=17%, signal=35%
GOCC_SPECIFIC_GRANULE	126	-0.339729	-1.53281	0.00255754	0.218282	1	2784	tags=33%, list=21%, signal=41%
GOBP_VENTRICULAR_CARDIAC_MUSCLE_TISSUE_DEVELOPMENT	37	0.440792	1.47302	0.0281195	0.218397	1	754	tags=22%, list=6%, signal=23%
GOBP_T_CELL_RECEPTOR_SIGNALING_PATHWAY	95	-0.359534	-1.52825	0.00232019	0.218612	1	3401	tags=46%, list=25%, signal=61%
KEGG_PROXIMAL_TUBULE_BICARBONATE_RECLAMATION	16	-0.528208	-1.52657	0.0451467	0.218661	1	2084	tags=38%, list=15%, signal=44%
GOBP_CHROMOSOME_LOCALIZATION	71	0.379683	1.47263	0.0184255	0.218665	1	4540	tags=52%, list=34%, signal=78%
GOBP_RESPONSE_TO_GROWTH_FACTOR	493	0.297033	1.47239	0	0.218674	1	3171	tags=32%, list=23%, signal=40%
GOBP_AXONEME_ASSEMBLY	23	-0.481503	-1.52539	0.0318182	0.218746	1	3109	tags=48%, list=23%, signal=62%
GOBP_MONONUCLEAR_CELL_DIFFERENTIATION	337	-0.299375	-1.52733	0	0.219172	1	2401	tags=28%, list=18%, signal=33%
GOBP_REGULATION_OF_LONG_TERM_SYNAPTIC_POTENTIATION	26	0.461996	1.4714	0.0365385	0.219222	1	2095	tags=27%, list=16%, signal=32%
REACTOME_DEPOLYMERISATION_OF_THE_NUCLEAR_LAMINA	15	0.540944	1.47155	0.0677656	0.219353	1	2132	tags=47%, list=16%, signal=55%
GOBP_REGULATION_OF_LEUKOCYTE_DIFFERENTIATION	212	-0.314026	-1.52667	0	0.219356	1	2398	tags=30%, list=18%, signal=36%
REACTOME_MITOCHONDRIAL_TRANSLATION	91	0.357814	1.47108	0.0217028	0.219382	1	4193	tags=43%, list=31%, signal=62%
GOBP_REGULATION_OF_CARDIAC_MUSCLE_CELL_ACTION_POTENTIAL	20	0.503625	1.47166	0.0456274	0.21955	1	1848	tags=40%, list=14%, signal=46%
GOMF_WNT_PROTEIN_BINDING	24	0.484812	1.47049	0.0339623	0.219953	1	1232	tags=29%, list=9%, signal=32%
WP_PROXIMAL_TUBULE_TRANSPORT	33	-0.438923	-1.52351	0.0258065	0.22018	1	2623	tags=36%, list=19%, signal=45%
GOBP_REGULATION_OF_ENDOTHELIAL_CELL_DIFFERENTIATION	29	-0.453681	-1.52372	0.0374707	0.220663	1	1286	tags=28%, list=10%, signal=30%
GOBP_REGULATION_OF_NEURON_DIFFERENTIATION	111	0.34956	1.46966	0.0133111	0.220838	1	1980	tags=27%, list=15%, signal=31%
GOBP_MITOCHONDRION_ORGANIZATION	435	0.296932	1.46922	0	0.221197	1	4162	tags=41%, list=31%, signal=57%
REACTOME_NEUROTRANSMITTER_RECEPTORS_AND_POSTSYNAPTIC_SIGNAL_TRANSMISSION	101	0.358986	1.46884	0.0119658	0.221523	1	2095	tags=30%, list=16%, signal=35%
REACTOME_IMMUNOREGULATORY_INTERACTIONS_BETWEEN_A_LYMPHOID_AND_A_NON_LYMPHOID_CELL	66	-0.380782	-1.52043	0.0172414	0.223408	1	1924	tags=33%, list=14%, signal=39%
GOMF_PHOSPHORIC_DIESTER_HYDROLASE_ACTIVITY	55	-0.393161	-1.52078	0.01766	0.223641	1	3067	tags=49%, list=23%, signal=63%
GOBP_REGULATION_OF_SUPEROXIDE_METABOLIC_PROCESS	25	0.482957	1.4672	0.0438757	0.223725	1	460	tags=20%, list=3%, signal=21%
GOBP_ENDODERM_FORMATION	41	0.421102	1.46614	0.0338983	0.225043	1	3058	tags=44%, list=23%, signal=57%
REACTOME_RAC2_GTPASE_CYCLE	85	0.36634	1.46283	0.0191083	0.226337	1	3223	tags=31%, list=24%, signal=40%
REACTOME_INTRINSIC_PATHWAY_FOR_APOPTOSIS	48	0.406722	1.46255	0.0402194	0.226424	1	4010	tags=46%, list=30%, signal=65%
GOBP_NITRIC_OXIDE_SYNTHASE_BIOSYNTHETIC_PROCESS	18	-0.521131	-1.51647	0.039823	0.226436	1	1628	tags=50%, list=12%, signal=57%
GOBP_INFLAMMATORY_RESPONSE_TO_ANTIGENIC_STIMULUS	44	-0.413693	-1.51699	0.0299539	0.22644	1	2461	tags=32%, list=18%, signal=39%
GOBP_STEROID_BIOSYNTHETIC_PROCESS	98	0.362062	1.46291	0.0118644	0.226564	1	3326	tags=42%, list=25%, signal=55%
GOBP_REGULATION_OF_ACTIN_FILAMENT_BASED_PROCESS	305	0.305462	1.46302	0.00298507	0.226766	1	3159	tags=34%, list=23%, signal=44%
GOBP_POSITIVE_REGULATION_OF_NITRIC_OXIDE_SYNTHASE_BIOSYNTHETIC_PROCESS	15	-0.533421	-1.51783	0.0552885	0.226777	1	1628	tags=53%, list=12%, signal=61%
GOCC_EXTRINSIC_COMPONENT_OF_PLASMA_MEMBRANE	106	0.350652	1.46476	0.0153061	0.226821	1	2784	tags=30%, list=21%, signal=38%
KEGG_TGF_BETA_SIGNALING_PATHWAY	62	0.388041	1.46305	0.0258621	0.227077	1	3956	tags=52%, list=29%, signal=73%
GOBP_CYTOPLASMIC_PATTERN_RECOGNITION_RECEPTOR_SIGNALING_PATHWAY_IN_RESPONSE_TO_VIRUS	31	-0.446953	-1.51712	0.0276498	0.227088	1	1502	tags=29%, list=11%, signal=33%
REACTOME_RESPONSE_OF_EIF2AK4_GCN2_TO_AMINO_ACID_DEFICIENCY	66	0.379064	1.4632	0.0218487	0.227169	1	3724	tags=50%, list=28%, signal=69%
REACTOME_REGULATION_OF_RAS_BY_GAPS	62	0.384067	1.46382	0.0384615	0.227233	1	3906	tags=47%, list=29%, signal=66%
GOBP_THIOESTER_METABOLIC_PROCESS	61	0.389771	1.46354	0.0275862	0.227337	1	1520	tags=23%, list=11%, signal=26%
GOBP_SECONDARY_PALATE_DEVELOPMENT	17	0.522325	1.46331	0.056239	0.22736	1	1111	tags=41%, list=8%, signal=45%
GOBP_POSITIVE_REGULATION_OF_OSTEOBLAST_DIFFERENTIATION	52	0.402442	1.46387	0.0273038	0.227525	1	1731	tags=29%, list=13%, signal=33%
GOBP_SPINDLE_LOCALIZATION	44	0.415447	1.464	0.0316344	0.227647	1	3396	tags=43%, list=25%, signal=58%
REACTOME_SIGNALING_BY_WNT	244	0.31474	1.46136	0.00611621	0.228065	1	3695	tags=39%, list=27%, signal=52%
WP_MICROTUBULE_CYTOSKELETON_REGULATION	41	0.424783	1.45974	0.0466786	0.228513	1	2162	tags=32%, list=16%, signal=38%
GOBP_REGULATION_OF_RECEPTOR_LOCALIZATION_TO_SYNAPSE	15	0.538321	1.46077	0.0730838	0.228642	1	2876	tags=60%, list=21%, signal=76%
REACTOME_APC_C_CDH1_MEDIATED_DEGRADATION_OF_CDC20_AND_OTHER_APC_C_CDH1_TARGETED_PROTEINS_IN_LATE_MITOSIS_EARLY_G1	69	0.379732	1.45924	0.0271186	0.228672	1	3918	tags=48%, list=29%, signal=67%
PID_ECADHERIN_KERATINOCYTE_PATHWAY	20	0.501817	1.45942	0.0474453	0.228718	1	2697	tags=40%, list=20%, signal=50%
GOBP_RESPONSE_TO_X_RAY	29	0.451849	1.45984	0.0486957	0.228757	1	5267	tags=59%, list=39%, signal=96%
REACTOME_INTERLEUKIN_12_FAMILY_SIGNALING	46	0.413122	1.46043	0.0283186	0.228874	1	1615	tags=30%, list=12%, signal=34%
GOBP_REGULATION_OF_EXTRINSIC_APOPTOTIC_SIGNALING_PATHWAY	118	0.345336	1.45998	0.00642055	0.228898	1	1731	tags=21%, list=13%, signal=24%
REACTOME_CA2_PATHWAY	49	0.402379	1.46014	0.0235081	0.228979	1	3033	tags=35%, list=22%, signal=45%
REACTOME_TCF_DEPENDENT_SIGNALING_IN_RESPONSE_TO_WNT	166	0.331609	1.45878	0.00483871	0.229051	1	3626	tags=39%, list=27%, signal=52%
GOBP_MORPHOGENESIS_OF_A_BRANCHING_STRUCTURE	139	0.339489	1.45768	0.0193861	0.230389	1	1731	tags=21%, list=13%, signal=24%
GOBP_NEGATIVE_REGULATION_OF_ACTIN_FILAMENT_POLYMERIZATION	46	0.417111	1.45694	0.0310345	0.230499	1	2363	tags=35%, list=18%, signal=42%
GOMF_SCAFFOLD_PROTEIN_BINDING	51	0.402366	1.45713	0.0259516	0.230568	1	1510	tags=25%, list=11%, signal=29%
GOBP_T_CELL_HOMEOSTASIS	30	0.454	1.45727	0.0496454	0.230685	1	811	tags=23%, list=6%, signal=25%
WP_HEMATOPOIETIC_STEM_CELL_DIFFERENTIATION	44	-0.421066	-1.51255	0.0219298	0.231011	1	3407	tags=45%, list=25%, signal=61%
GOBP_REGULATION_OF_MICROTUBULE_DEPOLYMERIZATION	22	-0.489769	-1.513	0.0463576	0.231125	1	653	tags=14%, list=5%, signal=14%
PID_EPHB_FWD_PATHWAY	37	0.432101	1.45554	0.0549645	0.232356	1	3121	tags=49%, list=23%, signal=63%
GOBP_POSITIVE_REGULATION_OF_MEMBRANE_PERMEABILITY	35	0.432991	1.45502	0.0455408	0.232824	1	2313	tags=34%, list=17%, signal=41%
GOBP_HEART_GROWTH	53	0.401224	1.45459	0.0346021	0.233162	1	1731	tags=26%, list=13%, signal=30%
WP_ENDOCHONDRAL_OSSIFICATION	49	0.406995	1.4542	0.0380795	0.233494	1	1011	tags=22%, list=7%, signal=24%
GOCC_APICAL_PLASMA_MEMBRANE	194	0.320216	1.45282	0.00157233	0.235006	1	1276	tags=20%, list=9%, signal=21%
WP_ALZHEIMERS_DISEASE	205	0.319427	1.45301	0.00621118	0.235033	1	3215	tags=39%, list=24%, signal=50%
GOBP_CELL_ADHESION_MEDIATED_BY_INTEGRIN	72	0.382141	1.45227	0.0221465	0.235287	1	1661	tags=22%, list=12%, signal=25%
REACTOME_SMOOTH_MUSCLE_CONTRACTION	28	0.456412	1.45234	0.0406977	0.235523	1	2411	tags=36%, list=18%, signal=43%
GOBP_NEGATIVE_REGULATION_OF_LEUKOCYTE_APOPTOTIC_PROCESS	37	-0.423484	-1.50228	0.0328228	0.235778	1	1554	tags=38%, list=12%, signal=43%
GOBP_REGULATION_OF_SUBSTRATE_ADHESION_DEPENDENT_CELL_SPREADING	47	0.402323	1.45128	0.0441696	0.235941	1	4132	tags=45%, list=31%, signal=64%
GOBP_RESPONSE_TO_UV	123	0.339836	1.45152	0.0116279	0.236226	1	1955	tags=21%, list=14%, signal=24%
GOMF_E_BOX_BINDING	31	0.438914	1.45131	0.0437956	0.236231	1	1400	tags=26%, list=10%, signal=29%
REACTOME_REGULATION_OF_TLR_BY_ENDOGENOUS_LIGAND	15	-0.537491	-1.50245	0.0388548	0.236255	1	2229	tags=40%, list=17%, signal=48%
GOBP_MYELOID_DENDRITIC_CELL_ACTIVATION	22	-0.479238	-1.5058	0.0431211	0.23631	1	3200	tags=50%, list=24%, signal=65%
GOBP_GLUTATHIONE_METABOLIC_PROCESS	41	-0.412443	-1.50774	0.0339367	0.236487	1	1306	tags=29%, list=10%, signal=32%
GOBP_REGULATION_OF_VIRAL_INDUCED_CYTOPLASMIC_PATTERN_RECOGNITION_RECEPTOR_SIGNALING_PATHWAY	21	-0.495625	-1.50605	0.0379747	0.236735	1	3841	tags=52%, list=28%, signal=73%
PID_IGF1_PATHWAY	28	0.452616	1.45029	0.0388889	0.236751	1	3935	tags=57%, list=29%, signal=80%
GOCC_PRESYNAPTIC_MEMBRANE	67	-0.374953	-1.50709	0.0239234	0.236765	1	3602	tags=43%, list=27%, signal=59%
REACTOME_TRANSCRIPTIONAL_REGULATION_BY_RUNX2	104	0.348909	1.45049	0.0188679	0.236794	1	3187	tags=38%, list=24%, signal=50%
GOBP_REGULATION_OF_HEMOPOIESIS	277	-0.303246	-1.50255	0	0.236918	1	2398	tags=29%, list=18%, signal=34%
GOBP_LYMPHOCYTE_APOPTOTIC_PROCESS	58	-0.385321	-1.50794	0.0214797	0.236993	1	1554	tags=33%, list=12%, signal=37%
GOBP_DEFENSE_RESPONSE_TO_FUNGUS	26	-0.472746	-1.50626	0.0344037	0.237202	1	2461	tags=58%, list=18%, signal=70%
WP_ADIPOGENESIS	107	-0.342304	-1.50286	0.0134048	0.237214	1	1307	tags=23%, list=10%, signal=26%
REACTOME_RHO_GTPASES_ACTIVATE_PKNS	47	0.409096	1.44978	0.042328	0.237216	1	1996	tags=30%, list=15%, signal=35%
GOBP_IMMUNE_RESPONSE_TO_TUMOR_CELL	15	-0.538504	-1.50821	0.0414938	0.23734	1	3883	tags=60%, list=29%, signal=84%
GOBP_POSITIVE_REGULATION_OF_INTERFERON_ALPHA_PRODUCTION	19	-0.499166	-1.50315	0.0439331	0.237601	1	1925	tags=32%, list=14%, signal=37%
PID_FAK_PATHWAY	58	0.391711	1.44935	0.0383275	0.237625	1	4132	tags=47%, list=31%, signal=67%
GOBP_REGULATION_OF_FATTY_ACID_BIOSYNTHETIC_PROCESS	27	-0.458142	-1.50444	0.0295455	0.237822	1	1393	tags=30%, list=10%, signal=33%
WP_ALZHEIMERS_DISEASE_AND_MIRNA_EFFECTS	207	0.315817	1.44861	0.00309598	0.238122	1	3215	tags=38%, list=24%, signal=49%
GOBP_CELL_DIFFERENTIATION_INVOLVED_IN_EMBRYONIC_PLACENTA_DEVELOPMENT	21	0.484337	1.44883	0.0871212	0.238129	1	115	tags=14%, list=1%, signal=14%
GOBP_ANTIMICROBIAL_HUMORAL_IMMUNE_RESPONSE_MEDIATED_BY_ANTIMICROBIAL_PEPTIDE	24	-0.463203	-1.50374	0.0361991	0.238175	1	2461	tags=50%, list=18%, signal=61%
GOBP_MYELOID_LEUKOCYTE_CYTOKINE_PRODUCTION	28	-0.455586	-1.50321	0.0505495	0.238291	1	1925	tags=43%, list=14%, signal=50%
BIOCARTA_MTA3_PATHWAY	15	0.537956	1.44761	0.0730337	0.239388	1	1950	tags=40%, list=14%, signal=47%
GOBP_SKELETAL_SYSTEM_DEVELOPMENT	357	0.299378	1.4471	0.00144092	0.239545	1	1711	tags=20%, list=13%, signal=23%
REACTOME_CELL_CYCLE_MITOTIC	476	0.291173	1.44645	0	0.239878	1	4030	tags=38%, list=30%, signal=52%
KEGG_REGULATION_OF_ACTIN_CYTOSKELETON	157	0.331185	1.4471	0.0124805	0.239906	1	3125	tags=36%, list=23%, signal=46%
WP_RAC1PAK1P38MMP2_PATHWAY	63	0.38197	1.44664	0.0238095	0.239954	1	3290	tags=44%, list=24%, signal=58%
GOBP_T_CELL_ACTIVATION_INVOLVED_IN_IMMUNE_RESPONSE	80	-0.357517	-1.49866	0.0128535	0.240304	1	1800	tags=29%, list=13%, signal=33%
GOMF_CARBOHYDRATE_BINDING	159	-0.318647	-1.49915	0.00742574	0.240383	1	2882	tags=34%, list=21%, signal=43%
REACTOME_MAPK_TARGETS_NUCLEAR_EVENTS_MEDIATED_BY_MAP_KINASES	28	0.449283	1.44565	0.0557554	0.240509	1	1601	tags=25%, list=12%, signal=28%
GOCC_ACTIN_CYTOSKELETON	364	0.298958	1.44538	0	0.240578	1	2653	tags=28%, list=20%, signal=34%
GOMF_DNA_SECONDARY_STRUCTURE_BINDING	31	0.449049	1.44566	0.0719425	0.240844	1	1530	tags=23%, list=11%, signal=25%
GOBP_REGULATION_OF_CELL_SUBSTRATE_ADHESION	169	0.325962	1.44482	0.0101868	0.241169	1	2901	tags=30%, list=21%, signal=38%
REACTOME_M_PHASE	343	0.301812	1.44451	0	0.241324	1	3238	tags=32%, list=24%, signal=41%
WP_CANCER_IMMUNOTHERAPY_BY_PD1_BLOCKADE	20	-0.492069	-1.49652	0.0462555	0.241503	1	2904	tags=45%, list=22%, signal=57%
GOBP_ASSOCIATIVE_LEARNING	43	-0.408528	-1.49595	0.0229885	0.241649	1	2370	tags=37%, list=18%, signal=45%
GOBP_POSITIVE_REGULATION_OF_CHEMOKINE_PRODUCTION	56	-0.390466	-1.49675	0.0121065	0.241873	1	2360	tags=32%, list=17%, signal=39%
GOBP_NEGATIVE_REGULATION_OF_NF_KAPPAB_TRANSCRIPTION_FACTOR_ACTIVITY	65	-0.368481	-1.49479	0.0155556	0.241994	1	2466	tags=31%, list=18%, signal=37%
REACTOME_DNA_REPLICATION_PRE_INITIATION	101	0.349706	1.44359	0.0167504	0.242077	1	3628	tags=39%, list=27%, signal=52%
PID_IL27_PATHWAY	19	-0.507088	-1.4952	0.0461216	0.24209	1	1754	tags=32%, list=13%, signal=36%
WP_FOCAL_ADHESION	161	0.329187	1.44376	0.00816993	0.242155	1	3240	tags=35%, list=24%, signal=46%
GOBP_POSITIVE_REGULATION_OF_B_CELL_ACTIVATION	73	-0.366988	-1.49704	0.00735294	0.24227	1	2366	tags=32%, list=18%, signal=38%
WP_INTERACTIONS_BETWEEN_IMMUNE_CELLS_AND_MICRORNAS_IN_TUMOR_MICROENVIRONMENT	26	-0.466916	-1.49006	0.0490654	0.242597	1	957	tags=27%, list=7%, signal=29%
GOBP_REGULATION_OF_CELL_KILLING	62	-0.375082	-1.49089	0.0207254	0.242805	1	1790	tags=32%, list=13%, signal=37%
REACTOME_KINESINS	37	0.42616	1.44268	0.0506108	0.24322	1	2598	tags=35%, list=19%, signal=43%
GOBP_REACTIVE_NITROGEN_SPECIES_METABOLIC_PROCESS	60	-0.379184	-1.49016	0.0190476	0.24325	1	1840	tags=37%, list=14%, signal=42%
GOBP_POSITIVE_REGULATION_OF_VASCULAR_ENDOTHELIAL_GROWTH_FACTOR_PRODUCTION	23	-0.479788	-1.4915	0.0364465	0.243394	1	1268	tags=35%, list=9%, signal=38%
GOMF_CYTOKINE_ACTIVITY	99	-0.345493	-1.49097	0.0123762	0.243418	1	1214	tags=24%, list=9%, signal=26%
GOBP_PHAGOLYSOSOME_ASSEMBLY	16	-0.51626	-1.49243	0.059081	0.243444	1	1518	tags=38%, list=11%, signal=42%
REACTOME_CLASS_I_PEROXISOMAL_MEMBRANE_PROTEIN_IMPORT	19	0.494834	1.44223	0.0795053	0.243625	1	3022	tags=42%, list=22%, signal=54%
GOBP_HETEROTYPIC_CELL_CELL_ADHESION	45	0.412759	1.44198	0.0517529	0.24369	1	3000	tags=44%, list=22%, signal=57%
REACTOME_HEME_SIGNALING	38	-0.418009	-1.49172	0.0162791	0.2439	1	2554	tags=34%, list=19%, signal=42%
GOBP_GLANDULAR_EPITHELIAL_CELL_DIFFERENTIATION	32	0.444117	1.44158	0.0443262	0.24398	1	1526	tags=22%, list=11%, signal=25%
GOBP_B_CELL_PROLIFERATION	65	-0.375649	-1.49257	0.0144231	0.244053	1	2963	tags=45%, list=22%, signal=57%
GOBP_RELAXATION_OF_MUSCLE	21	-0.492839	-1.49293	0.0572597	0.244263	1	841	tags=24%, list=6%, signal=25%
GOCC_ENDOCYTIC_VESICLE_MEMBRANE	138	-0.321358	-1.48692	0.00519481	0.244602	1	2352	tags=28%, list=17%, signal=33%
GOBP_INTERFERON_ALPHA_PRODUCTION	23	-0.469787	-1.48632	0.0479303	0.244826	1	1925	tags=30%, list=14%, signal=35%
GOBP_RIG_I_SIGNALING_PATHWAY	25	-0.470794	-1.48569	0.0424107	0.244996	1	3560	tags=52%, list=26%, signal=70%
GOBP_CELL_SUBSTRATE_ADHESION	282	0.307302	1.4405	0.0015015	0.245038	1	3117	tags=31%, list=23%, signal=40%
REACTOME_HOST_INTERACTIONS_OF_HIV_FACTORS	121	0.342842	1.44066	0.0116279	0.245109	1	3906	tags=43%, list=29%, signal=60%
GOBP_RESPONSE_TO_TUMOR_CELL	24	-0.469013	-1.4879	0.0323974	0.245327	1	1805	tags=29%, list=13%, signal=34%
GOBP_POSITIVE_REGULATION_OF_EPITHELIAL_CELL_DIFFERENTIATION	32	-0.436349	-1.48695	0.0379464	0.245342	1	1533	tags=31%, list=11%, signal=35%
GOMF_L_AMINO_ACID_TRANSMEMBRANE_TRANSPORTER_ACTIVITY	34	-0.424022	-1.48732	0.0390805	0.245526	1	3483	tags=47%, list=26%, signal=63%
GOMF_SNORNA_BINDING	31	0.436218	1.43953	0.0510949	0.245533	1	2900	tags=32%, list=21%, signal=41%
GOBP_GENERATION_OF_PRECURSOR_METABOLITES_AND_ENERGY	369	0.296125	1.43974	0.00280505	0.245545	1	3248	tags=33%, list=24%, signal=42%
REACTOME_ASYMMETRIC_LOCALIZATION_OF_PCP_PROTEINS	61	0.388199	1.43978	0.0263158	0.245858	1	3578	tags=46%, list=27%, signal=62%
GOCC_NUCLEAR_INNER_MEMBRANE	44	0.404809	1.43839	0.0405405	0.247066	1	3098	tags=43%, list=23%, signal=56%
GOBP_REGULATION_OF_ENDOPLASMIC_RETICULUM_STRESS_INDUCED_INTRINSIC_APOPTOTIC_SIGNALING_PATHWAY	29	-0.44632	-1.482	0.0361174	0.247223	1	2456	tags=34%, list=18%, signal=42%
PID_ARF6_TRAFFICKING_PATHWAY	44	0.407534	1.43691	0.0412541	0.247671	1	1294	tags=23%, list=10%, signal=25%
GOBP_GLYCEROPHOSPHOLIPID_CATABOLIC_PROCESS	22	-0.484412	-1.48213	0.0323276	0.247803	1	2188	tags=41%, list=16%, signal=49%
GOMF_CALCIUM_DEPENDENT_PHOSPHOLIPID_BINDING	25	0.459029	1.43692	0.0542056	0.248019	1	1223	tags=32%, list=9%, signal=35%
GOBP_POSITIVE_REGULATION_OF_LEUKOCYTE_CELL_CELL_ADHESION	182	-0.31346	-1.48294	0.00263158	0.248024	1	1821	tags=24%, list=13%, signal=28%
REACTOME_BINDING_AND_UPTAKE_OF_LIGANDS_BY_SCAVENGER_RECEPTORS	30	-0.444992	-1.48338	0.0394432	0.248122	1	1947	tags=37%, list=14%, signal=43%
GOBP_VASCULAR_ASSOCIATED_SMOOTH_MUSCLE_CELL_PROLIFERATION	47	0.398692	1.43695	0.0380623	0.248339	1	2882	tags=38%, list=21%, signal=49%
REACTOME_MITOCHONDRIAL_CALCIUM_ION_TRANSPORT	22	0.46985	1.43713	0.064695	0.248411	1	4620	tags=55%, list=34%, signal=83%
KEGG_GLUTATHIONE_METABOLISM	36	-0.407869	-1.48217	0.0260047	0.248544	1	1306	tags=28%, list=10%, signal=31%
GOBP_REGULATION_OF_ACTION_POTENTIAL	34	0.429277	1.43486	0.0566728	0.248646	1	1848	tags=29%, list=14%, signal=34%
REACTOME_INTERLEUKIN_12_SIGNALING	40	0.412847	1.43719	0.0418118	0.248683	1	1615	tags=30%, list=12%, signal=34%
GOBP_STRIATED_MUSCLE_CELL_PROLIFERATION	43	0.410882	1.43604	0.0544815	0.24883	1	1731	tags=30%, list=13%, signal=35%
GOBP_KIDNEY_EPITHELIUM_DEVELOPMENT	101	0.350532	1.43486	0.0209677	0.249	1	1731	tags=24%, list=13%, signal=27%
GOBP_COLLAGEN_METABOLIC_PROCESS	67	0.376176	1.43566	0.0322034	0.249081	1	2368	tags=33%, list=18%, signal=40%
GOMF_PROTEIN_TRANSPORTER_ACTIVITY	26	0.455015	1.43434	0.0499109	0.249186	1	4496	tags=62%, list=33%, signal=92%
REACTOME_CYCLIN_A_CDK2_ASSOCIATED_EVENTS_AT_S_PHASE_ENTRY	82	0.361186	1.4341	0.0313589	0.249237	1	4140	tags=48%, list=31%, signal=68%
GOBP_REGULATION_OF_NUCLEOCYTOPLASMIC_TRANSPORT	95	0.346287	1.43487	0.0180033	0.249349	1	2977	tags=32%, list=22%, signal=40%
GOBP_WOUND_HEALING	309	0.299108	1.43501	0	0.249474	1	1489	tags=19%, list=11%, signal=21%
GOCC_PRERIBOSOME_LARGE_SUBUNIT_PRECURSOR	21	0.489544	1.43509	0.066055	0.249718	1	2540	tags=38%, list=19%, signal=47%
GOBP_POSITIVE_REGULATION_OF_LYMPHOCYTE_DIFFERENTIATION	85	-0.355865	-1.47942	0.020202	0.250014	1	2289	tags=29%, list=17%, signal=35%
GOMF_OXIDOREDUCTASE_ACTIVITY_ACTING_ON_PAIRED_DONORS_WITH_INCORPORATION_OR_REDUCTION_OF_MOLECULAR_OXYGEN_NAD_P_H_AS_ONE_DONOR_AND_INCORPORATION_OF_ONE_ATOM_OF_OXYGEN	18	-0.491428	-1.47987	0.0665189	0.25003	1	1787	tags=44%, list=13%, signal=51%
GOBP_REGULATION_OF_MAMMARY_GLAND_EPITHELIAL_CELL_PROLIFERATION	15	0.532819	1.43316	0.0633397	0.250124	1	4037	tags=47%, list=30%, signal=67%
GOBP_G_PROTEIN_COUPLED_RECEPTOR_SIGNALING_PATHWAY	373	0.293758	1.43323	0.00578035	0.250357	1	1788	tags=22%, list=13%, signal=25%
WP_PRIMARY_FOCAL_SEGMENTAL_GLOMERULOSCLEROSIS_FSGS	57	0.384162	1.43257	0.0410959	0.250448	1	2245	tags=32%, list=17%, signal=38%
GOBP_RESPONSE_TO_OSMOTIC_STRESS	63	0.382171	1.43275	0.0291595	0.250484	1	1480	tags=25%, list=11%, signal=28%
GOBP_REGULATION_OF_PRODUCTION_OF_MOLECULAR_MEDIATOR_OF_IMMUNE_RESPONSE	124	-0.334515	-1.47836	0.00488998	0.251163	1	2471	tags=32%, list=18%, signal=39%
GOBP_REGULATION_OF_CARDIAC_MUSCLE_CONTRACTION	47	0.394723	1.43123	0.0408859	0.25158	1	1586	tags=30%, list=12%, signal=34%
GOBP_NEGATIVE_REGULATION_OF_PROTEIN_POLYMERIZATION	58	0.378894	1.43128	0.0412371	0.251852	1	2553	tags=33%, list=19%, signal=40%
GOBP_REGULATION_OF_LEUKOCYTE_PROLIFERATION	179	-0.313997	-1.47612	0.00542005	0.251956	1	2536	tags=32%, list=19%, signal=39%
GOBP_REGULATION_OF_MITOCHONDRIAL_OUTER_MEMBRANE_PERMEABILIZATION_INVOLVED_IN_APOPTOTIC_SIGNALING_PATHWAY	17	0.516313	1.43141	0.0775047	0.252024	1	2313	tags=47%, list=17%, signal=57%
GOBP_RESPONSE_TO_MOLECULE_OF_BACTERIAL_ORIGIN	240	-0.300436	-1.47551	0	0.252214	1	2476	tags=34%, list=18%, signal=41%
GOBP_REGULATION_OF_INFLAMMATORY_RESPONSE	255	-0.299901	-1.47636	0.00291545	0.252321	1	2607	tags=32%, list=19%, signal=39%
GOBP_T_CELL_DIFFERENTIATION_INVOLVED_IN_IMMUNE_RESPONSE	62	-0.372295	-1.47661	0.0225	0.252649	1	3883	tags=48%, list=29%, signal=68%
GOBP_MUSCLE_SYSTEM_PROCESS	237	0.310382	1.42997	0.0108359	0.252939	1	3004	tags=33%, list=22%, signal=42%
GOBP_POSITIVE_REGULATION_OF_ERBB_SIGNALING_PATHWAY	28	0.449571	1.43008	0.0664273	0.253073	1	2044	tags=36%, list=15%, signal=42%
GOBP_NUCLEOTIDE_BINDING_OLIGOMERIZATION_DOMAIN_CONTAINING_2_SIGNALING_PATHWAY	15	-0.518146	-1.47672	0.0653595	0.253221	1	3301	tags=53%, list=24%, signal=71%
GOCC_OUTER_MITOCHONDRIAL_MEMBRANE_PROTEIN_COMPLEX	19	0.488033	1.42928	0.0834846	0.253798	1	4363	tags=63%, list=32%, signal=93%
GOBP_PRODUCTION_OF_MOLECULAR_MEDIATOR_OF_IMMUNE_RESPONSE	161	-0.310291	-1.47391	0	0.254209	1	2471	tags=31%, list=18%, signal=38%
GOBP_POSITIVE_REGULATION_OF_PATTERN_RECOGNITION_RECEPTOR_SIGNALING_PATHWAY	37	-0.41658	-1.47311	0.0527473	0.254795	1	1844	tags=32%, list=14%, signal=37%
HALLMARK_COMPLEMENT	155	-0.318666	-1.47259	0.00251889	0.254906	1	2515	tags=32%, list=19%, signal=39%
KEGG_CELL_CYCLE	114	0.344331	1.4274	0.0136752	0.255711	1	2994	tags=33%, list=22%, signal=42%
GOBP_NEURAL_NUCLEUS_DEVELOPMENT	45	0.402601	1.42799	0.0595447	0.255783	1	2050	tags=31%, list=15%, signal=37%
GOBP_GLYCOSYL_COMPOUND_BIOSYNTHETIC_PROCESS	16	0.521186	1.42715	0.0802139	0.255791	1	1801	tags=38%, list=13%, signal=43%
PID_AURORA_A_PATHWAY	31	0.439162	1.42757	0.0411985	0.255794	1	3975	tags=48%, list=29%, signal=68%
GOBP_CELL_SUBSTRATE_JUNCTION_ORGANIZATION	89	0.354066	1.42758	0.0222222	0.25614	1	3058	tags=34%, list=23%, signal=43%
GOBP_REGULATION_OF_DNA_TEMPLATED_TRANSCRIPTION_IN_RESPONSE_TO_STRESS	46	-0.400155	-1.47131	0.0330396	0.256259	1	2770	tags=35%, list=21%, signal=44%
GOMF_UNFOLDED_PROTEIN_BINDING	87	0.35347	1.42651	0.0267559	0.256526	1	4207	tags=47%, list=31%, signal=68%
GOBP_PEPTIDYL_THREONINE_MODIFICATION	99	0.348705	1.42619	0.0217755	0.256705	1	1574	tags=22%, list=12%, signal=25%
HALLMARK_G2M_CHECKPOINT	194	0.316878	1.42592	0.00788644	0.256803	1	3778	tags=39%, list=28%, signal=53%
GOBP_NEURON_RECOGNITION	30	0.443502	1.42517	0.0545455	0.257777	1	2095	tags=37%, list=16%, signal=43%
GOBP_MAINTENANCE_OF_BLOOD_BRAIN_BARRIER	26	0.454288	1.42465	0.0849557	0.258351	1	1037	tags=27%, list=8%, signal=29%
GOBP_NEGATIVE_REGULATION_OF_ALPHA_BETA_T_CELL_ACTIVATION	29	-0.442261	-1.46952	0.0265487	0.258628	1	2033	tags=34%, list=15%, signal=41%
REACTOME_INTEGRIN_CELL_SURFACE_INTERACTIONS	63	0.382437	1.42418	0.0367776	0.258808	1	1229	tags=24%, list=9%, signal=26%
REACTOME_CHROMOSOME_MAINTENANCE	97	0.344723	1.42334	0.0152542	0.259333	1	4724	tags=49%, list=35%, signal=76%
GOMF_GROWTH_FACTOR_BINDING	109	0.340796	1.42346	0.0245098	0.259455	1	3371	tags=45%, list=25%, signal=59%
GOBP_REGULATION_OF_MITOCHONDRIAL_MEMBRANE_PERMEABILITY_INVOLVED_IN_APOPTOTIC_PROCESS	32	0.42815	1.42299	0.0538194	0.259565	1	2313	tags=34%, list=17%, signal=41%
GOBP_REGULATION_OF_TRANSMEMBRANE_RECEPTOR_PROTEIN_SERINE_THREONINE_KINASE_SIGNALING_PATHWAY	175	0.320618	1.42355	0.00793651	0.259667	1	1833	tags=21%, list=14%, signal=23%
REACTOME_TRANSLOCATION_OF_SLC2A4_GLUT4_TO_THE_PLASMA_MEMBRANE	59	0.378575	1.42181	0.0439932	0.259858	1	1993	tags=27%, list=15%, signal=32%
GOBP_TRANSLATIONAL_TERMINATION	15	0.524077	1.42192	0.0753676	0.260031	1	2992	tags=47%, list=22%, signal=60%
PID_ECADHERIN_NASCENT_AJ_PATHWAY	37	0.418285	1.42228	0.0632911	0.260115	1	3864	tags=49%, list=29%, signal=68%
REACTOME_G_PROTEIN_MEDIATED_EVENTS	41	0.409646	1.42206	0.0521739	0.260151	1	1887	tags=32%, list=14%, signal=37%
GOMF_TBP_CLASS_PROTEIN_BINDING	23	0.474888	1.42122	0.0638686	0.26026	1	3496	tags=43%, list=26%, signal=59%
GOBP_COLUMNAR_CUBOIDAL_EPITHELIAL_CELL_DIFFERENTIATION	54	0.388757	1.42235	0.0325901	0.260338	1	1731	tags=24%, list=13%, signal=28%
WP_CELL_CYCLE	110	0.341233	1.42134	0.0223752	0.26038	1	2994	tags=33%, list=22%, signal=42%
REACTOME_FORMATION_OF_SENESCENCE_ASSOCIATED_HETEROCHROMATIN_FOCI_SAHF	16	0.509896	1.42049	0.0825688	0.2612	1	1959	tags=31%, list=15%, signal=37%
REACTOME_VASOPRESSIN_REGULATES_RENAL_WATER_HOMEOSTASIS_VIA_AQUAPORINS	25	0.446788	1.41878	0.0777577	0.261636	1	2050	tags=36%, list=15%, signal=42%
GOMF_ANION_CHANNEL_ACTIVITY	31	0.436913	1.41888	0.0633147	0.261815	1	2361	tags=32%, list=17%, signal=39%
GOBP_DEPHOSPHORYLATION	327	0.296016	1.41948	0.00146413	0.261871	1	2926	tags=28%, list=22%, signal=35%
GOBP_RESPONSE_TO_BMP	106	0.345446	1.41899	0.013267	0.261958	1	1711	tags=23%, list=13%, signal=26%
GOBP_PURINE_NUCLEOSIDE_MONOPHOSPHATE_BIOSYNTHETIC_PROCESS	21	0.481637	1.4196	0.0711744	0.262026	1	4167	tags=57%, list=31%, signal=83%
GOBP_NEGATIVE_REGULATION_OF_NUCLEAR_DIVISION	46	0.398911	1.4191	0.0379965	0.262129	1	4202	tags=50%, list=31%, signal=72%
GOBP_VASCULAR_TRANSPORT	60	-0.364152	-1.46695	0.0257009	0.262167	1	2359	tags=33%, list=17%, signal=40%
GOMF_INTEGRIN_BINDING	123	0.338468	1.41969	0.0167504	0.262243	1	1941	tags=24%, list=14%, signal=27%
GOBP_POSITIVE_REGULATION_OF_PROTEIN_LOCALIZATION_TO_NUCLEUS	77	0.360369	1.41759	0.0355412	0.262978	1	3360	tags=42%, list=25%, signal=55%
GOBP_NEGATIVE_REGULATION_OF_REACTIVE_OXYGEN_SPECIES_METABOLIC_PROCESS	34	0.429505	1.41715	0.056239	0.263044	1	764	tags=15%, list=6%, signal=16%
GOBP_VESICLE_MEDIATED_TRANSPORT_BETWEEN_ENDOSOMAL_COMPARTMENTS	42	0.411816	1.41729	0.0418944	0.263169	1	4006	tags=52%, list=30%, signal=74%
GOBP_REGULATION_OF_SIGNALING_RECEPTOR_ACTIVITY	83	0.352022	1.41768	0.0268007	0.263186	1	1722	tags=24%, list=13%, signal=27%
GOBP_FOCAL_ADHESION_ASSEMBLY	75	0.362877	1.41637	0.042735	0.263709	1	2730	tags=32%, list=20%, signal=40%
GOCC_CHROMOSOMAL_REGION	313	0.296122	1.41556	0.00152439	0.263723	1	4339	tags=43%, list=32%, signal=62%
GOBP_CYTOKINESIS	132	0.330195	1.41643	0.0205696	0.263935	1	3750	tags=38%, list=28%, signal=52%
GOBP_CARDIAC_MUSCLE_CELL_ACTION_POTENTIAL	46	0.39713	1.41557	0.0530973	0.264065	1	2902	tags=46%, list=21%, signal=58%
GOBP_PROTEIN_LOCALIZATION_TO_PLASMA_MEMBRANE	225	0.306994	1.41513	0.0103245	0.264171	1	3078	tags=31%, list=23%, signal=40%
GOBP_REGULATION_OF_T_CELL_RECEPTOR_SIGNALING_PATHWAY	34	-0.42192	-1.46535	0.0361991	0.26423	1	1836	tags=35%, list=14%, signal=41%
GOBP_CARDIAC_SEPTUM_MORPHOGENESIS	49	0.395129	1.41585	0.0544815	0.264231	1	3710	tags=47%, list=27%, signal=64%
GOBP_CARBOHYDRATE_DERIVATIVE_BIOSYNTHETIC_PROCESS	437	0.286411	1.41558	0.00145773	0.264401	1	2718	tags=26%, list=20%, signal=31%
GOCC_APICAL_PART_OF_CELL	235	0.304569	1.41374	0.0104012	0.264447	1	2196	tags=26%, list=16%, signal=31%
REACTOME_SENESCENCE_ASSOCIATED_SECRETORY_PHENOTYPE_SASP	62	0.375889	1.41476	0.0322581	0.264457	1	3182	tags=34%, list=24%, signal=44%
GOBP_CELL_FATE_COMMITMENT_INVOLVED_IN_FORMATION_OF_PRIMARY_GERM_LAYER	19	0.48055	1.41411	0.0718232	0.264493	1	89	tags=16%, list=1%, signal=16%
GOBP_PYRIMIDINE_NUCLEOTIDE_METABOLIC_PROCESS	36	0.422728	1.41322	0.0748663	0.264664	1	1859	tags=33%, list=14%, signal=39%
GOBP_VERY_LONG_CHAIN_FATTY_ACID_METABOLIC_PROCESS	22	0.476492	1.41421	0.0644599	0.264707	1	1835	tags=32%, list=14%, signal=37%
KEGG_OLFACTORY_TRANSDUCTION	15	0.519724	1.41375	0.0907336	0.264779	1	1766	tags=27%, list=13%, signal=31%
REACTOME_DEGRADATION_OF_DVL	53	0.387512	1.41294	0.0530035	0.26485	1	3906	tags=47%, list=29%, signal=66%
GOMF_CHANNEL_REGULATOR_ACTIVITY	72	0.369611	1.41427	0.0369128	0.264946	1	3009	tags=38%, list=22%, signal=48%
REACTOME_GENE_SILENCING_BY_RNA	81	0.352962	1.41322	0.029361	0.265007	1	3867	tags=38%, list=29%, signal=53%
GOBP_RESPONSE_TO_STEROID_HORMONE	232	0.303862	1.41246	0.00626959	0.265025	1	1731	tags=21%, list=13%, signal=23%
REACTOME_PHOSPHORYLATION_OF_THE_APC_C	19	0.487782	1.4126	0.0940326	0.265097	1	3134	tags=47%, list=23%, signal=62%
GOBP_KILLING_OF_CELLS_OF_ANOTHER_ORGANISM	15	-0.522156	-1.46203	0.0691145	0.265436	1	1844	tags=40%, list=14%, signal=46%
GOBP_LEUKOCYTE_DIFFERENTIATION	430	-0.281017	-1.46258	0	0.265919	1	2401	tags=27%, list=18%, signal=31%
GOCC_ENDOCYTIC_VESICLE	262	-0.296153	-1.46395	0	0.265967	1	2515	tags=29%, list=19%, signal=35%
GOMF_PROTEIN_ADP_RIBOSYLASE_ACTIVITY	16	-0.508651	-1.46204	0.0673913	0.266213	1	1993	tags=50%, list=15%, signal=59%
WP_TRYPTOPHAN_METABOLISM	23	-0.46897	-1.46334	0.0487805	0.266261	1	1149	tags=26%, list=9%, signal=28%
REACTOME_NEUREXINS_AND_NEUROLIGINS	29	-0.440639	-1.46284	0.0469083	0.266295	1	2469	tags=38%, list=18%, signal=46%
GOBP_NEGATIVE_REGULATION_OF_SMOOTH_MUSCLE_CELL_MIGRATION	22	0.463179	1.41154	0.0770642	0.2663	1	2845	tags=41%, list=21%, signal=52%
REACTOME_DISEASES_OF_SIGNAL_TRANSDUCTION_BY_GROWTH_FACTOR_RECEPTORS_AND_SECOND_MESSENGERS	379	0.289309	1.41136	0.00292398	0.266301	1	3286	tags=32%, list=24%, signal=41%
GOBP_RELEASE_OF_CYTOCHROME_C_FROM_MITOCHONDRIA	45	0.398637	1.41107	0.0617496	0.266419	1	2335	tags=29%, list=17%, signal=35%
GOBP_NEGATIVE_REGULATION_OF_ORGAN_GROWTH	22	0.46825	1.41068	0.0546875	0.266742	1	3925	tags=55%, list=29%, signal=77%
GOBP_SKIN_DEVELOPMENT	157	0.317612	1.40957	0.0177419	0.266923	1	843	tags=13%, list=6%, signal=14%
REACTOME_TRANSCRIPTION_COUPLED_NUCLEOTIDE_EXCISION_REPAIR_TC_NER	73	0.364279	1.41035	0.0395683	0.266978	1	4065	tags=40%, list=30%, signal=57%
GOBP_MICROGLIAL_CELL_ACTIVATION	35	0.415197	1.4096	0.0554529	0.26723	1	462	tags=17%, list=3%, signal=18%
GOBP_CHONDROCYTE_DEVELOPMENT	24	0.460202	1.40974	0.0752688	0.267313	1	4261	tags=67%, list=32%, signal=97%
GOBP_COLUMNAR_CUBOIDAL_EPITHELIAL_CELL_DEVELOPMENT	32	0.42613	1.40884	0.0656934	0.267512	1	1731	tags=25%, list=13%, signal=29%
REACTOME_DEGRADATION_OF_BETA_CATENIN_BY_THE_DESTRUCTION_COMPLEX	82	0.352496	1.40904	0.0385906	0.267517	1	3906	tags=43%, list=29%, signal=60%
GOCC_9PLUS0_NON_MOTILE_CILIUM	62	-0.366034	-1.45955	0.0148148	0.267545	1	3319	tags=40%, list=25%, signal=53%
WP_HEPATITIS_C_AND_HEPATOCELLULAR_CARCINOMA	42	0.400772	1.40975	0.0620805	0.267652	1	2879	tags=33%, list=21%, signal=42%
GOCC_SPECIFIC_GRANULE_MEMBRANE	73	-0.353631	-1.45899	0.0180587	0.267797	1	3373	tags=37%, list=25%, signal=49%
GOBP_NEUROTRANSMITTER_SECRETION	80	-0.354676	-1.46024	0.0198511	0.267878	1	3062	tags=39%, list=23%, signal=50%
WP_PREIMPLANTATION_EMBRYO	32	-0.423696	-1.45842	0.0573395	0.268113	1	2418	tags=41%, list=18%, signal=49%
GOBP_ARF_PROTEIN_SIGNAL_TRANSDUCTION	17	-0.510359	-1.45957	0.0643015	0.268303	1	816	tags=24%, list=6%, signal=25%
WP_MECHANOREGULATION_AND_PATHOLOGY_OF_YAPTAZ_VIA_HIPPO_AND_NONHIPPO_MECHANISMS	38	0.409851	1.40816	0.0556522	0.268423	1	3061	tags=39%, list=23%, signal=51%
REACTOME_ACTIVATION_OF_THE_PRE_REPLICATIVE_COMPLEX	32	0.430602	1.40798	0.0756458	0.268437	1	2785	tags=34%, list=21%, signal=43%
GOBP_NEGATIVE_REGULATION_OF_ENDOTHELIAL_CELL_APOPTOTIC_PROCESS	23	-0.460519	-1.45759	0.0557851	0.268891	1	2640	tags=39%, list=20%, signal=49%
GOBP_POSITIVE_REGULATION_OF_PROTEIN_POLYMERIZATION	79	0.356244	1.40726	0.0426621	0.26933	1	2297	tags=24%, list=17%, signal=29%
GOBP_NEGATIVE_REGULATION_OF_NEURON_DEATH	150	-0.317191	-1.45662	0.0109589	0.269789	1	2456	tags=31%, list=18%, signal=38%
GOBP_EMBRYONIC_DIGIT_MORPHOGENESIS	41	0.402449	1.40636	0.0627306	0.270569	1	811	tags=20%, list=6%, signal=21%
GOBP_AXON_DEVELOPMENT	319	0.294672	1.40591	0.00610687	0.271047	1	3150	tags=35%, list=23%, signal=44%
GOBP_LYMPHOCYTE_MIGRATION	77	-0.351544	-1.45462	0.0238727	0.271822	1	2261	tags=31%, list=17%, signal=37%
GOBP_POSITIVE_REGULATION_OF_LEUKOCYTE_MEDIATED_IMMUNITY	100	-0.335041	-1.45415	0.0162162	0.271907	1	3293	tags=41%, list=24%, signal=54%
GOBP_CALCIUM_MEDIATED_SIGNALING	133	-0.320597	-1.45501	0.00271003	0.271922	1	2051	tags=29%, list=15%, signal=33%
REACTOME_POSTMITOTIC_NUCLEAR_PORE_COMPLEX_NPC_REFORMATION	27	0.4473	1.40486	0.0617978	0.272287	1	4348	tags=48%, list=32%, signal=71%
GOBP_HEPARAN_SULFATE_PROTEOGLYCAN_BIOSYNTHETIC_PROCESS	21	0.47122	1.40461	0.0730337	0.272336	1	1491	tags=24%, list=11%, signal=27%
BIOCARTA_PTEN_PATHWAY	16	0.503769	1.40493	0.0907407	0.272504	1	2245	tags=38%, list=17%, signal=45%
GOBP_BONE_DEVELOPMENT	158	0.317198	1.40102	0.0112721	0.273941	1	1711	tags=24%, list=13%, signal=27%
GOBP_NEURON_PROJECTION_GUIDANCE	146	0.326223	1.40247	0.0142857	0.274053	1	2264	tags=27%, list=17%, signal=33%
GOBP_REGULATION_OF_PROTEIN_LOCALIZATION_TO_PLASMA_MEMBRANE	84	0.354681	1.40267	0.0269815	0.274077	1	4006	tags=42%, list=30%, signal=59%
GOBP_AMINO_SUGAR_METABOLIC_PROCESS	30	-0.439968	-1.45246	0.0464602	0.274128	1	2073	tags=30%, list=15%, signal=35%
REACTOME_DAG_AND_IP3_SIGNALING	32	0.419777	1.40284	0.0729167	0.274136	1	1442	tags=28%, list=11%, signal=31%
GOBP_BRANCHING_MORPHOGENESIS_OF_AN_EPITHELIAL_TUBE	107	0.337665	1.40112	0.0346535	0.274147	1	1731	tags=21%, list=13%, signal=24%
WP_CHROMOSOMAL_AND_MICROSATELLITE_INSTABILITY_IN_COLORECTAL_CANCER	66	0.375617	1.40221	0.0463918	0.274185	1	1638	tags=26%, list=12%, signal=29%
REACTOME_NEURONAL_SYSTEM	175	0.316066	1.40301	0.00944882	0.274204	1	2305	tags=28%, list=17%, signal=33%
GOBP_REGULATION_OF_T_CELL_MEDIATED_CYTOTOXICITY	21	-0.467479	-1.45191	0.0691964	0.274246	1	336	tags=24%, list=2%, signal=24%
GOBP_EAR_DEVELOPMENT	130	0.328423	1.4017	0.0183028	0.274414	1	3247	tags=39%, list=24%, signal=51%
GOCC_MICROTUBULE_END	30	0.435902	1.40113	0.0697248	0.274465	1	693	tags=17%, list=5%, signal=18%
GOBP_RIBOSOMAL_LARGE_SUBUNIT_ASSEMBLY	17	0.493031	1.40303	0.0955752	0.274507	1	3662	tags=41%, list=27%, signal=56%
GOBP_REGULATION_OF_PROTEIN_IMPORT	56	0.377003	1.40319	0.0479452	0.274581	1	2879	tags=36%, list=21%, signal=45%
PID_INTEGRIN_CS_PATHWAY	22	0.45951	1.4018	0.0858676	0.274605	1	1229	tags=32%, list=9%, signal=35%
GOCC_PROTEIN_KINASE_COMPLEX	95	0.34297	1.40048	0.0253807	0.274642	1	3001	tags=32%, list=22%, signal=40%
GOBP_REGULATION_OF_POLYSACCHARIDE_METABOLIC_PROCESS	27	0.451111	1.40116	0.076087	0.27476	1	1068	tags=22%, list=8%, signal=24%
REACTOME_TRANSMISSION_ACROSS_CHEMICAL_SYNAPSES	129	0.328139	1.4012	0.0236967	0.275036	1	2384	tags=29%, list=18%, signal=35%
PID_AURORA_B_PATHWAY	34	0.418526	1.39967	0.0731261	0.275375	1	3746	tags=41%, list=28%, signal=57%
REACTOME_PINK1_PRKN_MEDIATED_MITOPHAGY	18	0.494023	1.39983	0.0750469	0.275443	1	4162	tags=61%, list=31%, signal=88%
GOBP_CYCLIC_NUCLEOTIDE_METABOLIC_PROCESS	22	0.469942	1.39935	0.0777577	0.275629	1	2146	tags=32%, list=16%, signal=38%
GOMF_STRUCTURAL_CONSTITUENT_OF_CYTOSKELETON	59	0.372098	1.39903	0.0503472	0.275861	1	2518	tags=34%, list=19%, signal=41%
GOMF_MODIFIED_AMINO_ACID_BINDING	56	-0.369183	-1.44937	0.0386473	0.27594	1	849	tags=20%, list=6%, signal=21%
GOBP_MYELOID_CELL_ACTIVATION_INVOLVED_IN_IMMUNE_RESPONSE	72	-0.356689	-1.44977	0.0302267	0.275976	1	2795	tags=39%, list=21%, signal=49%
GOBP_REGULATION_OF_PLASMA_LIPOPROTEIN_PARTICLE_LEVELS	43	-0.4006	-1.45042	0.0384615	0.276345	1	1370	tags=28%, list=10%, signal=31%
GOBP_REGULATION_OF_RESPONSE_TO_REACTIVE_OXYGEN_SPECIES	26	0.444332	1.39737	0.0790861	0.276539	1	92	tags=12%, list=1%, signal=12%
GOBP_PRESYNAPTIC_ENDOCYTOSIS	45	-0.385816	-1.44984	0.0247525	0.276631	1	2111	tags=27%, list=16%, signal=32%
GOBP_POSITIVE_REGULATION_OF_PHOSPHATASE_ACTIVITY	30	0.428053	1.39711	0.0746004	0.276669	1	1199	tags=23%, list=9%, signal=26%
GOBP_POSTREPLICATION_REPAIR	29	0.436941	1.39767	0.0707965	0.276674	1	3119	tags=31%, list=23%, signal=40%
GOMF_CYCLIN_DEPENDENT_PROTEIN_KINASE_ACTIVITY	24	0.455422	1.39782	0.0845588	0.276729	1	2326	tags=38%, list=17%, signal=45%
REACTOME_SIGNALING_BY_GPCR	321	0.291753	1.39745	0.00898204	0.276744	1	1596	tags=21%, list=12%, signal=23%
GOBP_VESICLE_MEDIATED_TRANSPORT_IN_SYNAPSE	119	-0.327074	-1.44853	0.0142857	0.276769	1	2135	tags=27%, list=16%, signal=32%
GOMF_ATPASE_COUPLED_TRANSMEMBRANE_TRANSPORTER_ACTIVITY	65	-0.361248	-1.44467	0.0259434	0.276769	1	2435	tags=31%, list=18%, signal=37%
GOBP_PROTEIN_LOCALIZATION_TO_CELL_PERIPHERY	263	0.298767	1.39689	0	0.276784	1	3078	tags=31%, list=23%, signal=39%
GOBP_POSITIVE_REGULATION_OF_STEM_CELL_PROLIFERATION	17	0.499189	1.39789	0.0897196	0.276956	1	1402	tags=29%, list=10%, signal=33%
GOBP_CORTICAL_ACTIN_CYTOSKELETON_ORGANIZATION	36	0.411122	1.39803	0.0635739	0.277048	1	1943	tags=33%, list=14%, signal=39%
WP_PARKINUBIQUITIN_PROTEASOMAL_SYSTEM_PATHWAY	52	0.381551	1.39811	0.0591304	0.277241	1	3496	tags=48%, list=26%, signal=65%
GOBP_ANIMAL_ORGAN_MATURATION	21	-0.4717	-1.44474	0.0552147	0.277404	1	1043	tags=29%, list=8%, signal=31%
GOMF_LIPASE_ACTIVITY	74	-0.357142	-1.4451	0.0145278	0.277439	1	2931	tags=42%, list=22%, signal=53%
GOBP_GENE_SILENCING_BY_RNA	91	0.338227	1.39332	0.0363036	0.277529	1	3641	tags=37%, list=27%, signal=51%
GOBP_CELL_CELL_RECOGNITION	28	0.432985	1.39595	0.0850695	0.277585	1	1769	tags=29%, list=13%, signal=33%
GOBP_REGULATION_OF_UBIQUITIN_PROTEIN_LIGASE_ACTIVITY	18	0.487703	1.39348	0.0964083	0.277602	1	3918	tags=61%, list=29%, signal=86%
GOBP_NUCLEUS_ORGANIZATION	121	0.328684	1.39616	0.0226904	0.277826	1	3795	tags=41%, list=28%, signal=57%
GOCC_ENDORIBONUCLEASE_COMPLEX	31	0.429285	1.39224	0.0773381	0.277859	1	3351	tags=48%, list=25%, signal=64%
GOBP_REGULATION_OF_AUTOPHAGY_OF_MITOCHONDRION	33	0.420253	1.39388	0.0684685	0.277862	1	3301	tags=42%, list=24%, signal=56%
GOBP_PRODUCTION_OF_MOLECULAR_MEDIATOR_INVOLVED_IN_INFLAMMATORY_RESPONSE	64	-0.358719	-1.44531	0.0308057	0.277863	1	2607	tags=36%, list=19%, signal=44%
GOBP_RESPONSE_TO_REACTIVE_OXYGEN_SPECIES	160	0.316243	1.39596	0.0146819	0.277881	1	2820	tags=30%, list=21%, signal=37%
PID_S1P_S1P3_PATHWAY	27	0.438282	1.39293	0.0782609	0.277891	1	1887	tags=33%, list=14%, signal=39%
GOBP_MORPHOGENESIS_OF_AN_EPITHELIAL_SHEET	47	0.388994	1.39348	0.0517857	0.277939	1	2599	tags=32%, list=19%, signal=39%
REACTOME_FORMATION_OF_TC_NER_PRE_INCISION_COMPLEX	51	0.388018	1.3925	0.0566372	0.278024	1	4065	tags=45%, list=30%, signal=64%
WP_TUMOR_SUPPRESSOR_ACTIVITY_OF_SMARCB1	25	0.444917	1.39232	0.0786517	0.278034	1	2748	tags=40%, list=20%, signal=50%
PID_LKB1_PATHWAY	43	0.398903	1.39266	0.0652557	0.278049	1	2162	tags=30%, list=16%, signal=36%
GOBP_CELL_CELL_ADHESION_VIA_PLASMA_MEMBRANE_ADHESION_MOLECULES	118	0.329546	1.39357	0.0290792	0.278119	1	2095	tags=26%, list=16%, signal=31%
GOBP_LEARNING	77	-0.353119	-1.44686	0.0250627	0.278198	1	2370	tags=34%, list=18%, signal=41%
GOBP_POSITIVE_REGULATION_OF_DEPHOSPHORYLATION	52	0.384053	1.39388	0.0392491	0.278199	1	1584	tags=23%, list=12%, signal=26%
GOBP_REGULATION_OF_EPIDERMAL_GROWTH_FACTOR_ACTIVATED_RECEPTOR_ACTIVITY	24	0.453433	1.39541	0.075188	0.278227	1	866	tags=21%, list=6%, signal=22%
GOBP_NEUROPEPTIDE_SIGNALING_PATHWAY	15	0.520665	1.39403	0.101533	0.278255	1	1519	tags=33%, list=11%, signal=38%
GOBP_NEGATIVE_REGULATION_OF_INTERLEUKIN_1_BETA_PRODUCTION	17	0.498698	1.39416	0.0992908	0.278345	1	2017	tags=41%, list=15%, signal=48%
HALLMARK_PANCREAS_BETA_CELLS	17	-0.493587	-1.44533	0.0640732	0.278598	1	1478	tags=35%, list=11%, signal=40%
GOBP_RESPONSE_TO_CORTICOSTEROID	102	0.337572	1.39418	0.02443	0.278668	1	1450	tags=23%, list=11%, signal=25%
GOBP_ADULT_BEHAVIOR	69	-0.352219	-1.44241	0.0140845	0.278747	1	1252	tags=19%, list=9%, signal=21%
GOBP_ENDOCARDIAL_CUSHION_MORPHOGENESIS	29	0.434189	1.39427	0.0684932	0.278874	1	1111	tags=31%, list=8%, signal=34%
GOBP_CELLULAR_RESPONSE_TO_BIOTIC_STIMULUS	186	-0.303848	-1.44691	0.00263852	0.278897	1	2815	tags=37%, list=21%, signal=46%
REACTOME_RNA_POLYMERASE_I_TRANSCRIPTION	63	0.366442	1.39482	0.0460751	0.278904	1	4901	tags=54%, list=36%, signal=84%
GOBP_LEUKOTRIENE_METABOLIC_PROCESS	17	-0.478652	-1.44553	0.0858369	0.278997	1	1790	tags=41%, list=13%, signal=47%
GOBP_EMBRYO_DEVELOPMENT_ENDING_IN_BIRTH_OR_EGG_HATCHING	491	0.280279	1.39432	0.00293255	0.279127	1	3121	tags=30%, list=23%, signal=37%
GOCC_PROTEASOME_COMPLEX	56	0.37593	1.39448	0.0615385	0.279192	1	3906	tags=41%, list=29%, signal=58%
GOBP_NEGATIVE_REGULATION_OF_CELL_ADHESION	212	-0.299022	-1.4458	0.00581395	0.279332	1	1384	tags=21%, list=10%, signal=23%
GOBP_RIBONUCLEOSIDE_METABOLIC_PROCESS	22	0.469456	1.39123	0.0945709	0.279358	1	2109	tags=45%, list=16%, signal=54%
GOBP_POSITIVE_REGULATION_OF_SMALL_GTPASE_MEDIATED_SIGNAL_TRANSDUCTION	51	-0.373923	-1.44243	0.0372208	0.279481	1	2298	tags=41%, list=17%, signal=49%
WP_CANNABINOID_RECEPTOR_SIGNALING	20	0.469714	1.39001	0.102253	0.279564	1	2026	tags=45%, list=15%, signal=53%
GOMF_LIGASE_ACTIVITY	132	0.322478	1.39089	0.0123675	0.279644	1	2645	tags=30%, list=20%, signal=36%
GOBP_FATTY_ACID_DERIVATIVE_BIOSYNTHETIC_PROCESS	29	0.439698	1.39006	0.0790514	0.279829	1	1591	tags=28%, list=12%, signal=31%
GOBP_NEGATIVE_REGULATION_OF_HEMOPOIESIS	74	-0.347632	-1.4426	0.0254042	0.279917	1	2226	tags=31%, list=16%, signal=37%
GOMF_PEPTIDE_RECEPTOR_ACTIVITY	48	0.38429	1.39013	0.0546737	0.280027	1	1112	tags=23%, list=8%, signal=25%
WP_SMALL_CELL_LUNG_CANCER	83	0.349678	1.39023	0.0462633	0.280197	1	2862	tags=33%, list=21%, signal=41%
GOBP_SPHINGOID_METABOLIC_PROCESS	16	0.501938	1.39023	0.0954955	0.28053	1	1669	tags=31%, list=12%, signal=36%
GOCC_NUCLEAR_ENVELOPE	383	0.285343	1.3893	0.00702247	0.280541	1	3027	tags=29%, list=22%, signal=36%
GOBP_REGULATION_OF_PATTERN_RECOGNITION_RECEPTOR_SIGNALING_PATHWAY	86	-0.338459	-1.44084	0.015	0.28099	1	1844	tags=26%, list=14%, signal=29%
REACTOME_ANTIGEN_ACTIVATES_B_CELL_RECEPTOR_BCR_LEADING_TO_GENERATION_OF_SECOND_MESSENGERS	29	-0.4346	-1.43988	0.04814	0.281156	1	2917	tags=52%, list=22%, signal=66%
GOBP_NEGATIVE_REGULATION_OF_CHEMOTAXIS	49	-0.385318	-1.44016	0.0511628	0.28139	1	1879	tags=35%, list=14%, signal=40%
REACTOME_ADRENALINE_NORADRENALINE_INHIBITS_INSULIN_SECRETION	18	0.491899	1.38764	0.0801457	0.281535	1	2050	tags=33%, list=15%, signal=39%
GOBP_ANIMAL_ORGAN_FORMATION	38	0.401364	1.3877	0.0732143	0.281756	1	3340	tags=42%, list=25%, signal=56%
GOBP_PROTEIN_K48_LINKED_UBIQUITINATION	58	0.37382	1.38834	0.0589286	0.281929	1	2400	tags=21%, list=18%, signal=25%
GOBP_MULTI_MULTICELLULAR_ORGANISM_PROCESS	125	0.328335	1.38795	0.0250836	0.281967	1	2144	tags=26%, list=16%, signal=30%
GOBP_MUSCLE_ORGAN_MORPHOGENESIS	51	0.381642	1.38771	0.0574324	0.282079	1	2960	tags=39%, list=22%, signal=50%
GOBP_POSITIVE_REGULATION_OF_PROTEIN_IMPORT	38	0.411518	1.38808	0.0779896	0.282092	1	2879	tags=37%, list=21%, signal=47%
GOBP_VENTRICULAR_CARDIAC_MUSCLE_TISSUE_MORPHOGENESIS	29	0.431126	1.38691	0.0887681	0.282221	1	1576	tags=28%, list=12%, signal=31%
GOBP_CELLULAR_OXIDANT_DETOXIFICATION	68	0.359046	1.3863	0.0540541	0.282335	1	2207	tags=31%, list=16%, signal=37%
GOBP_BONE_MORPHOGENESIS	67	0.360382	1.387	0.0548173	0.28237	1	3508	tags=43%, list=26%, signal=58%
GOBP_CARDIAC_CONDUCTION_SYSTEM_DEVELOPMENT	20	0.464297	1.38637	0.0992509	0.282556	1	1711	tags=30%, list=13%, signal=34%
GOBP_POSITIVE_REGULATION_OF_PROTEIN_LOCALIZATION_TO_CELL_PERIPHERY	55	0.375272	1.38653	0.0545145	0.282612	1	2100	tags=25%, list=16%, signal=30%
GOBP_TUMOR_NECROSIS_FACTOR_SUPERFAMILY_CYTOKINE_PRODUCTION	124	-0.322409	-1.43859	0.0260417	0.282939	1	1925	tags=28%, list=14%, signal=33%
WP_REGULATION_OF_ACTIN_CYTOSKELETON	108	0.33369	1.38551	0.0434783	0.283057	1	2862	tags=32%, list=21%, signal=41%
BIOCARTA_MPR_PATHWAY	17	0.495286	1.3857	0.0789474	0.283064	1	2876	tags=53%, list=21%, signal=67%
REACTOME_PROTEIN_METHYLATION	16	0.491538	1.385	0.0924528	0.283316	1	2339	tags=31%, list=17%, signal=38%
GOBP_MITOTIC_NUCLEAR_DIVISION	251	0.298078	1.38511	0.0138249	0.283446	1	4158	tags=37%, list=31%, signal=53%
GOBP_RIBONUCLEOPROTEIN_COMPLEX_BIOGENESIS	372	0.285731	1.38385	0.00429799	0.283775	1	3881	tags=33%, list=29%, signal=45%
REACTOME_TP53_REGULATES_TRANSCRIPTION_OF_DNA_REPAIR_GENES	57	0.376995	1.38404	0.0532646	0.283778	1	4065	tags=42%, list=30%, signal=60%
GOBP_OSTEOBLAST_PROLIFERATION	28	0.437798	1.3842	0.0855019	0.283805	1	2470	tags=39%, list=18%, signal=48%
GOBP_PEPTIDYL_L_CYSTEINE_S_PALMITOYLATION	18	0.489546	1.38451	0.0946197	0.283916	1	3861	tags=50%, list=29%, signal=70%
GOMF_EXTRACELLULAR_MATRIX_BINDING	47	0.386662	1.38355	0.0658135	0.283962	1	3371	tags=45%, list=25%, signal=59%
GOBP_DEVELOPMENTAL_GROWTH	438	0.278817	1.38422	0.00147275	0.284102	1	1986	tags=22%, list=15%, signal=25%
GOBP_REGULATION_OF_CELLULAR_RESPONSE_TO_GROWTH_FACTOR_STIMULUS	205	0.303165	1.38325	0.0218069	0.284146	1	3747	tags=40%, list=28%, signal=54%
REACTOME_DEADENYLATION_OF_MRNA	25	0.4426	1.38284	0.0776014	0.284271	1	3332	tags=48%, list=25%, signal=64%
GOBP_CARDIAC_MUSCLE_CELL_CONTRACTION	42	0.399758	1.38299	0.0746004	0.284298	1	2175	tags=38%, list=16%, signal=45%
GOBP_REGULATION_OF_CARDIAC_MUSCLE_CELL_PROLIFERATION	25	0.442146	1.38261	0.0929368	0.284395	1	1731	tags=28%, list=13%, signal=32%
GOMF_SODIUM_CHANNEL_ACTIVITY	15	0.512667	1.38194	0.10772	0.284616	1	505	tags=27%, list=4%, signal=28%
REACTOME_EPH_EPHRIN_MEDIATED_REPULSION_OF_CELLS	39	0.397735	1.3821	0.0803571	0.284665	1	3260	tags=49%, list=24%, signal=64%
GOBP_RESPONSE_TO_STEROL_DEPLETION	16	0.492859	1.38227	0.111111	0.284682	1	3760	tags=50%, list=28%, signal=69%
GOBP_INTERFERON_GAMMA_PRODUCTION	77	-0.3461	-1.43658	0.0179028	0.284947	1	3301	tags=42%, list=24%, signal=55%
GOBP_CELLULAR_COMPONENT_MORPHOGENESIS	498	0.276308	1.38121	0.00140647	0.284994	1	3158	tags=32%, list=23%, signal=40%
GOBP_REGULATION_OF_SYSTEMIC_ARTERIAL_BLOOD_PRESSURE_MEDIATED_BY_A_CHEMICAL_SIGNAL	21	0.468057	1.38126	0.0929368	0.285238	1	764	tags=24%, list=6%, signal=25%
REACTOME_GPCR_LIGAND_BINDING	143	0.319484	1.38088	0.0342466	0.285268	1	1215	tags=20%, list=9%, signal=22%
GOBP_CELLULAR_RESPONSE_TO_OXYGEN_RADICAL	17	0.482825	1.38139	0.104364	0.285334	1	25	tags=12%, list=0%, signal=12%
GOBP_VASOCONSTRICTION	37	0.408998	1.38062	0.0669014	0.285402	1	2175	tags=32%, list=16%, signal=39%
GOBP_REGULATION_OF_LEUKOCYTE_MEDIATED_CYTOTOXICITY	50	-0.379151	-1.43664	0.0394089	0.28562	1	1768	tags=34%, list=13%, signal=39%
GOBP_ESTABLISHMENT_OF_MITOTIC_SPINDLE_LOCALIZATION	31	0.424333	1.38006	0.0747826	0.286091	1	2944	tags=35%, list=22%, signal=45%
REACTOME_APC_CDC20_MEDIATED_DEGRADATION_OF_NEK2A	25	0.444877	1.37919	0.0886793	0.286349	1	4834	tags=64%, list=36%, signal=100%
PID_FOXO_PATHWAY	45	0.387072	1.37882	0.0855148	0.286384	1	2763	tags=36%, list=20%, signal=45%
GOBP_POSITIVE_REGULATION_OF_CELLULAR_RESPONSE_TO_TRANSFORMING_GROWTH_FACTOR_BETA_STIMULUS	28	0.43223	1.37899	0.0968921	0.286394	1	1833	tags=29%, list=14%, signal=33%
GOMF_CALCIUM_DEPENDENT_PROTEIN_BINDING	46	0.389803	1.37951	0.0464286	0.286427	1	2865	tags=39%, list=21%, signal=50%
GOCC_FICOLIN_1_RICH_GRANULE	157	0.314074	1.37927	0.0223642	0.286539	1	2783	tags=29%, list=21%, signal=36%
GOBP_POSITIVE_REGULATION_OF_GRANULOCYTE_CHEMOTAXIS	20	0.467818	1.37957	0.0926916	0.286646	1	2155	tags=30%, list=16%, signal=36%
GOBP_POSITIVE_REGULATION_OF_STRIATED_MUSCLE_CELL_DIFFERENTIATION	25	-0.4466	-1.43429	0.0554273	0.287636	1	873	tags=20%, list=6%, signal=21%
GOCC_MITOCHONDRIAL_MATRIX	400	0.282533	1.37793	0.00436681	0.287674	1	4307	tags=41%, list=32%, signal=59%
KEGG_PROPANOATE_METABOLISM	24	0.44926	1.37771	0.0871985	0.287735	1	2640	tags=38%, list=20%, signal=47%
GOBP_CARDIAC_CONDUCTION	54	0.374709	1.37695	0.0465517	0.287822	1	1586	tags=28%, list=12%, signal=31%
GOBP_RIBONUCLEOSIDE_MONOPHOSPHATE_METABOLIC_PROCESS	49	0.37608	1.37703	0.0758853	0.287958	1	2422	tags=33%, list=18%, signal=40%
REACTOME_HEDGEHOG_OFF_STATE	95	0.336396	1.37661	0.0571429	0.288108	1	3578	tags=40%, list=27%, signal=54%
GOCC_PRERIBOSOME	69	0.356859	1.37708	0.0552585	0.288207	1	2942	tags=30%, list=22%, signal=39%
GOBP_INSULIN_RECEPTOR_SIGNALING_PATHWAY	89	0.340077	1.37724	0.0376432	0.288246	1	2591	tags=29%, list=19%, signal=36%
GOBP_NEGATIVE_REGULATION_OF_PRODUCTION_OF_MOLECULAR_MEDIATOR_OF_IMMUNE_RESPONSE	23	-0.451905	-1.43431	0.0672646	0.288364	1	3087	tags=57%, list=23%, signal=73%
PID_P73PATHWAY	64	0.358071	1.37616	0.057725	0.288668	1	3009	tags=36%, list=22%, signal=46%
REACTOME_DUAL_INCISION_IN_TC_NER	60	0.370168	1.37573	0.0607029	0.289149	1	4065	tags=40%, list=30%, signal=57%
PID_NCADHERIN_PATHWAY	28	0.436762	1.37522	0.0951557	0.289151	1	3169	tags=43%, list=23%, signal=56%
REACTOME_COLLAGEN_CHAIN_TRIMERIZATION	25	0.439391	1.37525	0.0909091	0.289424	1	3101	tags=52%, list=23%, signal=67%
GOBP_POSITIVE_REGULATION_OF_NEUTROPHIL_MIGRATION	24	0.449123	1.37534	0.0960452	0.289612	1	1535	tags=25%, list=11%, signal=28%
GOMF_PHOSPHATIDYLINOSITOL_BISPHOSPHATE_BINDING	75	0.356665	1.37477	0.0439932	0.289719	1	1573	tags=25%, list=12%, signal=29%
GOBP_T_CELL_MIGRATION	47	-0.380022	-1.43236	0.0315315	0.289728	1	2261	tags=36%, list=17%, signal=43%
REACTOME_ACTIVATION_OF_BAD_AND_TRANSLOCATION_TO_MITOCHONDRIA	15	0.501568	1.37309	0.129213	0.289928	1	2409	tags=47%, list=18%, signal=57%
GOBP_SYNAPTIC_VESICLE_RECYCLING	54	-0.374355	-1.43265	0.028777	0.289949	1	2111	tags=24%, list=16%, signal=28%
PID_P75_NTR_PATHWAY	58	0.368681	1.37289	0.0689046	0.289977	1	1953	tags=34%, list=14%, signal=40%
GOBP_LIPID_TRANSLOCATION	35	-0.40397	-1.43179	0.05	0.29003	1	2988	tags=49%, list=22%, signal=62%
GOBP_NEGATIVE_REGULATION_OF_LYMPHOCYTE_DIFFERENTIATION	38	-0.399954	-1.43135	0.0455581	0.290059	1	1780	tags=34%, list=13%, signal=39%
GOBP_REGULATION_OF_EXOSOMAL_SECRETION	15	0.515684	1.37406	0.128405	0.290068	1	2393	tags=40%, list=18%, signal=49%
GOCC_COLLAGEN_TRIMER	47	0.386697	1.37369	0.0767918	0.290088	1	3266	tags=45%, list=24%, signal=59%
GOBP_CARDIAC_MUSCLE_CONTRACTION	80	0.344443	1.3742	0.0612583	0.290117	1	2680	tags=39%, list=20%, signal=48%
GOBP_REGULATION_OF_SYSTEMIC_ARTERIAL_BLOOD_PRESSURE_BY_HORMONE	16	0.50113	1.3733	0.102467	0.290198	1	764	tags=25%, list=6%, signal=26%
GOBP_MESENCHYME_MORPHOGENESIS	41	0.392271	1.37344	0.0703704	0.290246	1	1111	tags=29%, list=8%, signal=32%
WP_TRANSLATION_FACTORS	44	0.387801	1.37309	0.0810811	0.290249	1	3589	tags=45%, list=27%, signal=62%
GOBP_REGULATION_OF_CELLULAR_RESPONSE_TO_TRANSFORMING_GROWTH_FACTOR_BETA_STIMULUS	96	0.338886	1.3725	0.0402098	0.29038	1	1833	tags=21%, list=14%, signal=24%
KEGG_GLYCINE_SERINE_AND_THREONINE_METABOLISM	17	0.480609	1.37371	0.101695	0.290381	1	2867	tags=47%, list=21%, signal=60%
GOBP_PROSTATE_GLAND_DEVELOPMENT	34	0.404754	1.37421	0.0724907	0.290435	1	2960	tags=44%, list=22%, signal=56%
WP_OLIGODENDROCYTE_SPECIFICATION_AND_DIFFERENTIATION_LEADING_TO_MYELIN_COMPONENTS_FOR_CNS	16	-0.497971	-1.43069	0.0797546	0.290658	1	2360	tags=44%, list=17%, signal=53%
GOBP_UROGENITAL_SYSTEM_DEVELOPMENT	257	0.293691	1.37163	0.00615385	0.291344	1	1882	tags=22%, list=14%, signal=25%
GOBP_HEART_DEVELOPMENT	405	0.279944	1.37133	0.00605144	0.291603	1	1872	tags=20%, list=14%, signal=23%
GOBP_ENTRAINMENT_OF_CIRCADIAN_CLOCK	25	0.44248	1.37165	0.108614	0.291634	1	3450	tags=40%, list=26%, signal=54%
GOCC_SMALL_SUBUNIT_PROCESSOME	34	0.411063	1.36995	0.0823117	0.293873	1	2217	tags=26%, list=16%, signal=32%
GOMF_OXIDOREDUCTASE_ACTIVITY_ACTING_ON_THE_CH_NH_GROUP_OF_DONORS	18	-0.482295	-1.42757	0.0722348	0.294214	1	1794	tags=44%, list=13%, signal=51%
GOBP_INTERLEUKIN_4_PRODUCTION	24	-0.444106	-1.42823	0.0686499	0.29447	1	3206	tags=42%, list=24%, signal=55%
GOBP_PITUITARY_GLAND_DEVELOPMENT	17	-0.492731	-1.42781	0.0645161	0.294513	1	269	tags=24%, list=2%, signal=24%
GOBP_REGULATION_OF_CELL_JUNCTION_ASSEMBLY	129	0.321359	1.36934	0.0168919	0.294658	1	3058	tags=36%, list=23%, signal=47%
REACTOME_MRNA_DECAY_BY_3_TO_5_EXORIBONUCLEASE	15	0.510114	1.36873	0.116576	0.295498	1	3881	tags=53%, list=29%, signal=75%
GOBP_CYTOKINE_PRODUCTION_INVOLVED_IN_IMMUNE_RESPONSE	79	-0.345152	-1.42624	0.0117371	0.296041	1	1925	tags=33%, list=14%, signal=38%
GOBP_REGULATION_OF_PROTEIN_LOCALIZATION_TO_NUCLEUS	119	0.325676	1.36748	0.0351438	0.296166	1	3360	tags=38%, list=25%, signal=50%
GOBP_CELLULAR_RESPONSE_TO_MOLECULE_OF_BACTERIAL_ORIGIN	161	-0.306222	-1.42455	0.0106101	0.296206	1	2815	tags=38%, list=21%, signal=47%
GOBP_REGULATION_OF_CELL_CELL_ADHESION	317	-0.278906	-1.4233	0.00285714	0.296327	1	1821	tags=22%, list=13%, signal=25%
GOBP_REGULATION_OF_ORGAN_GROWTH	58	0.364822	1.3677	0.0518135	0.296433	1	1731	tags=24%, list=13%, signal=28%
REACTOME_MATURATION_OF_SARS_COV_2_SPIKE_PROTEIN	27	0.431424	1.36787	0.0853432	0.296438	1	2970	tags=44%, list=22%, signal=57%
REACTOME_SIGNALING_BY_EGFR_IN_CANCER	23	0.449689	1.3675	0.0983302	0.296449	1	3279	tags=48%, list=24%, signal=63%
GOCC_GTPASE_COMPLEX	21	0.464086	1.36799	0.0953206	0.296528	1	2050	tags=33%, list=15%, signal=39%
GOBP_IRON_ION_HOMEOSTASIS	62	-0.360481	-1.42509	0.0350109	0.296651	1	2590	tags=32%, list=19%, signal=40%
GOCC_SECONDARY_LYSOSOME	15	-0.50899	-1.42348	0.0918803	0.296763	1	1518	tags=33%, list=11%, signal=38%
GOBP_GANGLIOSIDE_METABOLIC_PROCESS	20	-0.460436	-1.42461	0.0997831	0.296851	1	982	tags=25%, list=7%, signal=27%
GOBP_MALE_MEIOSIS_I	15	-0.500275	-1.42382	0.0627803	0.296877	1	3849	tags=40%, list=29%, signal=56%
GOBP_REGULATION_OF_MITOCHONDRIAL_MEMBRANE_PERMEABILITY	47	0.384832	1.36679	0.0718133	0.297051	1	2313	tags=30%, list=17%, signal=36%
GOCC_TERTIARY_GRANULE_MEMBRANE	55	-0.369783	-1.42004	0.0215311	0.297216	1	1982	tags=29%, list=15%, signal=34%
GOBP_CARDIAC_SEPTUM_DEVELOPMENT	76	0.355652	1.36652	0.0678261	0.297238	1	3710	tags=42%, list=27%, signal=58%
WP_SPHINGOLIPID_PATHWAY	22	0.458511	1.36614	0.102334	0.297315	1	4222	tags=55%, list=31%, signal=79%
REACTOME_G_ALPHA_I_SIGNALLING_EVENTS	135	0.319327	1.36506	0.0363951	0.297351	1	1647	tags=24%, list=12%, signal=27%
GOBP_NEGATIVE_REGULATION_OF_INFLAMMATORY_RESPONSE_TO_ANTIGENIC_STIMULUS	21	-0.459703	-1.42511	0.0701357	0.297396	1	2076	tags=33%, list=15%, signal=39%
GOBP_METANEPHROS_DEVELOPMENT	63	0.361922	1.36531	0.0665529	0.297576	1	2953	tags=35%, list=22%, signal=44%
GOCC_SNO_S_RNA_CONTAINING_RIBONUCLEOPROTEIN_COMPLEX	22	0.456235	1.36474	0.0969479	0.297612	1	3793	tags=55%, list=28%, signal=76%
GOMF_FIBROBLAST_GROWTH_FACTOR_BINDING	16	0.49598	1.3651	0.0948767	0.297614	1	3371	tags=63%, list=25%, signal=83%
GOBP_REGULATION_OF_STRIATED_MUSCLE_CONTRACTION	55	0.37328	1.36615	0.0600707	0.297631	1	1586	tags=29%, list=12%, signal=33%
KEGG_AMINO_SUGAR_AND_NUCLEOTIDE_SUGAR_METABOLISM	37	-0.391647	-1.4202	0.0562771	0.297712	1	3024	tags=32%, list=22%, signal=42%
GOBP_NEGATIVE_REGULATION_OF_ATP_METABOLIC_PROCESS	23	0.452424	1.36573	0.0921053	0.297744	1	1718	tags=30%, list=13%, signal=35%
GOBP_REGULATION_OF_SYSTEMIC_ARTERIAL_BLOOD_PRESSURE	43	0.3908	1.36531	0.0756757	0.297898	1	1738	tags=28%, list=13%, signal=32%
GOBP_POSITIVE_REGULATION_OF_MRNA_SPLICING_VIA_SPLICEOSOME	19	0.483318	1.36544	0.108571	0.297958	1	2144	tags=37%, list=16%, signal=44%
GOBP_POSITIVE_REGULATION_OF_LYMPHOCYTE_MEDIATED_IMMUNITY	80	-0.341196	-1.42048	0.00503778	0.297965	1	3754	tags=44%, list=28%, signal=60%
GOBP_NEGATIVE_REGULATION_OF_EPITHELIAL_CELL_APOPTOTIC_PROCESS	35	-0.412789	-1.4208	0.0565217	0.298076	1	2640	tags=34%, list=20%, signal=43%
GOBP_REGULATION_OF_EPITHELIAL_CELL_DIFFERENTIATION	96	-0.337078	-1.42144	0.0232019	0.298297	1	1286	tags=22%, list=10%, signal=24%
GOBP_RESPONSE_TO_CHEMOKINE	62	-0.356811	-1.42095	0.026253	0.298587	1	1628	tags=29%, list=12%, signal=33%
REACTOME_RORA_ACTIVATES_GENE_EXPRESSION	16	-0.502885	-1.42165	0.0982906	0.298678	1	4360	tags=63%, list=32%, signal=92%
REACTOME_G_BETA_GAMMA_SIGNALLING_THROUGH_PI3KGAMMA	17	0.48365	1.36364	0.101664	0.298723	1	2050	tags=35%, list=15%, signal=42%
GOBP_NEGATIVE_REGULATION_OF_OSTEOBLAST_DIFFERENTIATION	36	0.41124	1.36391	0.0910747	0.29885	1	1158	tags=22%, list=9%, signal=24%
GOMF_RNA_POLYMERASE_ACTIVITY	36	0.404335	1.36322	0.0830389	0.298856	1	4045	tags=47%, list=30%, signal=67%
REACTOME_SPHINGOLIPID_DE_NOVO_BIOSYNTHESIS	32	0.413004	1.36332	0.0827465	0.29899	1	2772	tags=34%, list=21%, signal=43%
GOBP_PYRIMIDINE_NUCLEOSIDE_TRIPHOSPHATE_METABOLIC_PROCESS	18	0.473642	1.36364	0.109462	0.299046	1	1574	tags=33%, list=12%, signal=38%
GOMF_SYNTAXIN_BINDING	47	-0.378204	-1.41805	0.0440529	0.299552	1	3387	tags=36%, list=25%, signal=48%
REACTOME_ACTIVATED_TAK1_MEDIATES_P38_MAPK_ACTIVATION	21	-0.452685	-1.41828	0.0870536	0.299859	1	1918	tags=29%, list=14%, signal=33%
WP_TYPE_I_COLLAGEN_SYNTHESIS_IN_THE_CONTEXT_OF_OSTEOGENESIS_IMPERFECTA	27	0.435718	1.3619	0.106272	0.300984	1	3110	tags=44%, list=23%, signal=58%
GOBP_REGULATION_OF_NOTCH_SIGNALING_PATHWAY	75	0.344356	1.36154	0.0598007	0.301321	1	771	tags=19%, list=6%, signal=20%
KEGG_GRAFT_VERSUS_HOST_DISEASE	18	-0.485566	-1.4166	0.0852391	0.301574	1	1242	tags=28%, list=9%, signal=31%
PID_MYC_ACTIV_PATHWAY	70	0.348776	1.36004	0.0557491	0.302511	1	1976	tags=26%, list=15%, signal=30%
GOBP_MODIFIED_AMINO_ACID_TRANSPORT	20	-0.462347	-1.41565	0.0938166	0.30274	1	2305	tags=35%, list=17%, signal=42%
GOBP_REGULATION_OF_OSTEOBLAST_PROLIFERATION	22	0.443185	1.36008	0.0979284	0.302783	1	1897	tags=36%, list=14%, signal=42%
GOCC_RIBONUCLEOPROTEIN_GRANULE	209	0.299745	1.36028	0.0214067	0.303024	1	3241	tags=30%, list=24%, signal=39%
GOBP_SPLICEOSOMAL_SNRNP_ASSEMBLY	37	0.403734	1.36008	0.0827586	0.303089	1	4578	tags=46%, list=34%, signal=69%
GOCC_CULLIN_RING_UBIQUITIN_LIGASE_COMPLEX	141	0.314716	1.35934	0.0339257	0.303262	1	4885	tags=50%, list=36%, signal=78%
GOBP_LONG_CHAIN_FATTY_ACID_BIOSYNTHETIC_PROCESS	18	0.479411	1.36032	0.110092	0.303277	1	2053	tags=39%, list=15%, signal=46%
REACTOME_NUCLEAR_EVENTS_STIMULATED_BY_ALK_SIGNALING_IN_CANCER	18	0.478037	1.35942	0.12	0.303424	1	1474	tags=28%, list=11%, signal=31%
GOBP_BENZENE_CONTAINING_COMPOUND_METABOLIC_PROCESS	17	-0.490853	-1.41468	0.0939597	0.303924	1	1471	tags=41%, list=11%, signal=46%
GOMF_CHEMOREPELLENT_ACTIVITY	22	-0.446171	-1.4142	0.0800821	0.304064	1	2568	tags=45%, list=19%, signal=56%
BIOCARTA_MAPK_PATHWAY	74	0.343522	1.3585	0.04811	0.304519	1	3121	tags=35%, list=23%, signal=45%
WP_NANOPARTICLEMEDIATED_ACTIVATION_OF_RECEPTOR_SIGNALING	27	0.423115	1.358	0.122837	0.304521	1	4110	tags=59%, list=30%, signal=85%
GOCC_CYCLIN_DEPENDENT_PROTEIN_KINASE_HOLOENZYME_COMPLEX	42	0.389397	1.35807	0.0700525	0.304708	1	3273	tags=36%, list=24%, signal=47%
WP_FOCAL_ADHESION_PI3KAKTMTORSIGNALING_PATHWAY	226	0.294979	1.3582	0.0201238	0.30478	1	2951	tags=32%, list=22%, signal=40%
GOBP_REGULATION_OF_INFLAMMATORY_RESPONSE_TO_ANTIGENIC_STIMULUS	30	-0.420255	-1.41221	0.0762332	0.305606	1	3337	tags=43%, list=25%, signal=57%
GOBP_LYMPHOCYTE_ACTIVATION_INVOLVED_IN_IMMUNE_RESPONSE	151	-0.305558	-1.41291	0.0106667	0.305731	1	2366	tags=30%, list=18%, signal=36%
REACTOME_COLLAGEN_DEGRADATION	43	0.382793	1.35699	0.0795053	0.30611	1	3101	tags=47%, list=23%, signal=60%
GOBP_NEGATIVE_REGULATION_OF_INFLAMMATORY_RESPONSE	103	-0.329085	-1.41223	0.00721154	0.306311	1	2464	tags=31%, list=18%, signal=38%
GOBP_FC_GAMMA_RECEPTOR_SIGNALING_PATHWAY	28	-0.421583	-1.41074	0.0562061	0.307002	1	2358	tags=36%, list=17%, signal=43%
GOBP_NEGATIVE_REGULATION_OF_ENDOPLASMIC_RETICULUM_STRESS_INDUCED_INTRINSIC_APOPTOTIC_SIGNALING_PATHWAY	17	-0.491129	-1.41099	0.0846325	0.307251	1	2456	tags=35%, list=18%, signal=43%
REACTOME_VEGFR2_MEDIATED_CELL_PROLIFERATION	19	0.462543	1.35613	0.110092	0.307459	1	1774	tags=32%, list=13%, signal=36%
GOBP_REGULATION_OF_ESTABLISHMENT_OF_PLANAR_POLARITY	44	0.383481	1.3539	0.0732143	0.307491	1	3199	tags=45%, list=24%, signal=59%
WP_NETRINUNC5B_SIGNALING_PATHWAY	46	0.377063	1.35506	0.0688468	0.307561	1	1953	tags=28%, list=14%, signal=33%
BIOCARTA_EIF4_PATHWAY	23	0.457164	1.35518	0.106145	0.307687	1	3856	tags=52%, list=29%, signal=73%
GOCC_PROTEIN_PHOSPHATASE_TYPE_2A_COMPLEX	15	0.491738	1.35395	0.114019	0.307715	1	1345	tags=27%, list=10%, signal=30%
GOBP_MESENCHYMAL_CELL_DEVELOPMENT	62	0.357405	1.3558	0.0604027	0.307743	1	1721	tags=24%, list=13%, signal=28%
GOMF_STEROID_HORMONE_RECEPTOR_ACTIVITY	15	0.495818	1.35563	0.139147	0.307784	1	1637	tags=33%, list=12%, signal=38%
GOBP_INTRINSIC_APOPTOTIC_SIGNALING_PATHWAY_IN_RESPONSE_TO_OXIDATIVE_STRESS	37	0.407525	1.35523	0.0954955	0.307897	1	1679	tags=24%, list=12%, signal=28%
GOBP_POSITIVE_REGULATION_OF_CELL_KILLING	39	-0.391815	-1.40989	0.0585366	0.307918	1	1790	tags=33%, list=13%, signal=38%
KEGG_PURINE_METABOLISM	115	0.325581	1.35399	0.0432767	0.307976	1	2668	tags=30%, list=20%, signal=37%
GOBP_NEGATIVE_REGULATION_OF_PHOSPHORUS_METABOLIC_PROCESS	331	0.283116	1.35533	0.00860832	0.308024	1	2488	tags=25%, list=18%, signal=30%
PID_PDGFRB_PATHWAY	125	0.31684	1.35442	0.0382775	0.308123	1	2951	tags=31%, list=22%, signal=40%
GOBP_CELLULAR_RESPONSE_TO_FATTY_ACID	21	0.459644	1.35404	0.0976909	0.308198	1	308	tags=19%, list=2%, signal=19%
GOBP_POSITIVE_REGULATION_OF_INTRACELLULAR_TRANSPORT	167	0.304379	1.35417	0.0297806	0.308256	1	3033	tags=29%, list=22%, signal=37%
GOMF_G_PROTEIN_ACTIVITY	31	0.407967	1.35452	0.094697	0.308264	1	3983	tags=52%, list=30%, signal=73%
GOBP_REGULATION_OF_ACTIN_FILAMENT_LENGTH	128	0.316873	1.3533	0.0345395	0.308315	1	2395	tags=27%, list=18%, signal=33%
GOBP_SUBPALLIUM_DEVELOPMENT	15	-0.509164	-1.40872	0.0879828	0.309397	1	1698	tags=33%, list=13%, signal=38%
GOBP_PROTEIN_TARGETING_TO_MEMBRANE	96	0.331964	1.35184	0.0465517	0.310259	1	2242	tags=26%, list=17%, signal=31%
REACTOME_CDT1_ASSOCIATION_WITH_THE_CDC6_ORC_ORIGIN_COMPLEX	56	0.36056	1.35197	0.0665468	0.310315	1	3906	tags=46%, list=29%, signal=65%
GOBP_PATHWAY_RESTRICTED_SMAD_PROTEIN_PHOSPHORYLATION	41	0.386871	1.35215	0.0640569	0.310322	1	4006	tags=51%, list=30%, signal=73%
REACTOME_NICOTINAMIDE_SALVAGING	15	-0.506051	-1.40705	0.0989011	0.310929	1	1993	tags=47%, list=15%, signal=55%
GOBP_POSITIVE_REGULATION_OF_LYMPHOCYTE_MIGRATION	26	-0.428423	-1.40742	0.0660592	0.310941	1	1428	tags=31%, list=11%, signal=34%
GOBP_ENDOTHELIAL_CELL_DEVELOPMENT	59	0.357529	1.35132	0.0664207	0.310961	1	2488	tags=32%, list=18%, signal=39%
WP_CALCIUM_REGULATION_IN_CARDIAC_CELLS	99	0.328742	1.35051	0.0466989	0.31185	1	2050	tags=27%, list=15%, signal=32%
REACTOME_SMAD2_SMAD3_SMAD4_HETEROTRIMER_REGULATES_TRANSCRIPTION	30	0.421206	1.34894	0.103757	0.311999	1	4545	tags=60%, list=34%, signal=90%
GOBP_MESODERM_DEVELOPMENT	83	0.342448	1.3506	0.0526316	0.31202	1	1731	tags=23%, list=13%, signal=26%
HALLMARK_MITOTIC_SPINDLE	195	0.299131	1.34901	0.0248062	0.312189	1	4010	tags=37%, list=30%, signal=52%
KEGG_PROTEASOME	40	0.39044	1.34918	0.0816697	0.312475	1	3906	tags=50%, list=29%, signal=70%
GOBP_CELL_FATE_SPECIFICATION	39	0.393062	1.34903	0.0819964	0.312476	1	1662	tags=23%, list=12%, signal=26%
GOBP_RESPONSE_TO_NICOTINE	26	0.433773	1.34924	0.101289	0.312699	1	1872	tags=35%, list=14%, signal=40%
GOBP_NUCLEOSIDE_MONOPHOSPHATE_METABOLIC_PROCESS	61	0.361552	1.34834	0.0782313	0.312802	1	2630	tags=34%, list=19%, signal=43%
GOBP_REGULATION_OF_GLYCOGEN_METABOLIC_PROCESS	22	0.446928	1.34929	0.111954	0.312921	1	790	tags=18%, list=6%, signal=19%
GOMF_EXTRACELLULAR_MATRIX_STRUCTURAL_CONSTITUENT_CONFERRING_TENSILE_STRENGTH	25	0.439391	1.34953	0.0983302	0.313059	1	3101	tags=52%, list=23%, signal=67%
GOBP_NEUROTROPHIN_TRK_RECEPTOR_SIGNALING_PATHWAY	19	0.46086	1.34932	0.109848	0.313182	1	3935	tags=68%, list=29%, signal=96%
GOBP_REPRODUCTIVE_SYSTEM_DEVELOPMENT	295	0.285317	1.34957	0.0124417	0.313313	1	1872	tags=20%, list=14%, signal=23%
GOBP_MEMBRANE_DEPOLARIZATION_DURING_ACTION_POTENTIAL	19	-0.474466	-1.40532	0.103448	0.313592	1	2206	tags=37%, list=16%, signal=44%
GOCC_U2_TYPE_SPLICEOSOMAL_COMPLEX	85	0.332969	1.34754	0.0424448	0.313728	1	4223	tags=40%, list=31%, signal=58%
REACTOME_TGF_BETA_RECEPTOR_SIGNALING_ACTIVATES_SMADS	29	0.418126	1.34686	0.1	0.313732	1	4600	tags=62%, list=34%, signal=94%
GOMF_INTRAMEMBRANE_LIPID_TRANSPORTER_ACTIVITY	28	-0.420843	-1.40479	0.0654206	0.313858	1	2988	tags=46%, list=22%, signal=60%
REACTOME_EPHRIN_SIGNALING	16	0.486243	1.34692	0.118738	0.313949	1	1483	tags=38%, list=11%, signal=42%
GOBP_RESPONSE_TO_MONOSACCHARIDE	130	0.315381	1.34756	0.0306122	0.314001	1	3104	tags=33%, list=23%, signal=43%
GOMF_PHOSPHATASE_INHIBITOR_ACTIVITY	25	0.430602	1.34717	0.117967	0.314132	1	1821	tags=28%, list=13%, signal=32%
WP_RETINOBLASTOMA_GENE_IN_CANCER	84	0.342112	1.34696	0.0744501	0.314184	1	3020	tags=33%, list=22%, signal=43%
GOBP_CELLULAR_RESPONSE_TO_XENOBIOTIC_STIMULUS	88	-0.335017	-1.40376	0.0317073	0.314509	1	2227	tags=30%, list=16%, signal=35%
GOCC_SIDE_OF_MEMBRANE	385	-0.270413	-1.40381	0	0.31518	1	2492	tags=30%, list=18%, signal=35%
GOCC_CELL_LEADING_EDGE	328	0.280722	1.34454	0.0123077	0.315563	1	2524	tags=24%, list=19%, signal=29%
GOBP_RRNA_METABOLIC_PROCESS	230	0.290058	1.34502	0.0185185	0.315627	1	3699	tags=34%, list=27%, signal=46%
REACTOME_POSITIVE_EPIGENETIC_REGULATION_OF_RRNA_EXPRESSION	59	0.362469	1.3457	0.0742049	0.315648	1	2658	tags=32%, list=20%, signal=40%
GOBP_CYTOPLASMIC_TRANSLATIONAL_INITIATION	25	0.439171	1.34431	0.109565	0.315661	1	3082	tags=44%, list=23%, signal=57%
WP_OREXIN_RECEPTOR_PATHWAY	101	0.32461	1.34515	0.0487395	0.315725	1	2216	tags=26%, list=16%, signal=31%
GOCC_INTEGRIN_COMPLEX	27	0.424494	1.34409	0.107468	0.31577	1	1528	tags=30%, list=11%, signal=33%
GOBP_RESPIRATORY_GASEOUS_EXCHANGE_BY_RESPIRATORY_SYSTEM	49	0.374411	1.34461	0.0813149	0.315771	1	2870	tags=31%, list=21%, signal=39%
GOBP_REGULATION_OF_SYSTEM_PROCESS	299	0.284224	1.34392	0.0119581	0.315774	1	1887	tags=21%, list=14%, signal=24%
WP_TGFBETA_SIGNALING_PATHWAY	125	0.313317	1.34341	0.0308748	0.315803	1	4133	tags=43%, list=31%, signal=62%
GOBP_REGULATION_OF_ACTIN_FILAMENT_ORGANIZATION	215	0.293047	1.34543	0.02589	0.315842	1	2411	tags=27%, list=18%, signal=33%
GOBP_POSITIVE_REGULATION_OF_CELL_DIVISION	57	0.365502	1.3435	0.0833333	0.315948	1	3165	tags=44%, list=23%, signal=57%
REACTOME_ACTIVATION_OF_BH3_ONLY_PROTEINS	27	0.42378	1.34519	0.100379	0.315949	1	4467	tags=63%, list=33%, signal=94%
GOBP_DNA_SYNTHESIS_INVOLVED_IN_DNA_REPAIR	30	0.415772	1.34461	0.114983	0.316084	1	3759	tags=37%, list=28%, signal=51%
GOBP_CELL_MORPHOGENESIS_INVOLVED_IN_DIFFERENTIATION	499	0.269839	1.3435	0.00439239	0.316263	1	2411	tags=24%, list=18%, signal=28%
GOBP_NEGATIVE_REGULATION_OF_WNT_SIGNALING_PATHWAY	126	0.310287	1.34248	0.0399361	0.316979	1	3169	tags=37%, list=23%, signal=47%
REACTOME_RHOC_GTPASE_CYCLE	71	0.353012	1.34258	0.0485762	0.317104	1	3036	tags=28%, list=22%, signal=36%
KEGG_PATHWAYS_IN_CANCER	260	0.286961	1.34125	0.0201863	0.317158	1	2284	tags=24%, list=17%, signal=29%
WP_GPCRS_OTHER	26	0.429354	1.34139	0.108348	0.317179	1	984	tags=23%, list=7%, signal=25%
REACTOME_NUCLEAR_ENVELOPE_BREAKDOWN	52	0.363909	1.34146	0.0650685	0.317365	1	3015	tags=35%, list=22%, signal=44%
PID_PLK1_PATHWAY	42	0.379943	1.34046	0.0849557	0.317396	1	4285	tags=50%, list=32%, signal=73%
GOBP_REGULATION_OF_DOUBLE_STRAND_BREAK_REPAIR_VIA_NONHOMOLOGOUS_END_JOINING	27	-0.427913	-1.4018	0.0748899	0.317484	1	4239	tags=52%, list=31%, signal=75%
GOCC_U2_SNRNP	18	0.473671	1.33981	0.123162	0.317487	1	4669	tags=56%, list=35%, signal=85%
GOBP_ESTABLISHMENT_OF_TISSUE_POLARITY	53	0.361388	1.34053	0.0891266	0.31756	1	3199	tags=43%, list=24%, signal=57%
GOBP_RIBONUCLEOPROTEIN_COMPLEX_SUBUNIT_ORGANIZATION	161	0.304012	1.34148	0.0316456	0.317624	1	4473	tags=39%, list=33%, signal=57%
GOBP_POSITIVE_REGULATION_OF_ORGANELLE_ORGANIZATION	399	0.276046	1.34163	0.0058651	0.317662	1	2964	tags=27%, list=22%, signal=34%
GOCC_VESICLE_LUMEN	251	0.28728	1.34004	0.0220472	0.31768	1	2953	tags=33%, list=22%, signal=42%
REACTOME_REGULATION_OF_PTEN_STABILITY_AND_ACTIVITY	64	0.346639	1.33987	0.0833333	0.317681	1	3906	tags=45%, list=29%, signal=63%
GOCC_EXTRINSIC_COMPONENT_OF_CYTOPLASMIC_SIDE_OF_PLASMA_MEMBRANE	69	0.348786	1.34063	0.0631399	0.317695	1	2158	tags=26%, list=16%, signal=31%
REACTOME_TRANSCRIPTIONAL_REGULATION_BY_SMALL_RNAS	63	0.355406	1.34192	0.0861486	0.317725	1	3867	tags=40%, list=29%, signal=55%
GOMF_NUCLEOSOME_BINDING	58	0.365732	1.34175	0.0682226	0.317742	1	5553	tags=57%, list=41%, signal=96%
REACTOME_GAB1_SIGNALOSOME	15	0.486912	1.34014	0.126654	0.31778	1	3279	tags=53%, list=24%, signal=70%
REACTOME_SIGNALING_BY_RECEPTOR_TYROSINE_KINASES	427	0.272748	1.34074	0.00290276	0.317816	1	3308	tags=33%, list=25%, signal=42%
PID_NETRIN_PATHWAY	29	0.413125	1.33931	0.105357	0.318113	1	1953	tags=31%, list=14%, signal=36%
GOBP_REGULATION_OF_T_CELL_PROLIFERATION	122	-0.311825	-1.40094	0.0179487	0.31835	1	1861	tags=25%, list=14%, signal=28%
GOCC_LAMELLIPODIUM	174	0.301536	1.33833	0.0190779	0.319399	1	2463	tags=26%, list=18%, signal=32%
WP_EXTRACELLULAR_VESICLEMEDIATED_SIGNALING_IN_RECIPIENT_CELLS	27	0.423679	1.33804	0.0985402	0.319645	1	3169	tags=48%, list=23%, signal=63%
GOBP_PODOSOME_ASSEMBLY	16	0.481754	1.33836	0.116541	0.319679	1	1039	tags=31%, list=8%, signal=34%
GOMF_ALPHA_ACTININ_BINDING	18	0.469856	1.33755	0.113309	0.320264	1	2626	tags=50%, list=19%, signal=62%
REACTOME_SIGNALING_BY_NOTCH4	76	0.339578	1.33678	0.081803	0.32048	1	3578	tags=37%, list=27%, signal=50%
REACTOME_MRNA_DECAY_BY_5_TO_3_EXORIBONUCLEASE	15	0.490148	1.3365	0.141243	0.320696	1	4194	tags=67%, list=31%, signal=97%
WP_EFFECT_OF_PROGERIN_ON_GENES_INVOLVED_IN_HUTCHINSONGILFORD_PROGERIA_SYNDROME	26	0.427122	1.33682	0.111712	0.320705	1	4872	tags=62%, list=36%, signal=96%
GOMF_OXIDOREDUCTASE_ACTIVITY_ACTING_ON_THE_ALDEHYDE_OR_OXO_GROUP_OF_DONORS	33	-0.409562	-1.39889	0.0651163	0.320884	1	1498	tags=21%, list=11%, signal=24%
GOBP_NEGATIVE_REGULATION_OF_TRANSPORTER_ACTIVITY	49	0.368519	1.33688	0.0857664	0.320929	1	2639	tags=35%, list=20%, signal=43%
PID_UPA_UPAR_PATHWAY	30	0.414682	1.33536	0.10302	0.32105	1	2951	tags=40%, list=22%, signal=51%
GOBP_CELLULAR_RESPONSE_TO_REACTIVE_OXYGEN_SPECIES	111	0.318637	1.33697	0.0463918	0.321058	1	2411	tags=27%, list=18%, signal=33%
GOBP_TRIGLYCERIDE_BIOSYNTHETIC_PROCESS	26	-0.426707	-1.3984	0.0683761	0.32109	1	3223	tags=38%, list=24%, signal=50%
GOBP_CHEMOKINE_PRODUCTION	73	-0.340359	-1.39916	0.0330969	0.321102	1	2461	tags=30%, list=18%, signal=37%
GOBP_PROTEIN_INSERTION_INTO_MEMBRANE	49	0.377761	1.33561	0.0634921	0.32122	1	3708	tags=43%, list=27%, signal=59%
REACTOME_VIRAL_MESSENGER_RNA_SYNTHESIS	43	0.378793	1.33539	0.087344	0.321319	1	3867	tags=42%, list=29%, signal=58%
GOBP_PROTEIN_TRANSMEMBRANE_IMPORT_INTO_INTRACELLULAR_ORGANELLE	32	0.40161	1.33602	0.115174	0.321344	1	4440	tags=50%, list=33%, signal=74%
GOBP_GLIAL_CELL_MIGRATION	36	0.407563	1.33569	0.0850277	0.321353	1	3095	tags=53%, list=23%, signal=68%
GOBP_REGULATION_OF_ANTIGEN_RECEPTOR_MEDIATED_SIGNALING_PATHWAY	48	-0.374349	-1.39786	0.0473934	0.321425	1	2920	tags=44%, list=22%, signal=56%
REACTOME_ERCC6_CSB_AND_EHMT2_G9A_POSITIVELY_REGULATE_RRNA_EXPRESSION	33	0.399492	1.3357	0.108541	0.321662	1	4711	tags=55%, list=35%, signal=84%
GOBP_DEVELOPMENTAL_INDUCTION	21	-0.456174	-1.39699	0.0821596	0.322404	1	1861	tags=29%, list=14%, signal=33%
GOBP_PHOSPHOLIPID_CATABOLIC_PROCESS	37	-0.392249	-1.39597	0.0554273	0.323794	1	2358	tags=38%, list=17%, signal=46%
GOMF_CCR_CHEMOKINE_RECEPTOR_BINDING	19	-0.459415	-1.39473	0.0911063	0.323992	1	1020	tags=32%, list=8%, signal=34%
GOBP_L_ALPHA_AMINO_ACID_TRANSMEMBRANE_TRANSPORT	39	-0.38567	-1.39501	0.0904646	0.324183	1	2955	tags=44%, list=22%, signal=56%
GOBP_ACTIN_FILAMENT_POLYMERIZATION	130	0.31401	1.33361	0.0458404	0.324189	1	2395	tags=28%, list=18%, signal=33%
GOBP_POSITIVE_REGULATION_OF_B_CELL_MEDIATED_IMMUNITY	32	-0.420687	-1.39533	0.0549451	0.324285	1	2366	tags=31%, list=18%, signal=38%
GOBP_NEGATIVE_REGULATION_OF_APOPTOTIC_SIGNALING_PATHWAY	179	0.299455	1.33281	0.0282132	0.325159	1	2335	tags=25%, list=17%, signal=30%
REACTOME_VISUAL_PHOTOTRANSDUCTION	44	0.383199	1.33257	0.0824561	0.325323	1	2219	tags=30%, list=16%, signal=35%
GOMF_RETINOIC_ACID_RECEPTOR_BINDING	20	0.453615	1.33286	0.12233	0.32538	1	2426	tags=35%, list=18%, signal=43%
REACTOME_REGULATION_OF_RUNX3_EXPRESSION_AND_ACTIVITY	53	0.360906	1.3319	0.0774648	0.325686	1	3906	tags=49%, list=29%, signal=69%
GOCC_CONDENSED_CHROMOSOME_CENTROMERIC_REGION	145	0.307583	1.33204	0.0390625	0.325696	1	4295	tags=47%, list=32%, signal=68%
GOCC_MICROTUBULE_PLUS_END	21	0.443457	1.33219	0.146067	0.325732	1	3155	tags=33%, list=23%, signal=43%
GOBP_AMINO_ACID_IMPORT_ACROSS_PLASMA_MEMBRANE	28	-0.421945	-1.39331	0.0815348	0.326085	1	2955	tags=46%, list=22%, signal=59%
REACTOME_RHOQ_GTPASE_CYCLE	54	0.3631	1.33055	0.0830389	0.326196	1	3117	tags=33%, list=23%, signal=43%
GOBP_NEGATIVE_REGULATION_OF_STRESS_ACTIVATED_PROTEIN_KINASE_SIGNALING_CASCADE	39	0.384126	1.3315	0.0936396	0.326236	1	3528	tags=46%, list=26%, signal=62%
GOBP_LENS_DEVELOPMENT_IN_CAMERA_TYPE_EYE	53	0.358807	1.33065	0.0775717	0.326275	1	2245	tags=30%, list=17%, signal=36%
GOBP_CARTILAGE_DEVELOPMENT	133	0.308352	1.33124	0.0358362	0.326376	1	1637	tags=22%, list=12%, signal=25%
BIOCARTA_EDG1_PATHWAY	20	0.451568	1.33086	0.105925	0.326522	1	1953	tags=40%, list=14%, signal=47%
GOBP_POSITIVE_REGULATION_OF_BMP_SIGNALING_PATHWAY	23	0.443415	1.32914	0.140511	0.326527	1	2070	tags=26%, list=15%, signal=31%
GOBP_PEPTIDYL_ARGININE_MODIFICATION	20	0.461572	1.33066	0.129562	0.326589	1	3160	tags=35%, list=23%, signal=46%
REACTOME_RHOU_GTPASE_CYCLE	39	0.385543	1.32941	0.102655	0.326603	1	3159	tags=38%, list=23%, signal=50%
REACTOME_ASSOCIATION_OF_TRIC_CCT_WITH_TARGET_PROTEINS_DURING_BIOSYNTHESIS	34	0.401167	1.32893	0.105263	0.32667	1	1814	tags=26%, list=13%, signal=31%
WP_PI3KAKT_SIGNALING_PATHWAY	244	0.288591	1.32922	0.0244275	0.32669	1	1483	tags=19%, list=11%, signal=21%
KEGG_ALLOGRAFT_REJECTION	16	-0.493723	-1.39223	0.10262	0.326753	1	3206	tags=50%, list=24%, signal=65%
GOBP_REGULATION_OF_VASCULAR_PERMEABILITY	30	0.40705	1.32948	0.118519	0.326773	1	2108	tags=37%, list=16%, signal=43%
GOBP_POSITIVE_REGULATION_OF_NEURON_DIFFERENTIATION	45	0.374888	1.33086	0.0830325	0.326818	1	1855	tags=31%, list=14%, signal=36%
GOBP_ATRIOVENTRICULAR_VALVE_DEVELOPMENT	21	0.450051	1.33001	0.11194	0.326974	1	3631	tags=57%, list=27%, signal=78%
GOBP_CORTICAL_CYTOSKELETON_ORGANIZATION	57	0.359008	1.32968	0.0674956	0.326991	1	1943	tags=28%, list=14%, signal=33%
KEGG_SPLICEOSOME	111	0.314735	1.32982	0.0455285	0.327013	1	4264	tags=41%, list=32%, signal=59%
GOBP_RESPONSE_TO_CADMIUM_ION	40	-0.390087	-1.39247	0.0714286	0.327049	1	2181	tags=35%, list=16%, signal=42%
GOBP_REGULATION_OF_CELL_ADHESION_MEDIATED_BY_INTEGRIN	41	0.385675	1.32949	0.0981818	0.327062	1	3000	tags=34%, list=22%, signal=44%
GOBP_REGULATION_OF_T_CELL_DIFFERENTIATION_IN_THYMUS	17	-0.483301	-1.39163	0.0917031	0.327142	1	1769	tags=41%, list=13%, signal=47%
GOBP_POSITIVE_REGULATION_OF_INTERLEUKIN_12_PRODUCTION	31	-0.407835	-1.39084	0.0762527	0.327217	1	1790	tags=35%, list=13%, signal=41%
REACTOME_A_TETRASACCHARIDE_LINKER_SEQUENCE_IS_REQUIRED_FOR_GAG_SYNTHESIS	19	0.462224	1.32821	0.111524	0.327416	1	1712	tags=32%, list=13%, signal=36%
REACTOME_CELLULAR_RESPONSE_TO_CHEMICAL_STRESS	134	0.307639	1.32834	0.0363924	0.32747	1	3357	tags=33%, list=25%, signal=43%
REACTOME_INTERLEUKIN_10_SIGNALING	35	-0.394151	-1.38515	0.0593607	0.327555	1	2448	tags=37%, list=18%, signal=45%
GOBP_FAT_CELL_DIFFERENTIATION	184	-0.291426	-1.38622	0.00806452	0.327651	1	1860	tags=22%, list=14%, signal=25%
GOBP_MONOCYTE_CHEMOTACTIC_PROTEIN_1_PRODUCTION	17	-0.482748	-1.39098	0.0987654	0.327653	1	653	tags=29%, list=5%, signal=31%
WP_CCL18_SIGNALING_PATHWAY	31	-0.407636	-1.3853	0.0756098	0.327916	1	1268	tags=29%, list=9%, signal=32%
GOBP_REGULATION_OF_KERATINOCYTE_DIFFERENTIATION	22	-0.449339	-1.38687	0.0945946	0.327932	1	1217	tags=36%, list=9%, signal=40%
GOBP_REGULATION_OF_ORGANIC_ACID_TRANSPORT	42	-0.377344	-1.38832	0.049763	0.327964	1	2859	tags=50%, list=21%, signal=63%
GOBP_FC_RECEPTOR_SIGNALING_PATHWAY	45	-0.371073	-1.38967	0.0547945	0.328139	1	2358	tags=36%, list=17%, signal=43%
GOBP_REGULATION_OF_EPITHELIAL_CELL_APOPTOTIC_PROCESS	64	-0.346343	-1.38623	0.0581655	0.328359	1	2360	tags=34%, list=17%, signal=41%
GOBP_NEUTRAL_LIPID_BIOSYNTHETIC_PROCESS	30	-0.409562	-1.38544	0.0799087	0.32839	1	3223	tags=40%, list=24%, signal=52%
GOBP_HORMONE_METABOLIC_PROCESS	108	-0.314578	-1.38739	0.0178571	0.328444	1	1417	tags=19%, list=10%, signal=22%
GOBP_RECEPTOR_SIGNALING_PATHWAY_VIA_STAT	104	-0.315698	-1.38771	0.0419753	0.32846	1	2363	tags=33%, list=18%, signal=39%
REACTOME_TRANSPORT_OF_INORGANIC_CATIONS_ANIONS_AND_AMINO_ACIDS_OLIGOPEPTIDES	57	-0.359783	-1.38838	0.0484262	0.328588	1	2955	tags=35%, list=22%, signal=45%
GOBP_CELLULAR_HORMONE_METABOLIC_PROCESS	60	-0.343485	-1.38691	0.0334129	0.328595	1	1417	tags=22%, list=10%, signal=24%
REACTOME_G_ALPHA_Q_SIGNALLING_EVENTS	100	0.323848	1.32744	0.0605536	0.32863	1	2050	tags=25%, list=15%, signal=29%
REACTOME_NEGATIVE_REGULATORS_OF_DDX58_IFIH1_SIGNALING	32	-0.405099	-1.3898	0.0858469	0.328645	1	2033	tags=34%, list=15%, signal=40%
GOMF_RIBONUCLEASE_ACTIVITY	98	0.322737	1.32723	0.0482315	0.328697	1	3521	tags=39%, list=26%, signal=52%
REACTOME_DISEASES_OF_IMMUNE_SYSTEM	26	-0.432754	-1.3886	0.0945946	0.328887	1	2464	tags=46%, list=18%, signal=56%
GOBP_RESPONSE_TO_MANGANESE_ION	18	-0.470817	-1.38877	0.0901467	0.329276	1	2227	tags=50%, list=16%, signal=60%
GOBP_POSITIVE_REGULATION_OF_MITOCHONDRION_ORGANIZATION	60	0.354168	1.32663	0.0770578	0.329521	1	2361	tags=30%, list=17%, signal=36%
WP_REGUCALCIN_IN_PROXIMAL_TUBULE_EPITHELIAL_KIDNEY_CELLS	26	0.428357	1.32576	0.110307	0.330037	1	2879	tags=46%, list=21%, signal=59%
REACTOME_SIGNALING_BY_NOTCH2	31	0.410662	1.32559	0.110694	0.330054	1	3286	tags=35%, list=24%, signal=47%
GOMF_DNA_REPLICATION_ORIGIN_BINDING	16	0.480879	1.32507	0.150278	0.330142	1	2508	tags=31%, list=19%, signal=38%
GOMF_POTASSIUM_CHANNEL_REGULATOR_ACTIVITY	24	0.428657	1.32523	0.135436	0.330154	1	2993	tags=46%, list=22%, signal=59%
GOBP_NEGATIVE_REGULATION_OF_INTERLEUKIN_1_PRODUCTION	19	0.463601	1.32584	0.144231	0.330167	1	2017	tags=37%, list=15%, signal=43%
GOCC_NUCLEAR_MEMBRANE	246	0.284032	1.32598	0.0242792	0.330197	1	3015	tags=28%, list=22%, signal=35%
REACTOME_FGFR2_MUTANT_RECEPTOR_ACTIVATION	22	0.44101	1.32529	0.138376	0.330328	1	3867	tags=50%, list=29%, signal=70%
GOBP_PURINE_NUCLEOSIDE_METABOLIC_PROCESS	21	0.454682	1.32605	0.140977	0.33038	1	2185	tags=48%, list=16%, signal=57%
GOBP_RESPONSE_TO_OXYGEN_RADICAL	20	0.457151	1.32423	0.136201	0.331229	1	25	tags=10%, list=0%, signal=10%
WP_SPINAL_CORD_INJURY	89	-0.32955	-1.38254	0.0243309	0.331324	1	1679	tags=28%, list=12%, signal=32%
GOCC_CORTICAL_CYTOSKELETON	81	0.333874	1.32431	0.0622896	0.33137	1	2418	tags=30%, list=18%, signal=36%
GOMF_TUMOR_NECROSIS_FACTOR_RECEPTOR_SUPERFAMILY_BINDING	34	-0.394058	-1.38279	0.0848624	0.331533	1	2013	tags=29%, list=15%, signal=34%
GOBP_REGULATION_OF_NITRIC_OXIDE_METABOLIC_PROCESS	47	-0.371636	-1.38172	0.062645	0.331558	1	1840	tags=38%, list=14%, signal=44%
GOBP_DNA_REPLICATION_INITIATION	35	0.393502	1.32357	0.109155	0.331927	1	2785	tags=34%, list=21%, signal=43%
REACTOME_SIGNALING_BY_ALK_IN_CANCER	51	0.365158	1.32363	0.0837696	0.332105	1	1953	tags=25%, list=14%, signal=30%
GOBP_CD8_POSITIVE_ALPHA_BETA_T_CELL_ACTIVATION	20	-0.464458	-1.38181	0.100213	0.332123	1	273	tags=20%, list=2%, signal=20%
GOCC_CONDENSED_CHROMOSOME	205	0.289497	1.32328	0.0292208	0.332203	1	4334	tags=44%, list=32%, signal=64%
GOBP_POSITIVE_REGULATION_OF_SUBSTRATE_ADHESION_DEPENDENT_CELL_SPREADING	33	0.40448	1.32269	0.124101	0.333122	1	4132	tags=45%, list=31%, signal=65%
GOBP_REGULATION_OF_ACUTE_INFLAMMATORY_RESPONSE	27	-0.423878	-1.3788	0.0780591	0.333831	1	3574	tags=52%, list=26%, signal=70%
GOBP_PEPTIDE_CATABOLIC_PROCESS	17	-0.473482	-1.3784	0.117904	0.333922	1	1163	tags=41%, list=9%, signal=45%
GOBP_TYPE_I_INTERFERON_PRODUCTION	83	-0.336596	-1.37906	0.0369458	0.334033	1	2033	tags=27%, list=15%, signal=31%
GOBP_POSITIVE_REGULATION_OF_DEFENSE_RESPONSE_TO_VIRUS_BY_HOST	24	-0.432634	-1.38009	0.105145	0.334123	1	3394	tags=54%, list=25%, signal=72%
GOMF_CHEMOKINE_ACTIVITY	22	-0.438561	-1.37935	0.0774336	0.334159	1	1020	tags=32%, list=8%, signal=34%
WP_S1P_RECEPTOR_SIGNAL_TRANSDUCTION	22	0.443828	1.32174	0.125237	0.334396	1	1887	tags=36%, list=14%, signal=42%
REACTOME_DDX58_IFIH1_MEDIATED_INDUCTION_OF_INTERFERON_ALPHA_BETA	61	-0.351562	-1.37958	0.0554273	0.334448	1	2033	tags=30%, list=15%, signal=35%
GOBP_NEGATIVE_REGULATION_OF_AXON_EXTENSION_INVOLVED_IN_AXON_GUIDANCE	21	-0.439968	-1.37778	0.0840517	0.334484	1	1879	tags=33%, list=14%, signal=39%
REACTOME_RHO_GTPASE_CYCLE	393	0.269062	1.32151	0.00724638	0.334552	1	2471	tags=23%, list=18%, signal=27%
GOBP_AMEBOIDAL_TYPE_CELL_MIGRATION	328	0.276633	1.32177	0.0166667	0.334655	1	1530	tags=19%, list=11%, signal=21%
REACTOME_PERK_REGULATES_GENE_EXPRESSION	28	-0.415971	-1.36991	0.0835165	0.334684	1	3029	tags=46%, list=22%, signal=60%
GOBP_TRABECULA_MORPHOGENESIS	35	0.398032	1.32113	0.101476	0.334693	1	1872	tags=29%, list=14%, signal=33%
GOMF_ACYLGLYCEROL_O_ACYLTRANSFERASE_ACTIVITY	20	0.443352	1.32128	0.142857	0.334696	1	2467	tags=45%, list=18%, signal=55%
GOBP_NADP_METABOLIC_PROCESS	30	-0.412747	-1.37166	0.079646	0.334698	1	3641	tags=33%, list=27%, signal=46%
GOBP_REGULATION_OF_APOPTOTIC_SIGNALING_PATHWAY	287	0.280436	1.32079	0.0157729	0.334743	1	3093	tags=31%, list=23%, signal=39%
GOBP_SEMAPHORIN_PLEXIN_SIGNALING_PATHWAY	37	-0.388026	-1.37022	0.0829384	0.334762	1	1879	tags=30%, list=14%, signal=34%
GOMF_MITOGEN_ACTIVATED_PROTEIN_KINASE_KINASE_KINASE_BINDING	16	0.469852	1.32081	0.157993	0.335022	1	1279	tags=25%, list=9%, signal=28%
REACTOME_AMINO_ACID_TRANSPORT_ACROSS_THE_PLASMA_MEMBRANE	22	-0.437733	-1.36931	0.104822	0.335167	1	2359	tags=36%, list=17%, signal=44%
GOBP_REGULATION_OF_ALPHA_BETA_T_CELL_ACTIVATION	77	-0.333648	-1.3707	0.040724	0.335237	1	2033	tags=29%, list=15%, signal=33%
GOBP_POSITIVE_REGULATION_OF_MUSCLE_HYPERTROPHY	16	-0.477711	-1.37171	0.0961538	0.335303	1	1218	tags=31%, list=9%, signal=34%
KEGG_NEUROACTIVE_LIGAND_RECEPTOR_INTERACTION	60	-0.344878	-1.37027	0.0457666	0.335365	1	773	tags=22%, list=6%, signal=23%
GOBP_ACUTE_INFLAMMATORY_RESPONSE	58	-0.350724	-1.37199	0.0543735	0.335436	1	2461	tags=34%, list=18%, signal=42%
GOMF_TRANSCRIPTION_COACTIVATOR_BINDING	37	-0.394635	-1.37085	0.0807175	0.335643	1	1939	tags=24%, list=14%, signal=28%
GOMF_GLUTATHIONE_PEROXIDASE_ACTIVITY	16	-0.473638	-1.36634	0.111345	0.335711	1	438	tags=25%, list=3%, signal=26%
GOBP_MYOTUBE_CELL_DEVELOPMENT	23	-0.440868	-1.37202	0.0947867	0.336095	1	2093	tags=26%, list=16%, signal=31%
GOBP_FAT_SOLUBLE_VITAMIN_METABOLIC_PROCESS	16	-0.485452	-1.36649	0.0957684	0.336111	1	2464	tags=44%, list=18%, signal=53%
GOBP_MONOCYTE_DIFFERENTIATION	27	-0.423131	-1.37232	0.107914	0.336199	1	1217	tags=26%, list=9%, signal=28%
PID_IFNG_PATHWAY	38	-0.385377	-1.36845	0.0776256	0.336206	1	2536	tags=34%, list=19%, signal=42%
GOBP_ADULT_LOCOMOTORY_BEHAVIOR	45	-0.364894	-1.36704	0.0769231	0.336279	1	1252	tags=20%, list=9%, signal=22%
GOBP_POSITIVE_REGULATION_OF_RECEPTOR_SIGNALING_PATHWAY_VIA_STAT	30	-0.403981	-1.3677	0.0791075	0.336283	1	806	tags=30%, list=6%, signal=32%
GOBP_REGULATION_OF_DEFENSE_RESPONSE_TO_VIRUS_BY_HOST	32	-0.396446	-1.36805	0.0823799	0.336285	1	1274	tags=25%, list=9%, signal=28%
GOBP_LEUKOCYTE_MEDIATED_CYTOTOXICITY	82	-0.325305	-1.3667	0.0325581	0.336298	1	1768	tags=28%, list=13%, signal=32%
GOBP_CD4_POSITIVE_ALPHA_BETA_T_CELL_ACTIVATION	78	-0.336927	-1.37402	0.0375587	0.336325	1	1821	tags=26%, list=13%, signal=29%
GOBP_RESPONSE_TO_ZINC_ION	26	-0.422535	-1.37614	0.0911162	0.336378	1	2229	tags=42%, list=17%, signal=51%
GOCC_CELL_CORTEX	241	0.284606	1.31925	0.0212443	0.336433	1	2977	tags=29%, list=22%, signal=37%
GOCC_CUL2_RING_UBIQUITIN_LIGASE_COMPLEX	19	0.469957	1.3194	0.12406	0.336435	1	5323	tags=53%, list=39%, signal=87%
GOBP_LEUKOCYTE_PROLIFERATION	232	-0.281177	-1.36729	0.011396	0.336455	1	2536	tags=30%, list=19%, signal=37%
GOMF_PHOSPHATIDYLINOSITOL_4_5_BISPHOSPHATE_BINDING	56	0.353662	1.31886	0.0991453	0.336638	1	2040	tags=32%, list=15%, signal=38%
BIOCARTA_NGF_PATHWAY	18	-0.46145	-1.37317	0.0964126	0.336671	1	2536	tags=39%, list=19%, signal=48%
GOBP_HISTONE_PHOSPHORYLATION	37	0.382734	1.319	0.1121	0.336672	1	598	tags=16%, list=4%, signal=17%
GOBP_B_CELL_ACTIVATION	208	-0.283732	-1.37633	0.00268817	0.336702	1	2963	tags=35%, list=22%, signal=44%
REACTOME_NEDDYLATION	195	0.293648	1.31867	0.0385233	0.336708	1	3665	tags=37%, list=27%, signal=51%
WP_EUKARYOTIC_TRANSCRIPTION_INITIATION	40	0.383806	1.31941	0.108108	0.336732	1	4329	tags=43%, list=32%, signal=62%
KEGG_ETHER_LIPID_METABOLISM	19	-0.452427	-1.37241	0.0899796	0.336756	1	1771	tags=37%, list=13%, signal=42%
GOBP_VIRAL_RELEASE_FROM_HOST_CELL	24	0.426669	1.31948	0.128801	0.336913	1	4014	tags=50%, list=30%, signal=71%
GOBP_PROTEIN_HOMOTETRAMERIZATION	36	-0.394756	-1.37407	0.0538642	0.336918	1	1172	tags=19%, list=9%, signal=21%
GOBP_REGULATION_OF_BLOOD_CIRCULATION	135	0.307821	1.31962	0.0354267	0.336938	1	2343	tags=30%, list=17%, signal=35%
GOBP_DOPAMINE_TRANSPORT	18	-0.470402	-1.37337	0.11674	0.336977	1	531	tags=22%, list=4%, signal=23%
GOBP_ACTIVATION_OF_INNATE_IMMUNE_RESPONSE	51	-0.367103	-1.37429	0.0623557	0.337173	1	2185	tags=33%, list=16%, signal=40%
GOCC_SPECIFIC_GRANULE_LUMEN	47	-0.36847	-1.37244	0.0680751	0.33743	1	2464	tags=36%, list=18%, signal=44%
GOBP_POSITIVE_REGULATION_OF_LEUKOCYTE_PROLIFERATION	113	-0.314747	-1.3745	0.029484	0.337483	1	2536	tags=32%, list=19%, signal=39%
HALLMARK_KRAS_SIGNALING_UP	169	-0.289004	-1.3644	0.0140056	0.33757	1	2084	tags=28%, list=15%, signal=32%
GOBP_NUCLEUS_LOCALIZATION	21	0.44464	1.31805	0.143954	0.337696	1	4451	tags=57%, list=33%, signal=85%
GOBP_ACTOMYOSIN_STRUCTURE_ORGANIZATION	148	0.299364	1.31789	0.0375817	0.337715	1	2915	tags=34%, list=22%, signal=43%
GOBP_HOMOTYPIC_CELL_CELL_ADHESION	68	0.342839	1.31725	0.0758621	0.337776	1	2951	tags=35%, list=22%, signal=45%
WP_VITAMIN_D_IN_INFLAMMATORY_DISEASES	22	-0.436232	-1.3646	0.0952381	0.337844	1	2916	tags=41%, list=22%, signal=52%
GOBP_EYE_PHOTORECEPTOR_CELL_DEVELOPMENT	17	-0.480863	-1.37462	0.0892857	0.337955	1	1888	tags=35%, list=14%, signal=41%
GOBP_REGULATION_OF_CYTOKINESIS	65	0.34357	1.31727	0.0853242	0.338052	1	3331	tags=34%, list=25%, signal=45%
REACTOME_BETA_CATENIN_PHOSPHORYLATION_CASCADE	17	0.465859	1.31663	0.147874	0.338109	1	1345	tags=29%, list=10%, signal=33%
GOBP_BROWN_FAT_CELL_DIFFERENTIATION	35	-0.393303	-1.36477	0.055794	0.338132	1	1860	tags=37%, list=14%, signal=43%
GOBP_SMOOTH_MUSCLE_CELL_MIGRATION	62	0.346072	1.31686	0.0689655	0.338253	1	2951	tags=31%, list=22%, signal=39%
REACTOME_TRANSCRIPTIONAL_ACTIVITY_OF_SMAD2_SMAD3_SMAD4_HETEROTRIMER	43	0.376405	1.31639	0.0866551	0.338279	1	4808	tags=58%, list=36%, signal=90%
REACTOME_ASSEMBLY_AND_CELL_SURFACE_PRESENTATION_OF_NMDA_RECEPTORS	19	0.455145	1.31669	0.135182	0.338286	1	1763	tags=37%, list=13%, signal=42%
REACTOME_EGR2_AND_SOX10_MEDIATED_INITIATION_OF_SCHWANN_CELL_MYELINATION	22	0.440872	1.31729	0.130671	0.33832	1	2686	tags=50%, list=20%, signal=62%
GOBP_POSITIVE_REGULATION_OF_SODIUM_ION_TRANSPORT	22	0.424953	1.31605	0.132948	0.33839	1	2141	tags=32%, list=16%, signal=38%
GOBP_NEGATIVE_REGULATION_OF_RESPONSE_TO_WOUNDING	53	0.356023	1.31619	0.105735	0.338391	1	2125	tags=30%, list=16%, signal=36%
GOBP_POSITIVE_REGULATION_OF_RNA_SPLICING	32	0.400146	1.31739	0.121996	0.338411	1	2806	tags=34%, list=21%, signal=43%
GOBP_POSITIVE_REGULATION_OF_PRODUCTION_OF_MOLECULAR_MEDIATOR_OF_IMMUNE_RESPONSE	93	-0.31692	-1.37476	0.0481928	0.338424	1	2471	tags=30%, list=18%, signal=37%
GOBP_LONG_TERM_SYNAPTIC_POTENTIATION	47	0.367646	1.31584	0.0963855	0.338484	1	1650	tags=19%, list=12%, signal=22%
WP_COHESIN_COMPLEX_CORNELIA_DE_LANGE_SYNDROME	30	0.403347	1.31543	0.124126	0.338997	1	1632	tags=27%, list=12%, signal=30%
GOBP_MUSCLE_CELL_PROLIFERATION	146	0.298875	1.31513	0.0455259	0.339021	1	1955	tags=25%, list=14%, signal=29%
GOBP_EPITHELIAL_CELL_DIFFERENTIATION	389	0.27098	1.3152	0.00744048	0.339189	1	2284	tags=24%, list=17%, signal=28%
BIOCARTA_MTOR_PATHWAY	21	0.439094	1.3143	0.129799	0.340394	1	4254	tags=62%, list=32%, signal=90%
GOBP_NUCLEAR_TRANSCRIBED_MRNA_CATABOLIC_PROCESS_EXONUCLEOLYTIC	18	0.458337	1.31379	0.138996	0.341167	1	3881	tags=50%, list=29%, signal=70%
GOBP_RIBOSOMAL_SMALL_SUBUNIT_BIOGENESIS	64	0.348789	1.31343	0.0801394	0.341226	1	3255	tags=36%, list=24%, signal=47%
WP_GENES_CONTROLLING_NEPHROGENESIS	28	0.403501	1.31358	0.114447	0.341244	1	1711	tags=29%, list=13%, signal=33%
GOBP_POSITIVE_REGULATION_OF_ERYTHROCYTE_DIFFERENTIATION	29	-0.400187	-1.36168	0.0788863	0.341705	1	2258	tags=28%, list=17%, signal=33%
WP_NONGENOMIC_ACTIONS_OF_125_DIHYDROXYVITAMIN_D3	61	-0.346189	-1.36115	0.0504808	0.342121	1	2977	tags=43%, list=22%, signal=54%
REACTOME_PROTEIN_LOCALIZATION	142	0.303037	1.31287	0.0576923	0.342133	1	4188	tags=42%, list=31%, signal=60%
GOBP_PYRIMIDINE_CONTAINING_COMPOUND_CATABOLIC_PROCESS	23	0.430601	1.31239	0.130189	0.342153	1	1859	tags=30%, list=14%, signal=35%
GOBP_NEURON_APOPTOTIC_PROCESS	180	-0.288112	-1.36178	0.00982801	0.342207	1	2479	tags=29%, list=18%, signal=36%
GOBP_REGULATION_OF_LYASE_ACTIVITY	23	0.435917	1.31218	0.124314	0.342273	1	1897	tags=35%, list=14%, signal=40%
WP_MRNA_PROCESSING	114	0.313307	1.31201	0.0485762	0.342349	1	4876	tags=48%, list=36%, signal=75%
GOBP_IN_UTERO_EMBRYONIC_DEVELOPMENT	306	0.273545	1.31155	0.0176991	0.342363	1	3169	tags=30%, list=23%, signal=38%
GOMF_ENDONUCLEASE_ACTIVITY	92	0.325096	1.31241	0.0809917	0.342427	1	3353	tags=37%, list=25%, signal=49%
GOBP_SENSORY_ORGAN_MORPHOGENESIS	161	0.298145	1.31254	0.0439024	0.342486	1	834	tags=16%, list=6%, signal=16%
GOCC_RUFFLE	151	0.302975	1.31163	0.0524691	0.342491	1	3648	tags=35%, list=27%, signal=48%
REACTOME_PROCESSING_OF_SMDT1	16	0.464963	1.31083	0.116761	0.34263	1	4620	tags=56%, list=34%, signal=85%
GOBP_ACTIN_FILAMENT_ORGANIZATION	348	0.271244	1.31122	0.0127119	0.342715	1	2464	tags=27%, list=18%, signal=32%
GOMF_HORMONE_ACTIVITY	26	0.419347	1.31167	0.122523	0.342727	1	1659	tags=35%, list=12%, signal=39%
GOBP_REGULATION_OF_URINE_VOLUME	15	0.478038	1.3097	0.149425	0.34284	1	1897	tags=33%, list=14%, signal=39%
REACTOME_MITOTIC_PROMETAPHASE	185	0.297739	1.31086	0.0383333	0.342861	1	2891	tags=28%, list=21%, signal=35%
REACTOME_CYTOPROTECTION_BY_HMOX1	103	0.319659	1.31094	0.0669935	0.342984	1	3357	tags=35%, list=25%, signal=46%
REACTOME_DEGRADATION_OF_GLI1_BY_THE_PROTEASOME	55	0.355378	1.30972	0.0742049	0.34311	1	3906	tags=45%, list=29%, signal=64%
GOBP_RNA_PHOSPHODIESTER_BOND_HYDROLYSIS_ENDONUCLEOLYTIC	64	0.343385	1.31039	0.0905983	0.343222	1	3928	tags=44%, list=29%, signal=61%
GOBP_HETEROPHILIC_CELL_CELL_ADHESION_VIA_PLASMA_MEMBRANE_CELL_ADHESION_MOLECULES	26	0.415087	1.3098	0.124777	0.343252	1	99	tags=15%, list=1%, signal=15%
HALLMARK_GLYCOLYSIS	165	0.295352	1.31002	0.0376176	0.343382	1	2183	tags=25%, list=16%, signal=29%
GOBP_POSITIVE_REGULATION_OF_PROTEIN_DEPHOSPHORYLATION	40	0.378666	1.30987	0.109091	0.3434	1	1584	tags=23%, list=12%, signal=25%
REACTOME_DEFECTIVE_INTRINSIC_PATHWAY_FOR_APOPTOSIS	21	0.433662	1.31006	0.130357	0.343608	1	2182	tags=29%, list=16%, signal=34%
GOBP_HEART_MORPHOGENESIS	174	0.290984	1.3091	0.0466989	0.343768	1	1731	tags=20%, list=13%, signal=23%
GOBP_CELL_CELL_SIGNALING_BY_WNT	333	0.273013	1.30892	0.0161054	0.343828	1	3296	tags=32%, list=24%, signal=42%
GOCC_FIBRILLAR_CENTER	121	0.30861	1.30873	0.0577558	0.343863	1	3818	tags=42%, list=28%, signal=58%
GOBP_CHROMATIN_DISASSEMBLY	18	0.465263	1.30853	0.131868	0.343986	1	1858	tags=33%, list=14%, signal=39%
GOBP_NEGATIVE_REGULATION_OF_MAPK_CASCADE	126	0.306308	1.3071	0.0462046	0.344143	1	3081	tags=33%, list=23%, signal=43%
GOCC_INTRINSIC_COMPONENT_OF_MITOCHONDRIAL_INNER_MEMBRANE	48	0.359668	1.30721	0.0889292	0.344223	1	4363	tags=48%, list=32%, signal=71%
GOBP_POSITIVE_REGULATION_OF_TELOMERE_MAINTENANCE_VIA_TELOMERE_LENGTHENING	35	0.3885	1.30736	0.126437	0.344249	1	4081	tags=54%, list=30%, signal=78%
GOBP_PHOTORECEPTOR_CELL_DEVELOPMENT	22	-0.431051	-1.35969	0.106291	0.344494	1	1888	tags=32%, list=14%, signal=37%
GOMF_METAL_CLUSTER_BINDING	58	0.348006	1.30737	0.090604	0.344542	1	3815	tags=41%, list=28%, signal=57%
REACTOME_HDACS_DEACETYLATE_HISTONES	43	0.376079	1.30794	0.110919	0.344597	1	4641	tags=49%, list=34%, signal=74%
GOMF_PROLINE_RICH_REGION_BINDING	16	0.467345	1.30747	0.138577	0.344658	1	2011	tags=31%, list=15%, signal=37%
GOMF_LYSOPHOSPHOLIPASE_ACTIVITY	18	-0.46289	-1.35927	0.0991189	0.344672	1	2337	tags=39%, list=17%, signal=47%
REACTOME_PTEN_REGULATION	129	0.305459	1.30755	0.0596026	0.344799	1	4069	tags=43%, list=30%, signal=62%
GOBP_MITOPHAGY	27	0.408028	1.30799	0.121864	0.344804	1	2361	tags=30%, list=17%, signal=36%
GOCC_ENDOPLASMIC_RETICULUM_TUBULAR_NETWORK	20	0.453896	1.30756	0.134078	0.345078	1	3664	tags=55%, list=27%, signal=75%
REACTOME_NCAM1_INTERACTIONS	27	-0.415488	-1.35817	0.0913044	0.345655	1	3158	tags=44%, list=23%, signal=58%
WP_22Q112_COPY_NUMBER_VARIATION_SYNDROME	80	0.32887	1.3056	0.0862944	0.345998	1	4121	tags=44%, list=31%, signal=63%
GOBP_MITOCHONDRIAL_MEMBRANE_ORGANIZATION	100	0.315859	1.30542	0.0646766	0.346057	1	2866	tags=29%, list=21%, signal=37%
GOBP_EPIDERMIS_DEVELOPMENT	174	0.289009	1.30577	0.0555556	0.346231	1	754	tags=13%, list=6%, signal=13%
REACTOME_CLASS_A_1_RHODOPSIN_LIKE_RECEPTORS	102	-0.315424	-1.35821	0.0350877	0.346268	1	1056	tags=22%, list=8%, signal=23%
GOBP_RESPONSE_TO_CARBOHYDRATE	149	0.295618	1.30561	0.0472313	0.346276	1	3104	tags=34%, list=23%, signal=43%
GOMF_SODIUM_CHANNEL_REGULATOR_ACTIVITY	20	0.447056	1.30587	0.135957	0.346314	1	2175	tags=35%, list=16%, signal=42%
GOMF_PROTEASE_BINDING	101	0.32015	1.30507	0.0581395	0.346428	1	2951	tags=31%, list=22%, signal=39%
GOBP_REGULATION_OF_CELL_MORPHOGENESIS	248	0.280778	1.30466	0.0247295	0.346944	1	3199	tags=30%, list=24%, signal=38%
WP_INTERLEUKIN11_SIGNALING_PATHWAY	43	0.368198	1.30405	0.0978261	0.347899	1	2879	tags=33%, list=21%, signal=41%
REACTOME_G_ALPHA_Z_SIGNALLING_EVENTS	31	0.398244	1.30343	0.112933	0.348235	1	2050	tags=32%, list=15%, signal=38%
REACTOME_UPTAKE_AND_ACTIONS_OF_BACTERIAL_TOXINS	19	0.447415	1.30308	0.130909	0.348329	1	3121	tags=42%, list=23%, signal=55%
GOCC_RUFFLE_MEMBRANE	82	0.32759	1.30317	0.0613599	0.348448	1	1716	tags=21%, list=13%, signal=24%
GOBP_POSITIVE_REGULATION_OF_LOCOMOTION	443	0.263175	1.30347	0.00725689	0.348479	1	3098	tags=31%, list=23%, signal=39%
REACTOME_DEFECTIVE_CFTR_CAUSES_CYSTIC_FIBROSIS	55	0.355342	1.30355	0.107407	0.348587	1	3906	tags=45%, list=29%, signal=64%
REACTOME_RET_SIGNALING	30	0.401164	1.30268	0.13933	0.348827	1	2216	tags=40%, list=16%, signal=48%
REACTOME_NUCLEAR_SIGNALING_BY_ERBB4	27	-0.408443	-1.35631	0.0969977	0.348859	1	1646	tags=33%, list=12%, signal=38%
GOCC_MICROTUBULE	316	0.26997	1.30141	0.0147493	0.348948	1	4162	tags=40%, list=31%, signal=56%
GOBP_NON_CANONICAL_WNT_SIGNALING_PATHWAY	54	0.354534	1.3011	0.109029	0.34898	1	3199	tags=41%, list=24%, signal=53%
GOBP_INTRACELLULAR_PROTEIN_TRANSMEMBRANE_TRANSPORT	45	0.359221	1.30153	0.106346	0.348981	1	4135	tags=49%, list=31%, signal=70%
REACTOME_RNA_POLYMERASE_III_CHAIN_ELONGATION	16	0.473703	1.30175	0.158287	0.349143	1	1838	tags=38%, list=14%, signal=43%
GOBP_SECONDARY_ALCOHOL_METABOLIC_PROCESS	95	0.311336	1.30114	0.0752864	0.34921	1	3454	tags=39%, list=26%, signal=52%
WP_GPCRS_CLASS_A_RHODOPSINLIKE	64	0.345901	1.30155	0.0941781	0.34924	1	406	tags=14%, list=3%, signal=14%
GOBP_STRIATED_MUSCLE_CONTRACTION	97	0.31906	1.30228	0.0644068	0.349311	1	2680	tags=37%, list=20%, signal=46%
GOBP_CHLORIDE_TRANSPORT	43	0.372538	1.30181	0.115523	0.349337	1	1320	tags=19%, list=10%, signal=21%
GOBP_APPENDAGE_DEVELOPMENT	125	0.305309	1.30078	0.0571429	0.349352	1	1529	tags=19%, list=11%, signal=21%
GOBP_VIRAL_PROTEIN_PROCESSING	29	0.39779	1.30211	0.123878	0.349358	1	2970	tags=45%, list=22%, signal=57%
REACTOME_RNA_POLYMERASE_III_TRANSCRIPTION_TERMINATION	21	0.436815	1.30195	0.137363	0.349362	1	2145	tags=38%, list=16%, signal=45%
REACTOME_RNA_POLYMERASE_I_PROMOTER_ESCAPE	43	0.377388	1.30046	0.12782	0.349726	1	3419	tags=37%, list=25%, signal=50%
GOBP_POSITIVE_REGULATION_OF_T_CELL_PROLIFERATION	72	-0.334394	-1.35527	0.0495049	0.350498	1	3301	tags=40%, list=24%, signal=53%
PID_ARF6_DOWNSTREAM_PATHWAY	15	0.48409	1.29972	0.163701	0.350926	1	3099	tags=53%, list=23%, signal=69%
GOBP_MUSCLE_TISSUE_DEVELOPMENT	258	0.277571	1.29896	0.022831	0.351873	1	1898	tags=21%, list=14%, signal=24%
WP_PANCREATIC_ADENOCARCINOMA_PATHWAY	81	0.32493	1.29907	0.0702703	0.35195	1	2216	tags=27%, list=16%, signal=32%
GOBP_MEMBRANE_DEPOLARIZATION	46	-0.362268	-1.35411	0.0696056	0.352096	1	2206	tags=30%, list=16%, signal=36%
REACTOME_G_ALPHA_12_13_SIGNALLING_EVENTS	62	0.340264	1.29822	0.084922	0.352436	1	1575	tags=23%, list=12%, signal=25%
GOBP_ENDODERM_DEVELOPMENT	54	0.355633	1.29829	0.115183	0.352616	1	3058	tags=37%, list=23%, signal=48%
GOBP_NEGATIVE_REGULATION_OF_KINASE_ACTIVITY	179	0.290094	1.29831	0.028436	0.352887	1	2076	tags=23%, list=15%, signal=27%
GOBP_CELLULAR_RESPONSE_TO_GLUCOSE_STARVATION	41	-0.369286	-1.35323	0.0609481	0.353292	1	2343	tags=32%, list=17%, signal=38%
GOMF_SULFOTRANSFERASE_ACTIVITY	20	0.444995	1.29735	0.137083	0.353585	1	522	tags=25%, list=4%, signal=26%
BIOCARTA_RACCYCD_PATHWAY	26	0.413285	1.2974	0.131532	0.353792	1	2245	tags=38%, list=17%, signal=46%
GOBP_CELL_CHEMOTAXIS	218	-0.27917	-1.35097	0.0116959	0.353875	1	2358	tags=30%, list=17%, signal=36%
GOBP_TISSUE_REMODELING	117	-0.307869	-1.35229	0.035545	0.353878	1	2227	tags=32%, list=16%, signal=39%
GOBP_T_CELL_PROLIFERATION	150	-0.295109	-1.35253	0.00544959	0.35406	1	2142	tags=26%, list=16%, signal=31%
GOMF_ENDOPEPTIDASE_REGULATOR_ACTIVITY	85	-0.317098	-1.35114	0.0313253	0.354216	1	2100	tags=32%, list=16%, signal=37%
GOBP_POSITIVE_REGULATION_OF_TUMOR_NECROSIS_FACTOR_SUPERFAMILY_CYTOKINE_PRODUCTION	82	-0.326205	-1.35143	0.0330969	0.35432	1	1925	tags=30%, list=14%, signal=35%
GOBP_POSITIVE_REGULATION_OF_COLD_INDUCED_THERMOGENESIS	70	-0.333272	-1.35042	0.0399002	0.354401	1	2508	tags=34%, list=19%, signal=42%
GOBP_NEGATIVE_REGULATION_OF_ANTIGEN_RECEPTOR_MEDIATED_SIGNALING_PATHWAY	21	-0.429613	-1.35167	0.125	0.354438	1	3577	tags=62%, list=27%, signal=84%
GOMF_PASSIVE_TRANSMEMBRANE_TRANSPORTER_ACTIVITY	166	0.291683	1.29674	0.0453125	0.354558	1	2406	tags=26%, list=18%, signal=31%
GOBP_REGULATION_OF_PLATELET_AGGREGATION	20	0.439824	1.29654	0.161922	0.354646	1	1037	tags=25%, list=8%, signal=27%
GOBP_REGULATION_OF_MEGAKARYOCYTE_DIFFERENTIATION	18	-0.453459	-1.34978	0.107595	0.355032	1	3282	tags=50%, list=24%, signal=66%
GOBP_POSITIVE_REGULATION_OF_CELLULAR_COMPONENT_BIOGENESIS	386	0.265226	1.2962	0.0160584	0.355046	1	2901	tags=28%, list=21%, signal=35%
REACTOME_RHOH_GTPASE_CYCLE	35	0.390946	1.29597	0.129326	0.355213	1	2471	tags=34%, list=18%, signal=42%
GOBP_BODY_FLUID_SECRETION	56	-0.354338	-1.34909	0.0833333	0.355792	1	1740	tags=29%, list=13%, signal=33%
GOMF_MAGNESIUM_ION_BINDING	173	0.290611	1.29534	0.0554675	0.355902	1	3948	tags=39%, list=29%, signal=55%
GOBP_REGULATION_OF_CHONDROCYTE_DIFFERENTIATION	37	0.387147	1.29541	0.126354	0.356031	1	3710	tags=43%, list=27%, signal=59%
GOBP_WOUND_HEALING_SPREADING_OF_EPIDERMAL_CELLS	17	0.458814	1.2945	0.159851	0.356732	1	4254	tags=59%, list=32%, signal=86%
REACTOME_INHIBITION_OF_DNA_RECOMBINATION_AT_TELOMERE	34	0.391686	1.2946	0.112339	0.356818	1	3963	tags=47%, list=29%, signal=66%
REACTOME_REGULATION_OF_RUNX2_EXPRESSION_AND_ACTIVITY	64	0.336997	1.29467	0.106164	0.356994	1	3578	tags=44%, list=27%, signal=59%
GOMF_G_PROTEIN_COUPLED_RECEPTOR_BINDING	143	-0.294518	-1.3482	0.0222222	0.357014	1	1248	tags=20%, list=9%, signal=21%
GOBP_ANATOMICAL_STRUCTURE_MATURATION	144	-0.292898	-1.34611	0.0235602	0.357279	1	1286	tags=20%, list=10%, signal=22%
GOBP_ASPARTATE_FAMILY_AMINO_ACID_BIOSYNTHETIC_PROCESS	17	0.459761	1.29393	0.156134	0.35733	1	2547	tags=47%, list=19%, signal=58%
PID_INTEGRIN_A9B1_PATHWAY	23	-0.423404	-1.34704	0.102845	0.357404	1	1805	tags=39%, list=13%, signal=45%
GOBP_NEUROTRANSMITTER_TRANSPORT	103	-0.308866	-1.34673	0.0314961	0.357405	1	2475	tags=29%, list=18%, signal=35%
GOBP_REGULATED_EXOCYTOSIS	142	-0.294623	-1.34737	0.020202	0.357432	1	2352	tags=29%, list=17%, signal=35%
BIOCARTA_IGF1R_PATHWAY	20	0.438236	1.29399	0.173585	0.357527	1	3121	tags=45%, list=23%, signal=58%
GOBP_MATURATION_OF_LSU_RRNA	24	0.424938	1.29359	0.152294	0.357703	1	5442	tags=58%, list=40%, signal=98%
WP_TOLLLIKE_RECEPTOR_SIGNALING_PATHWAY	82	-0.326097	-1.3462	0.0576441	0.357784	1	2630	tags=33%, list=19%, signal=41%
WP_OVERVIEW_OF_PROINFLAMMATORY_AND_PROFIBROTIC_MEDIATORS	48	-0.366915	-1.34737	0.0810811	0.358104	1	1214	tags=27%, list=9%, signal=30%
GOBP_VIRAL_BUDDING	24	0.420634	1.29307	0.136784	0.358197	1	5356	tags=79%, list=40%, signal=131%
GOBP_CEREBELLAR_CORTEX_MORPHOGENESIS	21	-0.434709	-1.34537	0.109091	0.358226	1	119	tags=10%, list=1%, signal=10%
PID_PI3KCI_AKT_PATHWAY	35	0.379234	1.2931	0.140569	0.35842	1	2245	tags=29%, list=17%, signal=34%
GOBP_MICROTUBULE_CYTOSKELETON_ORGANIZATION_INVOLVED_IN_MITOSIS	136	0.29932	1.29241	0.0515625	0.358673	1	4202	tags=41%, list=31%, signal=59%
PID_SYNDECAN_4_PATHWAY	28	0.409674	1.29254	0.134725	0.35871	1	3491	tags=54%, list=26%, signal=72%
KEGG_TOLL_LIKE_RECEPTOR_SIGNALING_PATHWAY	81	-0.325617	-1.34477	0.0527638	0.358861	1	2630	tags=33%, list=19%, signal=41%
REACTOME_HCMV_INFECTION	96	0.318562	1.29259	0.0558214	0.358903	1	3147	tags=28%, list=23%, signal=36%
GOMF_NUCLEASE_ACTIVITY	166	0.291516	1.29193	0.0375587	0.359357	1	3948	tags=39%, list=29%, signal=54%
HALLMARK_ADIPOGENESIS	191	0.283599	1.29071	0.0517241	0.360058	1	3395	tags=37%, list=25%, signal=49%
GOBP_REGULATION_OF_SODIUM_ION_TRANSPORT	50	0.35561	1.29083	0.107664	0.360125	1	2821	tags=36%, list=21%, signal=45%
GOBP_FATTY_ACID_BETA_OXIDATION	59	0.343786	1.29094	0.116358	0.360207	1	3259	tags=37%, list=24%, signal=49%
PID_REELIN_PATHWAY	24	0.416902	1.29103	0.132438	0.360335	1	4434	tags=46%, list=33%, signal=68%
REACTOME_INTEGRATION_OF_ENERGY_METABOLISM	72	0.335827	1.29113	0.103147	0.360417	1	2050	tags=26%, list=15%, signal=31%
GOBP_LATE_ENDOSOME_TO_VACUOLE_TRANSPORT	21	0.438768	1.29122	0.155752	0.360524	1	4404	tags=62%, list=33%, signal=92%
REACTOME_SIGNALING_BY_HEDGEHOG	124	0.305405	1.28997	0.0771812	0.361303	1	3182	tags=34%, list=24%, signal=44%
KEGG_COLORECTAL_CANCER	58	0.353859	1.28966	0.0986395	0.361646	1	3296	tags=41%, list=24%, signal=55%
GOBP_EYE_MORPHOGENESIS	95	0.316872	1.28841	0.0873147	0.362109	1	2047	tags=25%, list=15%, signal=30%
GOBP_NOTCH_SIGNALING_PATHWAY	133	0.296777	1.28823	0.0593081	0.362173	1	771	tags=14%, list=6%, signal=14%
GOBP_UNSATURATED_FATTY_ACID_BIOSYNTHETIC_PROCESS	36	0.379557	1.28851	0.115385	0.362208	1	2529	tags=33%, list=19%, signal=41%
KEGG_ADHERENS_JUNCTION	66	0.338228	1.28858	0.104796	0.362329	1	2196	tags=26%, list=16%, signal=31%
REACTOME_TRANSCRIPTIONAL_REGULATION_BY_RUNX3	92	0.32044	1.28886	0.0736301	0.362377	1	3578	tags=36%, list=27%, signal=48%
WP_3Q29_COPY_NUMBER_VARIATION_SYNDROME	46	0.359634	1.2887	0.121317	0.362421	1	2879	tags=33%, list=21%, signal=41%
GOBP_REGULATION_OF_DNA_DAMAGE_RESPONSE_SIGNAL_TRANSDUCTION_BY_P53_CLASS_MEDIATOR	35	0.390782	1.28891	0.135417	0.362572	1	1227	tags=23%, list=9%, signal=25%
GOBP_MATURATION_OF_LSU_RRNA_FROM_TRICISTRONIC_RRNA_TRANSCRIPT_SSU_RRNA_5_8S_RRNA_LSU_RRNA	15	0.47916	1.28902	0.140541	0.362674	1	6159	tags=73%, list=46%, signal=135%
REACTOME_TRANSCRIPTIONAL_REGULATION_BY_TP53	316	0.26825	1.28783	0.0215054	0.36275	1	3232	tags=28%, list=24%, signal=36%
GOBP_DETECTION_OF_STIMULUS	90	-0.31545	-1.34259	0.0334928	0.362953	1	795	tags=18%, list=6%, signal=19%
REACTOME_RHOG_GTPASE_CYCLE	71	0.333165	1.28719	0.0859107	0.363495	1	3223	tags=35%, list=24%, signal=46%
GOBP_REGULATION_OF_HEART_GROWTH	39	0.375024	1.28732	0.136106	0.363564	1	1731	tags=23%, list=13%, signal=26%
GOBP_NEGATIVE_REGULATION_OF_MITOCHONDRION_ORGANIZATION	39	0.375686	1.28701	0.123457	0.363586	1	2335	tags=33%, list=17%, signal=40%
REACTOME_MITOTIC_PROPHASE	95	0.312759	1.28592	0.0630324	0.36407	1	3015	tags=31%, list=22%, signal=39%
GOBP_REGULATION_OF_EPITHELIAL_TO_MESENCHYMAL_TRANSITION	76	0.332586	1.28603	0.0988275	0.364143	1	3856	tags=45%, list=29%, signal=62%
GOBP_BLASTOCYST_FORMATION	35	0.3855	1.28609	0.142609	0.364312	1	3955	tags=49%, list=29%, signal=69%
GOBP_NEGATIVE_REGULATION_OF_WOUND_HEALING	41	0.368114	1.28613	0.132486	0.364542	1	1628	tags=24%, list=12%, signal=28%
GOMF_PHOSPHATASE_ACTIVITY	213	0.280356	1.28633	0.0443038	0.364722	1	2963	tags=29%, list=22%, signal=36%
GOBP_POSTSYNAPSE_ORGANIZATION	106	0.309807	1.28614	0.0904523	0.364813	1	1492	tags=18%, list=11%, signal=20%
GOBP_RESPONSE_TO_KETONE	134	0.298078	1.28519	0.0688525	0.365301	1	1807	tags=22%, list=13%, signal=25%
GOBP_MISMATCH_REPAIR	23	0.420073	1.28491	0.144112	0.365557	1	3053	tags=35%, list=23%, signal=45%
WP_WNT_SIGNALING_IN_KIDNEY_DISEASE	25	0.414744	1.28458	0.145455	0.365657	1	872	tags=28%, list=6%, signal=30%
GOBP_APOPTOTIC_SIGNALING_PATHWAY	461	0.260102	1.28462	0.0120301	0.365864	1	3093	tags=29%, list=23%, signal=36%
GOBP_REGULATION_OF_ERBB_SIGNALING_PATHWAY	60	0.342722	1.28414	0.120504	0.365972	1	3420	tags=40%, list=25%, signal=53%
REACTOME_CELLULAR_RESPONSE_TO_HYPOXIA	69	0.329869	1.28419	0.120209	0.366169	1	3906	tags=45%, list=29%, signal=63%
GOBP_POSITIVE_REGULATION_OF_VASCULAR_ASSOCIATED_SMOOTH_MUSCLE_CELL_PROLIFERATION	27	0.411467	1.2834	0.126374	0.36723	1	1955	tags=33%, list=14%, signal=39%
GOBP_DNA_GEOMETRIC_CHANGE	84	0.324471	1.28324	0.078905	0.367272	1	1850	tags=23%, list=14%, signal=26%
GOBP_TRANSCRIPTION_INITIATION_FROM_RNA_POLYMERASE_II_PROMOTER	67	0.328163	1.28309	0.0998308	0.367276	1	4065	tags=40%, list=30%, signal=57%
REACTOME_SIGNALING_BY_CTNNB1_PHOSPHO_SITE_MUTANTS	15	0.478449	1.28294	0.174229	0.367283	1	1345	tags=33%, list=10%, signal=37%
GOBP_RETINA_DEVELOPMENT_IN_CAMERA_TYPE_EYE	79	-0.321686	-1.33963	0.0481651	0.368037	1	1567	tags=24%, list=12%, signal=27%
GOMF_LIPOPOLYSACCHARIDE_BINDING	23	-0.426558	-1.33975	0.107798	0.368496	1	1133	tags=26%, list=8%, signal=28%
GOBP_ROOF_OF_MOUTH_DEVELOPMENT	66	0.333803	1.28189	0.111481	0.368547	1	1659	tags=23%, list=12%, signal=26%
GOBP_ACTIVATION_OF_GTPASE_ACTIVITY	89	0.321207	1.28195	0.0775717	0.368726	1	2589	tags=26%, list=19%, signal=32%
REACTOME_INHIBITION_OF_THE_PROTEOLYTIC_ACTIVITY_OF_APC_C_REQUIRED_FOR_THE_ONSET_OF_ANAPHASE_BY_MITOTIC_SPINDLE_CHECKPOINT_COMPONENTS	20	0.446432	1.28203	0.151184	0.368865	1	3134	tags=45%, list=23%, signal=59%
GOBP_MUSCLE_CELL_DIFFERENTIATION	247	0.276313	1.28139	0.0379747	0.369303	1	3073	tags=32%, list=23%, signal=41%
GOBP_REGULATION_OF_ESTABLISHMENT_OF_PROTEIN_LOCALIZATION	398	0.263443	1.28119	0.0195531	0.369435	1	3037	tags=28%, list=22%, signal=36%
GOBP_RESPONSE_TO_ALCOHOL	153	0.291455	1.28042	0.0694215	0.369916	1	1672	tags=20%, list=12%, signal=22%
GOMF_PROTEIN_TRANSMEMBRANE_TRANSPORTER_ACTIVITY	18	0.457329	1.28027	0.150459	0.369969	1	4135	tags=61%, list=31%, signal=88%
REACTOME_PLATELET_ACTIVATION_SIGNALING_AND_AGGREGATION	197	0.284114	1.2806	0.0551948	0.370113	1	2951	tags=34%, list=22%, signal=43%
GOBP_REGULATION_OF_MITOTIC_NUCLEAR_DIVISION	91	0.313578	1.28046	0.0756014	0.37012	1	3788	tags=35%, list=28%, signal=49%
GOBP_REGULATION_OF_MITOCHONDRION_ORGANIZATION	119	0.305844	1.27901	0.0638298	0.370174	1	2361	tags=27%, list=17%, signal=32%
REACTOME_ADHERENS_JUNCTIONS_INTERACTIONS	19	0.451414	1.27914	0.156425	0.3702	1	993	tags=21%, list=7%, signal=23%
GOBP_NEGATIVE_REGULATION_OF_TOR_SIGNALING	34	0.381075	1.27958	0.140569	0.3702	1	1036	tags=18%, list=8%, signal=19%
GOBP_PLASMA_MEMBRANE_REPAIR	19	0.446117	1.28071	0.158582	0.370206	1	4014	tags=53%, list=30%, signal=75%
PID_SYNDECAN_1_PATHWAY	33	0.391234	1.27884	0.115453	0.370224	1	3101	tags=55%, list=23%, signal=71%
GOBP_POSITIVE_REGULATION_OF_INTRACELLULAR_PROTEIN_TRANSPORT	135	0.296956	1.27993	0.0636215	0.370352	1	3187	tags=30%, list=24%, signal=39%
GOMF_ACID_THIOL_LIGASE_ACTIVITY	17	0.455688	1.27966	0.15608	0.370352	1	2448	tags=35%, list=18%, signal=43%
GOBP_POSITIVE_REGULATION_OF_ESTABLISHMENT_OF_PROTEIN_LOCALIZATION	244	0.274073	1.2792	0.0307692	0.370355	1	3037	tags=28%, list=22%, signal=36%
GOBP_MUSCLE_STRUCTURE_DEVELOPMENT	436	0.25968	1.27974	0.0185185	0.370481	1	3244	tags=32%, list=24%, signal=40%
GOBP_RNA_PHOSPHODIESTER_BOND_HYDROLYSIS	124	0.300607	1.27928	0.0694215	0.370506	1	3536	tags=37%, list=26%, signal=50%
PID_IL12_STAT4_PATHWAY	30	-0.396957	-1.33724	0.101053	0.371097	1	498	tags=13%, list=4%, signal=14%
WP_16P112_PROXIMAL_DELETION_SYNDROME	57	0.347428	1.27828	0.124786	0.3711	1	4222	tags=54%, list=31%, signal=79%
GOMF_TUMOR_NECROSIS_FACTOR_RECEPTOR_BINDING	21	-0.426281	-1.33751	0.12065	0.371225	1	2360	tags=33%, list=17%, signal=40%
GOBP_TYPE_2_IMMUNE_RESPONSE	27	-0.412511	-1.33687	0.0942529	0.371243	1	2363	tags=33%, list=18%, signal=40%
GOBP_INFLAMMATORY_CELL_APOPTOTIC_PROCESS	18	-0.458774	-1.33643	0.112108	0.371519	1	2448	tags=50%, list=18%, signal=61%
WP_ANTIVIRAL_AND_ANTIINFLAMMATORY_EFFECTS_OF_NRF2_ON_SARSCOV2_PATHWAY	24	-0.417357	-1.33762	0.0993072	0.37166	1	2464	tags=42%, list=18%, signal=51%
GOBP_POSITIVE_REGULATION_OF_NERVOUS_SYSTEM_PROCESS	21	0.428168	1.27783	0.164336	0.371791	1	1986	tags=29%, list=15%, signal=33%
GOCC_LATE_ENDOSOME_MEMBRANE	120	-0.301097	-1.33275	0.0374065	0.371854	1	2761	tags=28%, list=20%, signal=34%
GOMF_UBIQUITIN_CONJUGATING_ENZYME_BINDING	26	-0.409306	-1.33394	0.106888	0.372079	1	2597	tags=31%, list=19%, signal=38%
GOBP_NEGATIVE_REGULATION_OF_PROTEOLYSIS	193	-0.279901	-1.33295	0.015	0.372108	1	2125	tags=26%, list=16%, signal=31%
GOBP_REGULATION_OF_MEMBRANE_LIPID_DISTRIBUTION	40	-0.367793	-1.33326	0.09375	0.372158	1	2988	tags=43%, list=22%, signal=54%
GOBP_CELLULAR_RESPONSE_TO_VIRUS	67	-0.335333	-1.33413	0.0517241	0.372352	1	3394	tags=42%, list=25%, signal=56%
GOMF_VOLTAGE_GATED_CALCIUM_CHANNEL_ACTIVITY	17	-0.462835	-1.33345	0.130064	0.372443	1	767	tags=24%, list=6%, signal=25%
GOBP_NAD_METABOLIC_PROCESS	23	-0.418846	-1.3355	0.0926724	0.372806	1	3784	tags=48%, list=28%, signal=66%
BIOCARTA_IL7_PATHWAY	16	-0.456045	-1.33424	0.120805	0.372818	1	3690	tags=56%, list=27%, signal=77%
GOBP_NEURAL_RETINA_DEVELOPMENT	34	-0.392262	-1.33485	0.0840909	0.372839	1	1796	tags=26%, list=13%, signal=30%
GOBP_NCRNA_PROCESSING	337	0.266814	1.27702	0.0190616	0.372919	1	3569	tags=30%, list=26%, signal=40%
GOBP_NEGATIVE_REGULATION_OF_EPITHELIAL_CELL_PROLIFERATION	98	-0.309475	-1.33508	0.0610329	0.37302	1	1099	tags=18%, list=8%, signal=20%
PID_INTEGRIN_A4B1_PATHWAY	30	0.395203	1.2771	0.146739	0.373029	1	4132	tags=53%, list=31%, signal=77%
GOMF_GENERAL_TRANSCRIPTION_INITIATION_FACTOR_BINDING	49	0.359611	1.27642	0.114187	0.373315	1	4376	tags=45%, list=32%, signal=66%
GOMF_CARBON_CARBON_LYASE_ACTIVITY	38	-0.367375	-1.33425	0.0800866	0.373498	1	3641	tags=47%, list=27%, signal=65%
GOBP_CELLULAR_RESPONSE_TO_LIGHT_STIMULUS	83	0.325076	1.27661	0.107084	0.37351	1	3323	tags=34%, list=25%, signal=44%
GOBP_EMBRYONIC_APPENDAGE_MORPHOGENESIS	80	0.323352	1.27643	0.0982759	0.373598	1	1008	tags=16%, list=7%, signal=17%
REACTOME_DOWNREGULATION_OF_TGF_BETA_RECEPTOR_SIGNALING	23	0.4129	1.27568	0.157116	0.373993	1	3182	tags=43%, list=24%, signal=57%
GOBP_REGULATION_OF_DNA_TEMPLATED_TRANSCRIPTION_INITIATION	48	0.354106	1.2759	0.117318	0.374119	1	4053	tags=42%, list=30%, signal=59%
PID_TGFBR_PATHWAY	52	0.34998	1.27577	0.113402	0.374121	1	1731	tags=25%, list=13%, signal=29%
REACTOME_CELLULAR_SENESCENCE	139	0.292025	1.27492	0.0632091	0.374479	1	3419	tags=32%, list=25%, signal=43%
GOBP_TRANSMEMBRANE_RECEPTOR_PROTEIN_TYROSINE_KINASE_SIGNALING_PATHWAY	445	0.25939	1.27528	0.0144928	0.374593	1	2964	tags=31%, list=22%, signal=39%
BIOCARTA_PYK2_PATHWAY	26	0.409944	1.27498	0.143885	0.374647	1	3121	tags=42%, list=23%, signal=55%
GOBP_POSITIVE_REGULATION_OF_MRNA_PROCESSING	28	0.402663	1.27504	0.145756	0.374802	1	2144	tags=32%, list=16%, signal=38%
GOBP_POSITIVE_REGULATION_OF_LEUKOCYTE_DEGRANULATION	19	-0.449584	-1.33104	0.122685	0.374888	1	2795	tags=53%, list=21%, signal=66%
GOCC_MYELIN_SHEATH	36	0.371392	1.27413	0.134168	0.374985	1	3000	tags=39%, list=22%, signal=50%
GOBP_METAL_ION_HOMEOSTASIS	381	-0.256901	-1.33062	0.00301205	0.375066	1	2298	tags=25%, list=17%, signal=29%
WP_MALIGNANT_PLEURAL_MESOTHELIOMA	341	0.262357	1.27436	0.0164179	0.375073	1	3296	tags=34%, list=24%, signal=43%
REACTOME_RECRUITMENT_OF_NUMA_TO_MITOTIC_CENTROSOMES	81	0.327013	1.27446	0.100707	0.375161	1	1763	tags=23%, list=13%, signal=27%
GOBP_REGULATION_OF_HETEROTYPIC_CELL_CELL_ADHESION	19	0.442695	1.27413	0.148352	0.375274	1	2845	tags=53%, list=21%, signal=67%
GOBP_SENSORY_ORGAN_DEVELOPMENT	328	0.265547	1.27371	0.0266272	0.37558	1	1662	tags=19%, list=12%, signal=21%
GOBP_POSITIVE_REGULATION_OF_PHOSPHOLIPASE_ACTIVITY	40	-0.371058	-1.32896	0.080786	0.375942	1	1635	tags=25%, list=12%, signal=28%
GOBP_RESPONSE_TO_INTERFERON_ALPHA	16	-0.46813	-1.32865	0.134658	0.375994	1	2876	tags=44%, list=21%, signal=56%
GOBP_MULTICELLULAR_ORGANISMAL_HOMEOSTASIS	345	-0.261353	-1.32987	0.00835655	0.376018	1	2418	tags=27%, list=18%, signal=32%
GOBP_P_BODY_ASSEMBLY	19	0.438477	1.27322	0.178506	0.376336	1	4194	tags=53%, list=31%, signal=76%
GOBP_CELL_PROLIFERATION_INVOLVED_IN_KIDNEY_DEVELOPMENT	15	-0.471793	-1.32692	0.150776	0.376392	1	269	tags=20%, list=2%, signal=20%
GOBP_NEGATIVE_REGULATION_OF_CYTOKINE_PRODUCTION	193	-0.280505	-1.32935	0.0102564	0.376432	1	2466	tags=28%, list=18%, signal=34%
GOBP_RESPONSE_TO_NUTRIENT	98	-0.305844	-1.32898	0.055	0.376577	1	2477	tags=32%, list=18%, signal=38%
GOBP_NEGATIVE_REGULATION_OF_OXIDATIVE_STRESS_INDUCED_NEURON_DEATH	17	-0.461051	-1.32714	0.135321	0.376583	1	1861	tags=35%, list=14%, signal=41%
WP_MEASLES_VIRUS_INFECTION	108	-0.30255	-1.32773	0.0378788	0.376646	1	3314	tags=37%, list=25%, signal=49%
GOBP_REGULATION_OF_BROWN_FAT_CELL_DIFFERENTIATION	15	-0.467443	-1.32801	0.12527	0.376709	1	1616	tags=40%, list=12%, signal=45%
GOBP_SYNAPTIC_TRANSMISSION_GABAERGIC	22	-0.423493	-1.32613	0.111607	0.376806	1	2160	tags=45%, list=16%, signal=54%
GOBP_POSITIVE_REGULATION_OF_ORGANIC_ACID_TRANSPORT	26	-0.411785	-1.32733	0.112867	0.376871	1	3101	tags=54%, list=23%, signal=70%
PID_S1P_META_PATHWAY	18	0.443115	1.2728	0.161524	0.376922	1	1887	tags=22%, list=14%, signal=26%
GOBP_T_CELL_MEDIATED_IMMUNITY	72	-0.332324	-1.32621	0.056338	0.37733	1	1821	tags=22%, list=13%, signal=26%
GOBP_VIRAL_GENOME_REPLICATION	102	-0.304065	-1.3252	0.0481013	0.378172	1	2876	tags=33%, list=21%, signal=42%
GOBP_NEURON_DEATH_IN_RESPONSE_TO_OXIDATIVE_STRESS	28	-0.407755	-1.32484	0.122538	0.37831	1	2360	tags=29%, list=17%, signal=35%
GOCC_RNA_POLYMERASE_III_COMPLEX	16	0.473703	1.27175	0.191176	0.378884	1	1838	tags=38%, list=14%, signal=43%
PID_ERBB4_PATHWAY	33	-0.382186	-1.32378	0.110132	0.379344	1	2169	tags=39%, list=16%, signal=47%
GOBP_REGULATION_OF_VIRAL_GENOME_REPLICATION	62	-0.331643	-1.32392	0.0794393	0.379681	1	2876	tags=37%, list=21%, signal=47%
GOBP_PROTEIN_HOMOOLIGOMERIZATION	109	-0.298211	-1.32269	0.0302267	0.379787	1	2203	tags=23%, list=16%, signal=27%
GOMF_CHEMOKINE_RECEPTOR_BINDING	33	-0.386168	-1.32288	0.115632	0.380043	1	2316	tags=42%, list=17%, signal=51%
GOBP_REGULATION_OF_TISSUE_REMODELING	51	-0.350776	-1.32196	0.0919811	0.380052	1	2329	tags=37%, list=17%, signal=45%
REACTOME_BIOLOGICAL_OXIDATIONS	108	-0.302492	-1.32217	0.0558376	0.380255	1	1854	tags=25%, list=14%, signal=29%
KEGG_CALCIUM_SIGNALING_PATHWAY	90	-0.31306	-1.32294	0.0572917	0.380571	1	1120	tags=23%, list=8%, signal=25%
KEGG_RETINOL_METABOLISM	17	-0.443581	-1.32137	0.120267	0.38069	1	1149	tags=29%, list=9%, signal=32%
GOBP_POSITIVE_REGULATION_OF_NEURON_PROJECTION_DEVELOPMENT	104	0.30557	1.26995	0.089983	0.381841	1	3225	tags=33%, list=24%, signal=43%
PID_NOTCH_PATHWAY	50	0.35375	1.2701	0.142355	0.381842	1	3286	tags=34%, list=24%, signal=45%
REACTOME_MITOTIC_G2_G2_M_PHASES	180	0.282325	1.27017	0.0537975	0.381974	1	3977	tags=38%, list=29%, signal=53%
REACTOME_DISEASES_ASSOCIATED_WITH_O_GLYCOSYLATION_OF_PROTEINS	38	0.368426	1.2696	0.127698	0.382318	1	2718	tags=37%, list=20%, signal=46%
GOBP_ADRENERGIC_RECEPTOR_SIGNALING_PATHWAY	18	-0.45322	-1.31994	0.133484	0.383127	1	2129	tags=39%, list=16%, signal=46%
GOMF_DEACETYLASE_ACTIVITY	33	0.384626	1.26876	0.152416	0.383876	1	4019	tags=39%, list=30%, signal=56%
GOBP_REGULATION_OF_CYTOSKELETON_ORGANIZATION	422	0.258696	1.26855	0.025974	0.384035	1	2886	tags=28%, list=21%, signal=34%
GOBP_ENDOPLASMIC_RETICULUM_UNFOLDED_PROTEIN_RESPONSE	66	-0.326374	-1.31848	0.0848624	0.384311	1	2295	tags=26%, list=17%, signal=31%
GOBP_INTERLEUKIN_8_PRODUCTION	64	-0.333073	-1.31908	0.0592417	0.384314	1	2461	tags=34%, list=18%, signal=42%
GOBP_NEGATIVE_REGULATION_OF_INTERLEUKIN_6_PRODUCTION	27	-0.403962	-1.31869	0.102679	0.384533	1	4108	tags=59%, list=30%, signal=85%
GOBP_CARDIAC_MUSCLE_TISSUE_MORPHOGENESIS	38	0.377021	1.26786	0.132855	0.384681	1	754	tags=18%, list=6%, signal=19%
WP_HEPATOCYTE_GROWTH_FACTOR_RECEPTOR_SIGNALING	33	0.373594	1.26754	0.147005	0.384754	1	4132	tags=45%, list=31%, signal=65%
REACTOME_ESTROGEN_DEPENDENT_NUCLEAR_EVENTS_DOWNSTREAM_OF_ESR_MEMBRANE_SIGNALING	22	0.418038	1.26802	0.142023	0.384938	1	210	tags=14%, list=2%, signal=14%
GOBP_PROTON_TRANSPORTING_TWO_SECTOR_ATPASE_COMPLEX_ASSEMBLY	15	0.467002	1.26786	0.169202	0.384976	1	3857	tags=53%, list=29%, signal=75%
GOBP_ANDROGEN_METABOLIC_PROCESS	15	0.476009	1.26756	0.2	0.385017	1	1835	tags=27%, list=14%, signal=31%
GOBP_L_AMINO_ACID_TRANSPORT	42	-0.363372	-1.31759	0.0902778	0.385553	1	2955	tags=38%, list=22%, signal=49%
GOBP_POSITIVE_REGULATION_OF_NATURAL_KILLER_CELL_MEDIATED_IMMUNITY	17	-0.459922	-1.31654	0.148148	0.385912	1	1768	tags=35%, list=13%, signal=41%
GOBP_T_HELPER_1_TYPE_IMMUNE_RESPONSE	35	-0.379065	-1.31665	0.103139	0.386368	1	991	tags=23%, list=7%, signal=25%
GOBP_REGULATION_OF_RESPONSE_TO_ENDOPLASMIC_RETICULUM_STRESS	75	-0.321794	-1.31597	0.0611247	0.386518	1	1384	tags=20%, list=10%, signal=22%
GOMF_CALMODULIN_BINDING	127	-0.289977	-1.31672	0.0335917	0.386888	1	2049	tags=27%, list=15%, signal=31%
GOBP_FORELIMB_MORPHOGENESIS	24	-0.4137	-1.31536	0.126556	0.387179	1	50	tags=13%, list=0%, signal=13%
GOBP_RESPONSE_TO_IRON_ION	20	-0.429213	-1.31433	0.119804	0.388111	1	2559	tags=40%, list=19%, signal=49%
HALLMARK_P53_PATHWAY	174	-0.278372	-1.31458	0.0265252	0.388191	1	1475	tags=21%, list=11%, signal=24%
GOBP_RETINA_HOMEOSTASIS	34	-0.380456	-1.31359	0.117117	0.389022	1	2254	tags=32%, list=17%, signal=39%
GOBP_POSTSYNAPTIC_SIGNAL_TRANSDUCTION	19	0.428114	1.26524	0.178309	0.389557	1	1949	tags=37%, list=14%, signal=43%
HALLMARK_TNFA_SIGNALING_VIA_NFKB	186	-0.276419	-1.31192	0.0266667	0.390007	1	1661	tags=24%, list=12%, signal=27%
GOBP_POSITIVE_REGULATION_OF_T_CELL_MIGRATION	22	-0.417145	-1.3116	0.143498	0.390017	1	1428	tags=32%, list=11%, signal=36%
GOBP_SUPEROXIDE_METABOLIC_PROCESS	48	0.355658	1.26487	0.120209	0.390052	1	1573	tags=21%, list=12%, signal=23%
GOMF_CYTOKINE_RECEPTOR_BINDING	158	-0.280806	-1.31271	0.0318302	0.390272	1	2360	tags=29%, list=17%, signal=35%
GOBP_CELLULAR_COMPONENT_DISASSEMBLY	376	0.261242	1.26349	0.0234949	0.390367	1	3097	tags=29%, list=23%, signal=37%
GOBP_MAMMARY_GLAND_EPITHELIAL_CELL_DIFFERENTIATION	16	0.466065	1.26333	0.174329	0.390432	1	234	tags=19%, list=2%, signal=19%
REACTOME_PEPTIDE_LIGAND_BINDING_RECEPTORS	61	-0.332344	-1.31198	0.0661765	0.39052	1	1351	tags=28%, list=10%, signal=31%
GOBP_INTEGRIN_MEDIATED_SIGNALING_PATHWAY	89	0.310221	1.26355	0.0854701	0.390546	1	1658	tags=18%, list=12%, signal=20%
WP_G_PROTEIN_SIGNALING_PATHWAYS	69	0.325562	1.26364	0.090106	0.390654	1	1887	tags=28%, list=14%, signal=32%
GOBP_GLYCOSPHINGOLIPID_METABOLIC_PROCESS	41	-0.365097	-1.31223	0.0936819	0.390662	1	4527	tags=54%, list=34%, signal=80%
GOBP_SYNAPTIC_MEMBRANE_ADHESION	15	0.459338	1.2644	0.181985	0.39078	1	1546	tags=33%, list=11%, signal=38%
GOBP_ADIPOSE_TISSUE_DEVELOPMENT	36	0.374031	1.26366	0.151943	0.390919	1	2198	tags=28%, list=16%, signal=33%
GOBP_SMALL_MOLECULE_BIOSYNTHETIC_PROCESS	368	0.261073	1.26418	0.0250737	0.390958	1	2565	tags=28%, list=19%, signal=33%
REACTOME_G1_S_DNA_DAMAGE_CHECKPOINTS	63	0.331713	1.26378	0.131399	0.390961	1	3975	tags=44%, list=29%, signal=63%
REACTOME_DNA_DAMAGE_TELOMERE_STRESS_INDUCED_SENESCENCE	43	0.35517	1.26247	0.131295	0.391153	1	2245	tags=26%, list=17%, signal=31%
GOBP_RENAL_FILTRATION	21	0.435559	1.26397	0.178967	0.391155	1	1068	tags=29%, list=8%, signal=31%
GOBP_LUNG_MORPHOGENESIS	38	0.378624	1.26259	0.140351	0.391182	1	3939	tags=53%, list=29%, signal=74%
REACTOME_FATTY_ACID_METABOLISM	123	0.299065	1.26382	0.110248	0.391191	1	2711	tags=29%, list=20%, signal=36%
GOMF_G_PROTEIN_ALPHA_SUBUNIT_BINDING	18	0.443989	1.26271	0.18068	0.391209	1	1758	tags=28%, list=13%, signal=32%
GOBP_FEAR_RESPONSE	17	0.457356	1.26276	0.18018	0.391414	1	3826	tags=47%, list=28%, signal=66%
GOBP_NEGATIVE_REGULATION_OF_CYTOKINE_PRODUCTION_INVOLVED_IN_IMMUNE_RESPONSE	17	-0.444704	-1.31031	0.147122	0.392209	1	2466	tags=53%, list=18%, signal=65%
GOBP_POSITIVE_REGULATION_OF_CELL_PROJECTION_ORGANIZATION	262	0.268578	1.26183	0.0477658	0.392232	1	3225	tags=32%, list=24%, signal=42%
WP_MESODERMAL_COMMITMENT_PATHWAY	111	0.298012	1.26154	0.103742	0.392271	1	1738	tags=20%, list=13%, signal=23%
GOBP_POSITIVE_REGULATION_OF_TELOMERE_MAINTENANCE	49	0.35155	1.26132	0.138462	0.39246	1	4081	tags=47%, list=30%, signal=67%
GOBP_PROTEIN_POLYMERIZATION	215	0.273621	1.26157	0.0463679	0.392505	1	3159	tags=30%, list=23%, signal=39%
GOBP_REGULATION_OF_CELL_MATRIX_ADHESION	99	0.303596	1.26089	0.110544	0.393088	1	2574	tags=28%, list=19%, signal=35%
GOBP_NATURAL_KILLER_CELL_ACTIVATION	62	-0.325987	-1.30956	0.0877598	0.393258	1	3289	tags=45%, list=24%, signal=59%
GOMF_NADPLUS_ADP_RIBOSYLTRANSFERASE_ACTIVITY	22	-0.421476	-1.30914	0.12362	0.393612	1	1993	tags=41%, list=15%, signal=48%
GOBP_REGULATION_OF_EPITHELIAL_CELL_MIGRATION	188	0.280738	1.26049	0.0625	0.393652	1	1716	tags=22%, list=13%, signal=25%
GOBP_NEGATIVE_REGULATION_OF_CARTILAGE_DEVELOPMENT	18	0.443033	1.25994	0.166058	0.394503	1	2591	tags=44%, list=19%, signal=55%
GOBP_CYCLIC_NUCLEOTIDE_MEDIATED_SIGNALING	35	0.368942	1.25903	0.16787	0.395901	1	2172	tags=31%, list=16%, signal=37%
GOMF_PRIMARY_ACTIVE_TRANSMEMBRANE_TRANSPORTER_ACTIVITY	125	0.296356	1.25915	0.106087	0.395929	1	2337	tags=30%, list=17%, signal=35%
REACTOME_SARS_COV_INFECTIONS	140	0.292512	1.25854	0.0704225	0.396413	1	3260	tags=33%, list=24%, signal=43%
REACTOME_EXTENSION_OF_TELOMERES	44	0.353679	1.25868	0.145614	0.396416	1	4402	tags=45%, list=33%, signal=67%
GOBP_STRIATED_MUSCLE_CELL_APOPTOTIC_PROCESS	24	0.408953	1.25822	0.148289	0.396857	1	3975	tags=50%, list=29%, signal=71%
REACTOME_G_ALPHA_S_SIGNALLING_EVENTS	52	0.349074	1.2579	0.144404	0.39694	1	2146	tags=29%, list=16%, signal=34%
WP_METHIONINE_DE_NOVO_AND_SALVAGE_PATHWAY	17	0.438666	1.25794	0.171587	0.397171	1	4656	tags=53%, list=34%, signal=81%
REACTOME_INWARDLY_RECTIFYING_K_CHANNELS	15	0.460389	1.25581	0.195341	0.397682	1	3139	tags=40%, list=23%, signal=52%
GOBP_TOLL_LIKE_RECEPTOR_3_SIGNALING_PATHWAY	20	0.430657	1.25552	0.176259	0.397715	1	2166	tags=25%, list=16%, signal=30%
GOBP_CELL_SURFACE_RECEPTOR_SIGNALING_PATHWAY_INVOLVED_IN_CELL_CELL_SIGNALING	372	0.256925	1.25644	0.0344828	0.39779	1	3296	tags=31%, list=24%, signal=39%
GOBP_PORE_COMPLEX_ASSEMBLY	21	0.428891	1.25629	0.166052	0.397821	1	3015	tags=43%, list=22%, signal=55%
REACTOME_EPHA_MEDIATED_GROWTH_CONE_COLLAPSE	20	0.425967	1.25601	0.181644	0.397829	1	1661	tags=40%, list=12%, signal=46%
REACTOME_ESTROGEN_DEPENDENT_GENE_EXPRESSION	101	0.301347	1.25586	0.0878939	0.397858	1	3419	tags=34%, list=25%, signal=45%
GOBP_CELL_PART_MORPHOGENESIS	443	0.25508	1.25652	0.0115942	0.397901	1	2221	tags=22%, list=16%, signal=26%
GOBP_REGULATION_OF_RESPONSE_TO_OXIDATIVE_STRESS	72	0.32152	1.25664	0.118506	0.397926	1	1530	tags=19%, list=11%, signal=22%
REACTOME_RND1_GTPASE_CYCLE	35	0.377424	1.25609	0.1529	0.397943	1	2216	tags=26%, list=16%, signal=31%
GOBP_PHOSPHOLIPID_BIOSYNTHETIC_PROCESS	197	0.276104	1.25552	0.0680062	0.398015	1	2499	tags=23%, list=19%, signal=28%
REACTOME_CROSS_PRESENTATION_OF_SOLUBLE_EXOGENOUS_ANTIGENS_ENDOSOMES	45	0.357315	1.25665	0.146341	0.398181	1	3906	tags=47%, list=29%, signal=65%
GOBP_CRISTAE_FORMATION	15	0.470092	1.25669	0.192308	0.398405	1	2839	tags=47%, list=21%, signal=59%
GOCC_PEPTIDASE_COMPLEX	99	0.307299	1.2568	0.116776	0.398456	1	3906	tags=36%, list=29%, signal=51%
PID_LIS1_PATHWAY	23	0.411673	1.25703	0.177083	0.398547	1	3117	tags=43%, list=23%, signal=56%
GOCC_GLUTAMATERGIC_SYNAPSE	192	0.279463	1.25497	0.0677419	0.398624	1	2980	tags=31%, list=22%, signal=39%
REACTOME_RNA_POLYMERASE_I_TRANSCRIPTION_TERMINATION	26	0.403361	1.25681	0.160211	0.398751	1	4065	tags=46%, list=30%, signal=66%
GOBP_SMOOTH_MUSCLE_CELL_PROLIFERATION	113	0.297325	1.25462	0.102894	0.398824	1	2964	tags=34%, list=22%, signal=43%
GOBP_REGULATION_OF_PROTEIN_SECRETION	161	0.285007	1.25473	0.0744337	0.39887	1	3104	tags=33%, list=23%, signal=42%
GOBP_POSITIVE_REGULATION_OF_BIOMINERALIZATION	39	-0.355839	-1.30658	0.102138	0.398925	1	269	tags=13%, list=2%, signal=13%
GOBP_CELLULAR_RESPONSE_TO_RADIATION	141	0.288004	1.25439	0.0919355	0.399014	1	3656	tags=34%, list=27%, signal=46%
WP_NETWORK_MAP_OF_SARSCOV2_SIGNALING_PATHWAY	146	-0.283306	-1.30552	0.0476191	0.399368	1	2448	tags=29%, list=18%, signal=36%
GOBP_VIRION_ASSEMBLY	33	0.384026	1.25396	0.147541	0.399632	1	5356	tags=76%, list=40%, signal=125%
GOBP_GRANULOCYTE_ACTIVATION	36	-0.373665	-1.30596	0.110151	0.399686	1	2607	tags=47%, list=19%, signal=58%
GOBP_EMBRYONIC_FORELIMB_MORPHOGENESIS	19	-0.44028	-1.30566	0.125858	0.399713	1	50	tags=16%, list=0%, signal=16%
REACTOME_DISEASES_OF_PROGRAMMED_CELL_DEATH	56	0.340904	1.2537	0.13894	0.399878	1	2236	tags=25%, list=17%, signal=30%
GOBP_REGULATION_OF_SYNAPTIC_VESICLE_RECYCLING	17	-0.456754	-1.30481	0.155022	0.400334	1	2695	tags=41%, list=20%, signal=51%
GOBP_ENDOCARDIAL_CUSHION_DEVELOPMENT	35	0.384501	1.25277	0.161871	0.400418	1	1111	tags=26%, list=8%, signal=28%
BIOCARTA_STATHMIN_PATHWAY	18	0.434797	1.25301	0.176136	0.400501	1	1470	tags=28%, list=11%, signal=31%
GOBP_POSITIVE_REGULATION_OF_PROTEIN_LOCALIZATION	357	0.25961	1.25281	0.0427729	0.400647	1	3199	tags=31%, list=24%, signal=39%
BIOCARTA_CHEMICAL_PATHWAY	18	0.429413	1.25303	0.195446	0.400756	1	1397	tags=28%, list=10%, signal=31%
GOBP_NEGATIVE_REGULATION_OF_UBIQUITIN_PROTEIN_TRANSFERASE_ACTIVITY	18	0.432482	1.25317	0.181985	0.400757	1	3724	tags=50%, list=28%, signal=69%
GOBP_RETINA_VASCULATURE_DEVELOPMENT_IN_CAMERA_TYPE_EYE	16	-0.450788	-1.30035	0.150301	0.401065	1	1530	tags=38%, list=11%, signal=42%
PID_ERBB2_ERBB3_PATHWAY	41	0.359001	1.25198	0.158929	0.401328	1	3121	tags=41%, list=23%, signal=54%
GOBP_NEGATIVE_REGULATION_OF_ION_TRANSMEMBRANE_TRANSPORTER_ACTIVITY	42	0.360285	1.25168	0.17148	0.401427	1	2639	tags=36%, list=20%, signal=44%
REACTOME_ANTI_INFLAMMATORY_RESPONSE_FAVOURING_LEISHMANIA_PARASITE_INFECTION	74	0.320087	1.2522	0.0940767	0.401427	1	1575	tags=22%, list=12%, signal=24%
GOBP_LUNG_EPITHELIUM_DEVELOPMENT	28	0.393131	1.25178	0.172535	0.401501	1	258	tags=14%, list=2%, signal=15%
GOCC_CYTOPLASMIC_STRESS_GRANULE	67	0.332401	1.25202	0.121908	0.401539	1	4186	tags=42%, list=31%, signal=60%
GOBP_POSITIVE_REGULATION_OF_INFLAMMATORY_RESPONSE	101	-0.300075	-1.30041	0.0653753	0.401617	1	2393	tags=33%, list=18%, signal=39%
GOBP_NEGATIVE_REGULATION_OF_OSTEOCLAST_DIFFERENTIATION	20	-0.434682	-1.30176	0.128821	0.401903	1	3743	tags=55%, list=28%, signal=76%
GOBP_HOMEOSTASIS_OF_NUMBER_OF_CELLS	236	-0.265643	-1.30293	0.0181269	0.401912	1	2605	tags=28%, list=19%, signal=35%
GOBP_CELL_MATURATION	101	-0.300349	-1.30264	0.044335	0.401915	1	1268	tags=20%, list=9%, signal=22%
GOBP_IMMUNOGLOBULIN_PRODUCTION_INVOLVED_IN_IMMUNOGLOBULIN_MEDIATED_IMMUNE_RESPONSE	52	-0.341052	-1.30116	0.0844444	0.40192	1	2366	tags=29%, list=18%, signal=35%
GOMF_GLUTATHIONE_TRANSFERASE_ACTIVITY	18	-0.446729	-1.30202	0.158996	0.401977	1	459	tags=28%, list=3%, signal=29%
REACTOME_FORMATION_OF_FIBRIN_CLOT_CLOTTING_CASCADE	17	-0.449494	-1.30142	0.154684	0.40203	1	3881	tags=65%, list=29%, signal=91%
GOBP_DENDRITIC_CELL_DIFFERENTIATION	35	-0.377685	-1.30077	0.123007	0.40214	1	2977	tags=43%, list=22%, signal=55%
GOMF_C_C_CHEMOKINE_BINDING	18	-0.434305	-1.30044	0.144289	0.402229	1	1351	tags=39%, list=10%, signal=43%
GOCC_PROTON_TRANSPORTING_V_TYPE_ATPASE_COMPLEX	22	-0.411972	-1.30215	0.131765	0.402366	1	5161	tags=64%, list=38%, signal=103%
GOBP_ION_HOMEOSTASIS	462	-0.247096	-1.30302	0.00677966	0.402386	1	2304	tags=24%, list=17%, signal=28%
GOBP_POSITIVE_REGULATION_OF_ACUTE_INFLAMMATORY_RESPONSE	17	-0.436003	-1.29908	0.141304	0.402609	1	2360	tags=41%, list=17%, signal=50%
GOBP_CELLULAR_MODIFIED_AMINO_ACID_BIOSYNTHETIC_PROCESS	32	-0.376854	-1.30316	0.10917	0.402674	1	1164	tags=22%, list=9%, signal=24%
GOBP_NEGATIVE_REGULATION_OF_TRANSFERASE_ACTIVITY	208	0.275685	1.25088	0.0623003	0.402908	1	2076	tags=23%, list=15%, signal=26%
GOBP_DIVALENT_INORGANIC_CATION_HOMEOSTASIS	285	-0.259291	-1.29923	0.00527705	0.402935	1	2298	tags=25%, list=17%, signal=30%
GOMF_MHC_PROTEIN_COMPLEX_BINDING	20	-0.438599	-1.30333	0.143172	0.402999	1	1242	tags=30%, list=9%, signal=33%
GOBP_POSITIVE_REGULATION_OF_GLUCOSE_IMPORT	24	0.405744	1.25026	0.16036	0.403988	1	3409	tags=46%, list=25%, signal=61%
GOBP_IMMUNOGLOBULIN_PRODUCTION	89	-0.305996	-1.29753	0.0712644	0.404166	1	2404	tags=27%, list=18%, signal=33%
GOBP_BICARBONATE_TRANSPORT	15	-0.469988	-1.29762	0.17382	0.404621	1	2590	tags=47%, list=19%, signal=58%
GOBP_MYOTUBE_DIFFERENTIATION	74	-0.31392	-1.29762	0.0942029	0.40528	1	2412	tags=27%, list=18%, signal=33%
GOBP_DOPAMINE_METABOLIC_PROCESS	18	0.434204	1.24944	0.190647	0.405576	1	2867	tags=33%, list=21%, signal=42%
REACTOME_CDC42_GTPASE_CYCLE	141	0.289121	1.249	0.0771704	0.405932	1	1965	tags=22%, list=15%, signal=25%
GOBP_CELLULAR_RESPONSE_TO_UV	73	0.320635	1.24908	0.122124	0.406059	1	1955	tags=22%, list=14%, signal=25%
GOBP_NEGATIVE_REGULATION_OF_PLASMA_MEMBRANE_BOUNDED_CELL_PROJECTION_ASSEMBLY	23	0.407036	1.24809	0.179894	0.406127	1	3208	tags=43%, list=24%, signal=57%
GOBP_POSITIVE_REGULATION_OF_HEMOPOIESIS	126	-0.286547	-1.29176	0.0497382	0.406152	1	2398	tags=26%, list=18%, signal=32%
GOBP_HEART_PROCESS	146	0.285685	1.24817	0.082658	0.406259	1	2680	tags=32%, list=20%, signal=39%
GOBP_ENDOPLASMIC_RETICULUM_ORGANIZATION	76	0.317636	1.2477	0.123967	0.40636	1	3664	tags=39%, list=27%, signal=54%
GOBP_POSITIVE_REGULATION_OF_PLASMA_MEMBRANE_BOUNDED_CELL_PROJECTION_ASSEMBLY	87	0.312529	1.2482	0.105357	0.406494	1	2040	tags=22%, list=15%, signal=26%
GOBP_REGULATION_OF_MYOBLAST_DIFFERENTIATION	33	-0.37304	-1.29185	0.125786	0.406584	1	1217	tags=24%, list=9%, signal=27%
GOBP_ACTIN_POLYMERIZATION_OR_DEPOLYMERIZATION	155	0.2837	1.24771	0.060559	0.406643	1	2395	tags=25%, list=18%, signal=30%
GOBP_POSITIVE_REGULATION_OF_CYTOSKELETON_ORGANIZATION	161	0.286016	1.24823	0.0783699	0.406722	1	2886	tags=28%, list=21%, signal=35%
REACTOME_TP53_REGULATES_TRANSCRIPTION_OF_GENES_INVOLVED_IN_CYTOCHROME_C_RELEASE	15	-0.458446	-1.29613	0.144105	0.406757	1	3690	tags=47%, list=27%, signal=64%
REACTOME_SARS_COV_2_INFECTION	63	0.328413	1.24668	0.130809	0.406849	1	3182	tags=37%, list=24%, signal=48%
GOBP_INTESTINAL_ABSORPTION	17	0.4478	1.24689	0.198874	0.40698	1	1037	tags=24%, list=8%, signal=25%
KEGG_VEGF_SIGNALING_PATHWAY	61	0.330744	1.24825	0.135135	0.407001	1	2411	tags=33%, list=18%, signal=40%
GOBP_CELL_MORPHOGENESIS_INVOLVED_IN_NEURON_DIFFERENTIATION	374	0.258331	1.24672	0.0421687	0.40704	1	2196	tags=22%, list=16%, signal=26%
GOBP_RNA_PHOSPHODIESTER_BOND_HYDROLYSIS_EXONUCLEOLYTIC	39	0.365254	1.24699	0.158813	0.407066	1	3928	tags=41%, list=29%, signal=58%
GOBP_PROSTATE_GLAND_MORPHOGENESIS	19	0.431815	1.24833	0.188713	0.407104	1	2070	tags=32%, list=15%, signal=37%
GOBP_CELLULAR_EXTRAVASATION	54	-0.335009	-1.29305	0.0846325	0.407105	1	2692	tags=44%, list=20%, signal=55%
GOBP_MYELOID_LEUKOCYTE_DIFFERENTIATION	163	-0.276255	-1.29189	0.0460705	0.407123	1	2398	tags=27%, list=18%, signal=32%
KEGG_N_GLYCAN_BIOSYNTHESIS	40	0.363163	1.24703	0.144213	0.407257	1	1913	tags=30%, list=14%, signal=35%
GOBP_MEGAKARYOCYTE_DIFFERENTIATION	37	-0.371409	-1.29326	0.118182	0.407296	1	3664	tags=49%, list=27%, signal=67%
GOBP_NEGATIVE_REGULATION_OF_FIBROBLAST_PROLIFERATION	25	-0.404043	-1.2921	0.123932	0.407313	1	2181	tags=40%, list=16%, signal=48%
WP_HAIR_FOLLICLE_DEVELOPMENT_ORGANOGENESIS_PART_2_OF_3	24	0.416531	1.24707	0.174721	0.407482	1	2960	tags=38%, list=22%, signal=48%
GOBP_NEGATIVE_REGULATION_OF_NEURON_DIFFERENTIATION	41	0.351972	1.24607	0.164021	0.407577	1	764	tags=15%, list=6%, signal=15%
GOCC_MICROVILLUS	61	-0.322941	-1.29336	0.0875	0.407692	1	2011	tags=28%, list=15%, signal=33%
GOBP_LEUKOCYTE_CHEMOTAXIS	166	-0.276759	-1.29217	0.0492228	0.407807	1	2316	tags=30%, list=17%, signal=35%
GOMF_BETA_CATENIN_BINDING	68	0.32745	1.24609	0.131399	0.407847	1	3555	tags=43%, list=26%, signal=58%
GOBP_POSITIVE_REGULATION_OF_ENDOTHELIAL_CELL_PROLIFERATION	75	-0.312288	-1.29342	0.0840909	0.4082	1	2329	tags=29%, list=17%, signal=35%
REACTOME_SYNTHESIS_OF_IP3_AND_IP4_IN_THE_CYTOSOL	19	-0.434387	-1.29488	0.157895	0.40822	1	4054	tags=68%, list=30%, signal=98%
GOBP_POSITIVE_T_CELL_SELECTION	31	-0.380619	-1.29222	0.129237	0.408338	1	4118	tags=55%, list=31%, signal=79%
REACTOME_NCAM_SIGNALING_FOR_NEURITE_OUT_GROWTH	45	-0.346923	-1.29508	0.0952381	0.408419	1	3158	tags=38%, list=23%, signal=49%
GOBP_REGULATION_OF_ENDOTHELIAL_CELL_CHEMOTAXIS	15	-0.45755	-1.29349	0.144086	0.408705	1	1619	tags=33%, list=12%, signal=38%
GOBP_POSITIVE_REGULATION_OF_PATHWAY_RESTRICTED_SMAD_PROTEIN_PHOSPHORYLATION	29	0.386083	1.24539	0.173765	0.40882	1	1659	tags=28%, list=12%, signal=31%
GOBP_PERIPHERAL_NERVOUS_SYSTEM_DEVELOPMENT	49	-0.341788	-1.29027	0.107056	0.408943	1	648	tags=16%, list=5%, signal=17%
WP_SUDDEN_INFANT_DEATH_SYNDROME_SIDS_SUSCEPTIBILITY_PATHWAYS	95	-0.29936	-1.29361	0.0647482	0.409135	1	1330	tags=19%, list=10%, signal=21%
GOBP_POSITIVE_REGULATION_OF_INTERLEUKIN_8_PRODUCTION	49	-0.343282	-1.2899	0.101655	0.409153	1	2461	tags=37%, list=18%, signal=45%
GOBP_NEGATIVE_REGULATION_OF_RESPONSE_TO_ENDOPLASMIC_RETICULUM_STRESS	40	-0.359865	-1.29364	0.119266	0.409722	1	2456	tags=28%, list=18%, signal=34%
PID_TXA2PATHWAY	47	-0.336001	-1.28931	0.124138	0.40989	1	2358	tags=36%, list=17%, signal=44%
GOBP_CARBOXYLIC_ACID_TRANSPORT	141	-0.285403	-1.29373	0.0731707	0.410227	1	2485	tags=32%, list=18%, signal=39%
REACTOME_HCMV_EARLY_EVENTS	74	0.324802	1.24401	0.133803	0.411076	1	3015	tags=27%, list=22%, signal=35%
PID_SMAD2_3NUCLEAR_PATHWAY	70	0.320495	1.24419	0.146048	0.41123	1	1279	tags=19%, list=9%, signal=20%
GOBP_FATTY_ACID_DERIVATIVE_METABOLIC_PROCESS	43	0.35775	1.24406	0.141593	0.411236	1	2053	tags=26%, list=15%, signal=30%
GOCC_LEADING_EDGE_MEMBRANE	123	0.290295	1.24352	0.0844595	0.411305	1	2079	tags=22%, list=15%, signal=26%
GOMF_TELOMERASE_RNA_BINDING	20	0.42355	1.24293	0.18097	0.411414	1	2685	tags=30%, list=20%, signal=37%
REACTOME_CARDIAC_CONDUCTION	63	0.325918	1.24334	0.152801	0.411435	1	1121	tags=19%, list=8%, signal=21%
GOBP_POSITIVE_REGULATION_OF_CHROMOSOME_ORGANIZATION	81	0.313575	1.24314	0.114238	0.41157	1	1814	tags=21%, list=13%, signal=24%
GOBP_POSTTRANSCRIPTIONAL_REGULATION_OF_GENE_EXPRESSION	436	0.250855	1.24353	0.025974	0.411589	1	3736	tags=32%, list=28%, signal=43%
KEGG_NICOTINATE_AND_NICOTINAMIDE_METABOLISM	20	0.427881	1.24245	0.198131	0.411632	1	1673	tags=30%, list=12%, signal=34%
[truncated: 4,256 more rows]

## Sheet: Table S2
NAME	SIZE	ES	NES	NOM p-val	FDR q-val	FWER p-val	RANK AT MAX	LEADING EDGE
REACTOME_RESPIRATORY_ELECTRON_TRANSPORT_ATP_SYNTHESIS_BY_CHEMIOSMOTIC_COUPLING_AND_HEAT_PRODUCTION_BY_UNCOUPLING_PROTEINS	108	-0.628202	-2.72404	0	0	0	3023	tags=64%, list=22%, signal=82%
REACTOME_RESPIRATORY_ELECTRON_TRANSPORT	91	-0.639451	-2.69668	0	0	0	2977	tags=65%, list=22%, signal=83%
GOBP_MITOCHONDRIAL_RESPIRATORY_CHAIN_COMPLEX_ASSEMBLY	87	-0.635027	-2.67284	0	0	0	3076	tags=66%, list=23%, signal=84%
REACTOME_COMPLEX_I_BIOGENESIS	54	-0.68511	-2.61729	0	0	0	2977	tags=74%, list=22%, signal=95%
GOBP_NADH_DEHYDROGENASE_COMPLEX_ASSEMBLY	55	-0.673074	-2.61413	0	0	0	2977	tags=71%, list=22%, signal=91%
WP_ELECTRON_TRANSPORT_CHAIN_OXPHOS_SYSTEM_IN_MITOCHONDRIA	87	-0.610368	-2.58561	0	0	0	3134	tags=63%, list=23%, signal=82%
GOCC_INNER_MITOCHONDRIAL_MEMBRANE_PROTEIN_COMPLEX	132	-0.575837	-2.58132	0	0	0	3654	tags=62%, list=27%, signal=84%
GOCC_RESPIRASOME	84	-0.603942	-2.57673	0	0	0	3654	tags=67%, list=27%, signal=91%
WP_MITOCHONDRIAL_COMPLEX_I_ASSEMBLY_MODEL_OXPHOS_SYSTEM	53	-0.682665	-2.55948	0	0	0	2977	tags=74%, list=22%, signal=94%
GOMF_OXIDOREDUCTION_DRIVEN_ACTIVE_TRANSMEMBRANE_TRANSPORTER_ACTIVITY	60	-0.649524	-2.52894	0	0	0	3524	tags=75%, list=26%, signal=101%
GOMF_STRUCTURAL_CONSTITUENT_OF_RIBOSOME	121	-0.559836	-2.50408	0	0	0	4263	tags=66%, list=32%, signal=96%
GOCC_NADH_DEHYDROGENASE_COMPLEX	45	-0.663556	-2.45954	0	0	0	2977	tags=71%, list=22%, signal=91%
GOCC_MITOCHONDRIAL_PROTEIN_CONTAINING_COMPLEX	249	-0.493494	-2.44786	0	0	0	3807	tags=57%, list=28%, signal=77%
KEGG_PARKINSONS_DISEASE	99	-0.564769	-2.43488	0	0	0	3134	tags=58%, list=23%, signal=74%
GOCC_RIBOSOMAL_SUBUNIT	135	-0.53227	-2.42703	0	0	0	4586	tags=68%, list=34%, signal=102%
GOMF_EXTRACELLULAR_MATRIX_STRUCTURAL_CONSTITUENT	103	0.690681	2.72063	0	0	0	2188	tags=61%, list=16%, signal=72%
HALLMARK_EPITHELIAL_MESENCHYMAL_TRANSITION	174	0.642472	2.70632	0	0	0	1984	tags=49%, list=15%, signal=57%
REACTOME_EXTRACELLULAR_MATRIX_ORGANIZATION	205	0.621881	2.6818	0	0	0	2188	tags=51%, list=16%, signal=60%
PID_INTEGRIN1_PATHWAY	55	0.761662	2.6526	0	0	0	2175	tags=71%, list=16%, signal=84%
REACTOME_COLLAGEN_FORMATION	62	0.708995	2.55899	0	0	0	1460	tags=53%, list=11%, signal=59%
KEGG_ECM_RECEPTOR_INTERACTION	62	0.700289	2.5371	0	0	0	2186	tags=60%, list=16%, signal=71%
GOCC_EXTERNAL_ENCAPSULATING_STRUCTURE	323	0.561523	2.50937	0	0	0	2188	tags=46%, list=16%, signal=54%
GOBP_CARTILAGE_DEVELOPMENT	133	0.62099	2.50726	0	0	0	2456	tags=51%, list=18%, signal=62%
GOBP_EXTERNAL_ENCAPSULATING_STRUCTURE_ORGANIZATION	215	0.588305	2.50178	0	0	0	2175	tags=48%, list=16%, signal=56%
GOBP_FORMATION_OF_PRIMARY_GERM_LAYER	86	0.645798	2.48089	0	0	0	2462	tags=49%, list=18%, signal=59%
GOCC_COLLAGEN_CONTAINING_EXTRACELLULAR_MATRIX	264	0.565891	2.47621	0	0	0	2448	tags=50%, list=18%, signal=60%
GOBP_SKELETAL_SYSTEM_DEVELOPMENT	357	0.54235	2.4327	0	0	0	2464	tags=41%, list=18%, signal=49%
REACTOME_ASSEMBLY_OF_COLLAGEN_FIBRILS_AND_OTHER_MULTIMERIC_STRUCTURES	44	0.72654	2.43226	0	0	0	1460	tags=59%, list=11%, signal=66%
GOBP_TISSUE_MORPHOGENESIS	442	0.530216	2.4204	0	0	0	2228	tags=37%, list=17%, signal=43%
GOMF_HEPARIN_BINDING	105	0.620103	2.42029	0	0	0	1831	tags=45%, list=14%, signal=51%
REACTOME_DEGRADATION_OF_THE_EXTRACELLULAR_MATRIX	86	0.634428	2.41779	0	0	0	2175	tags=53%, list=16%, signal=63%
GOBP_CONNECTIVE_TISSUE_DEVELOPMENT	183	0.568927	2.40566	0	0	0	2456	tags=48%, list=18%, signal=57%
GOBP_GASTRULATION	134	0.58678	2.39377	0	0	0	2467	tags=41%, list=18%, signal=50%
GOBP_MESONEPHROS_DEVELOPMENT	68	0.660853	2.38374	0	0	0	2382	tags=60%, list=18%, signal=73%
GOBP_EMBRYONIC_MORPHOGENESIS	409	0.526277	2.38358	0	0	0	2284	tags=37%, list=17%, signal=43%
GOBP_SKELETAL_SYSTEM_MORPHOGENESIS	156	0.57347	2.37911	0	0	0	1883	tags=36%, list=14%, signal=41%
GOBP_ARTERY_DEVELOPMENT	76	0.642824	2.3779	0	0	0	2567	tags=53%, list=19%, signal=65%
WP_LNCRNA_IN_CANONICAL_WNT_SIGNALING_AND_COLORECTAL_CANCER	75	0.634348	2.35709	0	0	0	2974	tags=57%, list=22%, signal=73%
GOBP_SKIN_DEVELOPMENT	157	0.567006	2.3568	0	0	0	2382	tags=43%, list=18%, signal=52%
GOCC_BASEMENT_MEMBRANE	62	0.661298	2.35439	0	0	0	2379	tags=53%, list=18%, signal=64%
GOMF_INTEGRIN_BINDING	123	0.586114	2.35089	0	0	0	1980	tags=36%, list=15%, signal=42%
HALLMARK_ESTROGEN_RESPONSE_EARLY	158	0.565622	2.34467	0	0	0	2536	tags=47%, list=19%, signal=58%
REACTOME_COLLAGEN_BIOSYNTHESIS_AND_MODIFYING_ENZYMES	43	0.696884	2.34373	0	0	0	1407	tags=51%, list=10%, signal=57%
REACTOME_ELASTIC_FIBRE_FORMATION	39	0.707591	2.34094	0	0	0	2188	tags=64%, list=16%, signal=76%
GOBP_HETEROTYPIC_CELL_CELL_ADHESION	45	0.678673	2.33683	0	0	0	1403	tags=38%, list=10%, signal=42%
GOBP_MORPHOGENESIS_OF_AN_EPITHELIUM	369	0.520299	2.3327	0	0	0	2258	tags=37%, list=17%, signal=43%
GOBP_EMBRYONIC_SKELETAL_SYSTEM_DEVELOPMENT	84	0.610026	2.32784	0	0	0	1768	tags=42%, list=13%, signal=48%
GOBP_ARTERY_MORPHOGENESIS	53	0.669184	2.31623	0	0	0	2567	tags=58%, list=19%, signal=72%
GOMF_GLYCOSAMINOGLYCAN_BINDING	145	0.567934	2.3061	0	0	0	2394	tags=45%, list=18%, signal=54%
REACTOME_ECM_PROTEOGLYCANS	56	0.663391	2.30389	0	0	0	2175	tags=59%, list=16%, signal=70%
GOBP_CHONDROCYTE_DIFFERENTIATION	82	0.612025	2.30356	0	0	0	3082	tags=57%, list=23%, signal=74%
REACTOME_MET_ACTIVATES_PTK2_SIGNALING	24	0.781119	2.30266	0	0	0	1362	tags=63%, list=10%, signal=69%
GOBP_MORPHOGENESIS_OF_EMBRYONIC_EPITHELIUM	117	0.577187	2.29743	0	0	0	1211	tags=32%, list=9%, signal=35%
REACTOME_MET_PROMOTES_CELL_MOTILITY	35	0.721493	2.29239	0	0	0	1912	tags=51%, list=14%, signal=60%
GOBP_CARDIAC_VENTRICLE_DEVELOPMENT	88	0.600169	2.29096	0	0	0	2456	tags=48%, list=18%, signal=58%
GOBP_EMBRYONIC_SKELETAL_SYSTEM_MORPHOGENESIS	60	0.635243	2.28925	0	0	0	1392	tags=38%, list=10%, signal=43%
REACTOME_INTEGRIN_CELL_SURFACE_INTERACTIONS	63	0.635564	2.28756	0	0	0	1422	tags=41%, list=11%, signal=46%
GOBP_COLLAGEN_FIBRIL_ORGANIZATION	49	0.666163	2.28756	0	0	0	2149	tags=61%, list=16%, signal=73%
GOBP_MORPHOGENESIS_OF_A_BRANCHING_STRUCTURE	139	0.564084	2.28683	0	0	0	2434	tags=45%, list=18%, signal=55%
GOBP_EPITHELIAL_TUBE_MORPHOGENESIS	236	0.525831	2.28616	0	0	0	2479	tags=39%, list=18%, signal=46%
GOBP_BONE_MORPHOGENESIS	67	0.628879	2.27798	0	0	0	2456	tags=45%, list=18%, signal=54%
PID_INTEGRIN3_PATHWAY	37	0.693003	2.27733	0	0	0	2575	tags=73%, list=19%, signal=90%
GOBP_KIDNEY_EPITHELIUM_DEVELOPMENT	101	0.587559	2.27676	0	0	0	2258	tags=51%, list=17%, signal=61%
GOBP_BIOMINERALIZATION	111	0.574459	2.27642	0	0	0	2053	tags=44%, list=15%, signal=52%
GOBP_BRANCHING_MORPHOGENESIS_OF_AN_EPITHELIAL_TUBE	107	0.57988	2.2728	0	0	0	2434	tags=48%, list=18%, signal=58%
WP_NCRNAS_INVOLVED_IN_WNT_SIGNALING_IN_HEPATOCELLULAR_CARCINOMA	67	0.619798	2.271	0	0	0	2974	tags=54%, list=22%, signal=69%
GOMF_GROWTH_FACTOR_BINDING	109	0.572435	2.2539	0	4.02071e-05	0.002	2188	tags=43%, list=16%, signal=51%
GOBP_APPENDAGE_MORPHOGENESIS	98	0.576183	2.25996	0	4.09517e-05	0.002	2408	tags=46%, list=18%, signal=55%
GOBP_RESPIRATORY_SYSTEM_DEVELOPMENT	146	0.548627	2.25997	0	4.17244e-05	0.002	2589	tags=47%, list=19%, signal=57%
GOBP_OSSIFICATION	303	0.512417	2.26159	0	4.25268e-05	0.002	2456	tags=40%, list=18%, signal=48%
KEGG_OXIDATIVE_PHOSPHORYLATION	104	-0.549615	-2.35769	0	4.62446e-05	0.001	3023	tags=54%, list=22%, signal=69%
GOMF_NADH_DEHYDROGENASE_ACTIVITY	41	-0.63723	-2.36191	0	4.89648e-05	0.001	2977	tags=71%, list=22%, signal=90%
WP_OXIDATIVE_PHOSPHORYLATION	53	-0.623331	-2.36259	0	5.20251e-05	0.001	3023	tags=66%, list=22%, signal=85%
WP_TYPE_I_COLLAGEN_SYNTHESIS_IN_THE_CONTEXT_OF_OSTEOGENESIS_IMPERFECTA	27	0.746587	2.23707	0	5.34793e-05	0.003	1958	tags=59%, list=15%, signal=69%
GOBP_EMBRYONIC_ORGAN_MORPHOGENESIS	176	0.534344	2.23772	0	5.43561e-05	0.003	1692	tags=33%, list=13%, signal=37%
HALLMARK_TNFA_SIGNALING_VIA_NFKB	186	0.538017	2.24025	0	5.5262e-05	0.003	2992	tags=48%, list=22%, signal=61%
WP_OREXIN_RECEPTOR_PATHWAY	101	0.565528	2.24268	0	5.61986e-05	0.003	1984	tags=41%, list=15%, signal=47%
REACTOME_NON_INTEGRIN_MEMBRANE_ECM_INTERACTIONS	49	0.654289	2.24364	0	5.71676e-05	0.003	3555	tags=76%, list=26%, signal=102%
GOBP_COLLAGEN_METABOLIC_PROCESS	67	0.614606	2.2464	0	5.81705e-05	0.003	2160	tags=54%, list=16%, signal=64%
GOBP_CARDIAC_CHAMBER_MORPHOGENESIS	87	0.589886	2.25138	0	5.92093e-05	0.003	2506	tags=51%, list=19%, signal=62%
GOBP_MULTI_MULTICELLULAR_ORGANISM_PROCESS	125	0.553431	2.22193	0	6.3062e-05	0.004	2255	tags=42%, list=17%, signal=49%
GOMF_CYTOKINE_ACTIVITY	99	0.569623	2.22222	0	6.3976e-05	0.004	2053	tags=43%, list=15%, signal=51%
GOBP_NEURAL_TUBE_FORMATION	86	0.580898	2.22362	0	6.49168e-05	0.004	1211	tags=29%, list=9%, signal=32%
GOBP_RESPONSE_TO_BMP	106	0.573514	2.22411	0	6.58857e-05	0.004	2456	tags=48%, list=18%, signal=58%
GOBP_EMBRYONIC_APPENDAGE_MORPHOGENESIS	80	0.590718	2.22773	0	6.6884e-05	0.004	2408	tags=46%, list=18%, signal=56%
HALLMARK_HYPOXIA	171	0.532988	2.23256	0	6.79129e-05	0.004	2479	tags=49%, list=18%, signal=59%
GOBP_BONE_MINERALIZATION	89	0.58135	2.23265	0	6.89741e-05	0.004	2053	tags=45%, list=15%, signal=53%
GOBP_APPENDAGE_DEVELOPMENT	125	0.55924	2.23577	0	7.00689e-05	0.004	2589	tags=46%, list=19%, signal=57%
REACTOME_MOLECULES_ASSOCIATED_WITH_ELASTIC_FIBRES	32	0.706879	2.21852	0	7.75716e-05	0.005	2188	tags=66%, list=16%, signal=78%
GOBP_EAR_DEVELOPMENT	130	0.539837	2.16363	0	8.1873e-05	0.007	2258	tags=39%, list=17%, signal=47%
GOBP_FIBROBLAST_GROWTH_FACTOR_RECEPTOR_SIGNALING_PATHWAY	46	0.638377	2.16422	0	8.27534e-05	0.007	2100	tags=48%, list=16%, signal=56%
REACTOME_LAMININ_INTERACTIONS	24	0.727555	2.16446	0	8.36529e-05	0.007	2175	tags=58%, list=16%, signal=69%
GOBP_PROSTATE_GLAND_MORPHOGENESIS	19	0.784615	2.16866	0	8.45721e-05	0.007	1883	tags=63%, list=14%, signal=73%
WP_LUNG_FIBROSIS	50	0.630634	2.20196	0	8.47402e-05	0.006	1984	tags=54%, list=15%, signal=63%
GOBP_CARDIAC_CHAMBER_DEVELOPMENT	118	0.550952	2.16877	0	8.55118e-05	0.007	2536	tags=43%, list=19%, signal=53%
WP_MIRNA_TARGETS_IN_ECM_AND_MEMBRANE_RECEPTORS	21	0.764129	2.20443	0	8.58407e-05	0.006	2186	tags=71%, list=16%, signal=85%
GOBP_ATP_SYNTHESIS_COUPLED_ELECTRON_TRANSPORT	77	-0.559781	-2.32942	0	8.59725e-05	0.002	4084	tags=70%, list=30%, signal=100%
GOBP_AORTA_DEVELOPMENT	47	0.633452	2.17117	0	8.64726e-05	0.007	2359	tags=53%, list=17%, signal=64%
GOBP_EPITHELIAL_CELL_MORPHOGENESIS	26	0.739478	2.20508	0	8.69702e-05	0.006	1957	tags=58%, list=14%, signal=67%
WP_OVERVIEW_OF_PROINFLAMMATORY_AND_PROFIBROTIC_MEDIATORS	48	0.637403	2.17316	0	8.74553e-05	0.007	1984	tags=50%, list=15%, signal=58%
GOBP_CARDIAC_VENTRICLE_MORPHOGENESIS	46	0.649177	2.20815	0	8.81298e-05	0.006	2408	tags=57%, list=18%, signal=69%
GOBP_EAR_MORPHOGENESIS	73	0.576465	2.1736	0	8.84605e-05	0.007	2359	tags=47%, list=17%, signal=56%
GOBP_RESPONSE_TO_FIBROBLAST_GROWTH_FACTOR	70	0.602965	2.20998	0	8.93207e-05	0.006	2394	tags=49%, list=18%, signal=59%
PID_HIF1_TFPATHWAY	59	0.613331	2.17413	0	8.94891e-05	0.007	3164	tags=61%, list=23%, signal=79%
GOBP_HEART_MORPHOGENESIS	174	0.51996	2.17464	0	9.05419e-05	0.007	2567	tags=41%, list=19%, signal=50%
REACTOME_COLLAGEN_DEGRADATION	43	0.663	2.215	0	9.05443e-05	0.006	1624	tags=49%, list=12%, signal=55%
WP_DEVELOPMENT_OF_URETERIC_COLLECTION_SYSTEM	36	0.673647	2.17891	0	9.16198e-05	0.007	1904	tags=61%, list=14%, signal=71%
GOBP_REGULATION_OF_BMP_SIGNALING_PATHWAY	64	0.609014	2.2158	0	9.18019e-05	0.006	2456	tags=52%, list=18%, signal=63%
GOBP_REGULATION_OF_OSSIFICATION	85	0.569918	2.17989	0	9.27237e-05	0.007	2456	tags=45%, list=18%, signal=54%
GOBP_UROGENITAL_SYSTEM_DEVELOPMENT	257	0.500014	2.1939	0	9.38545e-05	0.007	2382	tags=40%, list=18%, signal=47%
GOBP_REGULATION_OF_TRANSMEMBRANE_RECEPTOR_PROTEIN_SERINE_THREONINE_KINASE_SIGNALING_PATHWAY	175	0.519796	2.19405	0	9.50132e-05	0.007	2470	tags=42%, list=18%, signal=51%
GOBP_BONE_DEVELOPMENT	158	0.530644	2.19582	0	9.62008e-05	0.007	2456	tags=38%, list=18%, signal=46%
KEGG_BASAL_CELL_CARCINOMA	37	0.684666	2.19584	0	9.74186e-05	0.007	2854	tags=57%, list=21%, signal=72%
GOBP_KIDNEY_MORPHOGENESIS	61	0.601067	2.16014	0	0.000114742	0.01	2382	tags=51%, list=18%, signal=61%
GOBP_REGULATION_OF_FIBROBLAST_GROWTH_FACTOR_RECEPTOR_SIGNALING_PATHWAY	21	0.755981	2.16035	0	0.00011595	0.01	2379	tags=71%, list=18%, signal=87%
GOBP_ENDODERM_FORMATION	41	0.648863	2.15711	0	0.000121034	0.011	2284	tags=44%, list=17%, signal=53%
GOBP_PROSTATE_GLAND_DEVELOPMENT	34	0.668075	2.1596	0	0.000122256	0.011	1883	tags=47%, list=14%, signal=55%
GOBP_EMBRYONIC_ORGAN_DEVELOPMENT	296	0.488078	2.15973	0	0.000123504	0.011	2359	tags=36%, list=17%, signal=42%
GOBP_REGULATION_OF_CELLULAR_RESPONSE_TO_GROWTH_FACTOR_STIMULUS	205	0.505642	2.15984	0	0.000124777	0.011	2470	tags=40%, list=18%, signal=49%
GOBP_MOLTING_CYCLE	66	0.581677	2.15463	0	0.000130931	0.012	1263	tags=35%, list=9%, signal=38%
GOBP_NEURON_PROJECTION_GUIDANCE	146	0.524313	2.14633	0	0.000136689	0.013	2506	tags=44%, list=19%, signal=53%
GOBP_EPITHELIAL_TUBE_FORMATION	107	0.5481	2.14707	0	0.000138004	0.013	1211	tags=30%, list=9%, signal=33%
PID_SYNDECAN_1_PATHWAY	33	0.666526	2.14709	0	0.000139344	0.013	1402	tags=45%, list=10%, signal=51%
REACTOME_COLLAGEN_CHAIN_TRIMERIZATION	25	0.724547	2.14983	0	0.00014071	0.013	1362	tags=56%, list=10%, signal=62%
GOMF_FRIZZLED_BINDING	23	0.73262	2.13416	0	0.000144023	0.015	2053	tags=57%, list=15%, signal=67%
GOMF_EXTRACELLULAR_MATRIX_BINDING	47	0.62432	2.13554	0	0.000145287	0.015	2046	tags=57%, list=15%, signal=67%
GOBP_POSITIVE_REGULATION_OF_CELL_ADHESION	332	0.47201	2.14171	0	0.000145862	0.014	3065	tags=41%, list=23%, signal=51%
WP_BURN_WOUND_HEALING	74	0.571646	2.13555	0	0.000146573	0.015	1984	tags=45%, list=15%, signal=52%
REACTOME_SIGNALING_BY_MET	69	0.583762	2.13573	0	0.000147881	0.015	1912	tags=33%, list=14%, signal=39%
GOBP_RESPONSE_TO_WOUNDING	392	0.471853	2.13638	0	0.000149213	0.015	2539	tags=38%, list=19%, signal=45%
GOMF_EXTRACELLULAR_MATRIX_STRUCTURAL_CONSTITUENT_CONFERRING_TENSILE_STRENGTH	25	0.724547	2.13827	0	0.00015057	0.015	1362	tags=56%, list=10%, signal=62%
REACTOME_INTERLEUKIN_4_AND_INTERLEUKIN_13_SIGNALING	90	0.55422	2.13016	0	0.000150924	0.016	1997	tags=43%, list=15%, signal=51%
GOBP_SENSORY_ORGAN_MORPHOGENESIS	161	0.515985	2.14047	0	0.000151951	0.015	2359	tags=42%, list=17%, signal=51%
WP_WNT_SIGNALING_IN_KIDNEY_DISEASE	25	0.716925	2.13045	0	0.000152225	0.016	2228	tags=52%, list=17%, signal=62%
GOBP_LUNG_MORPHOGENESIS	38	0.653935	2.14048	0	0.000153358	0.015	2434	tags=47%, list=18%, signal=58%
GOBP_TUBE_FORMATION	117	0.537049	2.14125	0	0.000154792	0.015	1211	tags=30%, list=9%, signal=33%
GOBP_ENDOCHONDRAL_BONE_MORPHOGENESIS	40	0.642076	2.12167	0	0.000176355	0.019	2456	tags=43%, list=18%, signal=52%
GOBP_EPIDERMIS_DEVELOPMENT	174	0.507091	2.12226	0	0.000177849	0.019	2382	tags=39%, list=18%, signal=46%
GOBP_ENDODERMAL_CELL_DIFFERENTIATION	35	0.658638	2.12048	0	0.000193449	0.021	2284	tags=49%, list=17%, signal=58%
GOBP_COLLAGEN_BIOSYNTHETIC_PROCESS	31	0.685219	2.11836	0	0.000201004	0.022	2350	tags=61%, list=17%, signal=74%
GOBP_TRABECULA_MORPHOGENESIS	35	0.667102	2.11667	0	0.000215617	0.024	1100	tags=40%, list=8%, signal=43%
PID_WNT_SIGNALING_PATHWAY	19	0.760156	2.11675	0	0.000217384	0.024	2228	tags=68%, list=17%, signal=82%
GOBP_HEART_DEVELOPMENT	405	0.465529	2.11289	0	0.000229666	0.026	2408	tags=33%, list=18%, signal=39%
GOBP_DORSAL_VENTRAL_PATTERN_FORMATION	48	0.607421	2.11494	0	0.000231518	0.026	1285	tags=35%, list=10%, signal=39%
GOMF_CELL_ADHESION_MEDIATOR_ACTIVITY	46	0.616753	2.11061	0	0.000236594	0.027	1722	tags=39%, list=13%, signal=45%
REACTOME_KERATINIZATION	28	0.687832	2.10524	0	0.000278427	0.032	1617	tags=57%, list=12%, signal=65%
GOBP_MUSCLE_TISSUE_DEVELOPMENT	258	0.483419	2.10285	0	0.000282622	0.033	2398	tags=35%, list=18%, signal=42%
REACTOME_THE_CITRIC_ACID_TCA_CYCLE_AND_RESPIRATORY_ELECTRON_TRANSPORT	152	-0.498823	-2.27926	0	0.00028481	0.007	3023	tags=53%, list=22%, signal=67%
REACTOME_CLASS_B_2_SECRETIN_FAMILY_RECEPTORS	40	0.638963	2.10297	0	0.00028483	0.033	2228	tags=50%, list=17%, signal=60%
REACTOME_FORMATION_OF_THE_CORNIFIED_ENVELOPE	28	0.687832	2.09971	0	0.000293036	0.035	1617	tags=57%, list=12%, signal=65%
GOCC_INTERMEDIATE_FILAMENT	41	0.635259	2.10057	0	0.000295273	0.035	1617	tags=37%, list=12%, signal=41%
GOBP_GLAND_MORPHOGENESIS	89	0.554047	2.101	0	0.000297544	0.035	2053	tags=44%, list=15%, signal=51%
GOBP_CARDIAC_MUSCLE_TISSUE_MORPHOGENESIS	38	0.645384	2.09942	0	0.000299129	0.036	2382	tags=53%, list=18%, signal=64%
GOBP_NEGATIVE_REGULATION_OF_CELL_SUBSTRATE_ADHESION	49	0.608181	2.09831	0	0.00031337	0.038	1044	tags=35%, list=8%, signal=37%
GOBP_NEPHRON_DEVELOPMENT	104	0.538305	2.09701	0	0.000316936	0.039	2258	tags=42%, list=17%, signal=50%
GOBP_EMBRYONIC_HINDLIMB_MORPHOGENESIS	15	0.800607	2.09793	0	0.000319284	0.039	994	tags=53%, list=7%, signal=58%
GOBP_REGULATION_OF_RESPONSE_TO_WOUNDING	109	0.53132	2.09284	0	0.000330668	0.041	3011	tags=51%, list=22%, signal=66%
PID_UPA_UPAR_PATHWAY	30	0.667091	2.09182	0	0.000352271	0.044	1744	tags=50%, list=13%, signal=57%
GOBP_ENDODERM_DEVELOPMENT	54	0.598126	2.09016	0	0.000373528	0.047	2580	tags=46%, list=19%, signal=57%
GOBP_WOUND_HEALING	309	0.471563	2.08931	0	0.000376119	0.048	2539	tags=37%, list=19%, signal=44%
GOCC_COLLAGEN_TRIMER	47	0.607987	2.0895	0	0.000378805	0.048	1362	tags=43%, list=10%, signal=47%
REACTOME_SYNDECAN_INTERACTIONS	26	0.699816	2.08782	0	0.000396637	0.05	1714	tags=54%, list=13%, signal=62%
GOBP_NEGATIVE_REGULATION_OF_LOCOMOTION	238	0.478805	2.08416	0	0.000409213	0.052	2436	tags=34%, list=18%, signal=41%
GOBP_CARDIAC_MUSCLE_TISSUE_DEVELOPMENT	140	0.504765	2.08358	0	0.000414014	0.053	2456	tags=34%, list=18%, signal=41%
GOBP_RENAL_TUBULE_DEVELOPMENT	65	0.57855	2.08172	0	0.000426361	0.055	2382	tags=49%, list=18%, signal=59%
GOBP_REPLACEMENT_OSSIFICATION	19	0.745685	2.07974	0	0.000428065	0.056	2204	tags=47%, list=16%, signal=57%
GOBP_MAMMARY_GLAND_DEVELOPMENT	104	0.534928	2.08043	0	0.000430997	0.056	2178	tags=39%, list=16%, signal=47%
GOBP_SKIN_EPIDERMIS_DEVELOPMENT	60	0.572664	2.07806	0	0.000447467	0.059	1091	tags=32%, list=8%, signal=34%
GOBP_MORPHOGENESIS_OF_A_POLARIZED_EPITHELIUM	74	0.5573	2.07598	0	0.000451773	0.06	1586	tags=36%, list=12%, signal=41%
GOMF_CELL_CELL_ADHESION_MEDIATOR_ACTIVITY	39	0.623757	2.07259	0	0.000471913	0.064	2765	tags=51%, list=20%, signal=64%
WP_AMPLIFICATION_AND_EXPANSION_OF_ONCOGENIC_PATHWAYS_AS_METASTATIC_TRAITS	15	0.776947	2.07381	0	0.000475038	0.064	2831	tags=87%, list=21%, signal=110%
GOBP_NERVE_DEVELOPMENT	51	0.594242	2.07186	0	0.000476099	0.064	2506	tags=55%, list=19%, signal=67%
GOBP_REGULATION_OF_WOUND_HEALING	85	0.542508	2.07407	0	0.000478205	0.064	3609	tags=62%, list=27%, signal=85%
GOBP_CELL_CELL_JUNCTION_ORGANIZATION	140	0.512019	2.07096	0	0.000480183	0.065	1764	tags=33%, list=13%, signal=37%
GOBP_MESODERM_MORPHOGENESIS	48	0.602488	2.06761	0	0.000516365	0.071	2462	tags=48%, list=18%, signal=58%
GOBP_SENSORY_ORGAN_DEVELOPMENT	328	0.4647	2.06802	0	0.000519697	0.071	2365	tags=34%, list=18%, signal=40%
GOBP_NEPHRON_MORPHOGENESIS	51	0.602222	2.06689	0	0.000527068	0.072	2382	tags=55%, list=18%, signal=66%
GOBP_ESTABLISHMENT_OF_TISSUE_POLARITY	53	0.583578	2.06254	0	0.000593692	0.081	1230	tags=36%, list=9%, signal=39%
GOBP_PATTERN_SPECIFICATION_PROCESS	262	0.470766	2.05964	0	0.000606054	0.084	2530	tags=36%, list=19%, signal=44%
GOBP_PROTEIN_HYDROXYLATION	25	0.69	2.05928	0.00163934	0.000608976	0.085	1983	tags=52%, list=15%, signal=61%
GOBP_MUSCLE_ORGAN_MORPHOGENESIS	51	0.595645	2.0597	0	0.000609818	0.084	2382	tags=49%, list=18%, signal=59%
GOBP_REGULATION_OF_EPITHELIAL_TO_MESENCHYMAL_TRANSITION	76	0.552676	2.06127	0	0.000610544	0.083	3475	tags=55%, list=26%, signal=74%
GOMF_COLLAGEN_BINDING	56	0.585226	2.06081	0	0.00061363	0.084	2394	tags=54%, list=18%, signal=65%
GOBP_REGULATION_OF_ANIMAL_ORGAN_MORPHOGENESIS	91	0.53374	2.05676	0	0.000628392	0.089	2408	tags=47%, list=18%, signal=57%
GOBP_PHARYNGEAL_SYSTEM_DEVELOPMENT	19	0.739052	2.05703	0	0.000632224	0.089	2456	tags=68%, list=18%, signal=84%
GOBP_GLAND_DEVELOPMENT	293	0.460693	2.0544	0	0.000644486	0.092	2101	tags=32%, list=16%, signal=38%
GOCC_ENDOPLASMIC_RETICULUM_LUMEN	212	0.478827	2.05328	0	0.000660425	0.095	2188	tags=36%, list=16%, signal=43%
KEGG_TGF_BETA_SIGNALING_PATHWAY	62	0.579327	2.05069	0	0.000704618	0.103	3034	tags=52%, list=22%, signal=66%
GOBP_TRANSMEMBRANE_RECEPTOR_PROTEIN_SERINE_THREONINE_KINASE_SIGNALING_PATHWAY	248	0.47195	2.05087	0	0.000708812	0.103	2470	tags=39%, list=18%, signal=47%
GOBP_RESPIRATORY_ELECTRON_TRANSPORT_CHAIN	94	-0.513665	-2.21699	0	0.000736375	0.02	4140	tags=65%, list=31%, signal=93%
GOBP_MITOCHONDRIAL_ELECTRON_TRANSPORT_NADH_TO_UBIQUINONE	47	-0.59431	-2.21318	0	0.000739188	0.021	2977	tags=64%, list=22%, signal=82%
GOMF_OXIDOREDUCTASE_ACTIVITY_ACTING_ON_NAD_P_H	67	-0.551193	-2.2188	0	0.00077144	0.02	2977	tags=60%, list=22%, signal=76%
GOMF_OXIDOREDUCTASE_ACTIVITY_ACTING_ON_NAD_P_H_QUINONE_OR_SIMILAR_COMPOUND_AS_ACCEPTOR	48	-0.586605	-2.2005	0	0.000776485	0.024	2977	tags=65%, list=22%, signal=83%
REACTOME_EUKARYOTIC_TRANSLATION_ELONGATION	57	-0.566691	-2.20574	0	0.000808839	0.024	4886	tags=74%, list=36%, signal=115%
HALLMARK_TGF_BETA_SIGNALING	52	0.58496	2.04551	0	0.000817072	0.119	3232	tags=56%, list=24%, signal=73%
PID_FRA_PATHWAY	29	0.662844	2.04282	0	0.000831621	0.122	2328	tags=55%, list=17%, signal=67%
GOCC_LARGE_RIBOSOMAL_SUBUNIT	88	-0.524606	-2.18469	0	0.000841582	0.028	4586	tags=67%, list=34%, signal=101%
GOCC_RIBOSOME	162	-0.473927	-2.18766	0	0.000841861	0.027	4586	tags=61%, list=34%, signal=91%
GOBP_MESONEPHRIC_TUBULE_MORPHOGENESIS	41	0.620509	2.04225	0	0.000845944	0.124	2382	tags=56%, list=18%, signal=68%
KEGG_HEDGEHOG_SIGNALING_PATHWAY	31	0.648035	2.0415	0	0.000866572	0.126	2053	tags=32%, list=15%, signal=38%
GOMF_INSULIN_LIKE_GROWTH_FACTOR_BINDING	23	0.692511	2.03851	0	0.000875677	0.133	1969	tags=52%, list=15%, signal=61%
GOBP_POSITIVE_REGULATION_OF_CARTILAGE_DEVELOPMENT	23	0.69632	2.03869	0	0.000880569	0.133	3034	tags=65%, list=22%, signal=84%
GOBP_LUNG_ALVEOLUS_DEVELOPMENT	37	0.642218	2.03952	0	0.000884344	0.132	2589	tags=57%, list=19%, signal=70%
GOBP_TAXIS	412	0.449391	2.03916	0	0.000885516	0.133	2765	tags=38%, list=20%, signal=46%
GOBP_OUTFLOW_TRACT_MORPHOGENESIS	55	0.580825	2.04007	0	0.000886844	0.13	2506	tags=55%, list=19%, signal=67%
WP_FOCAL_ADHESION_PI3KAKTMTORSIGNALING_PATHWAY	226	0.47669	2.03965	0	0.000889369	0.132	1971	tags=31%, list=15%, signal=36%
WP_DEVELOPMENT_AND_HETEROGENEITY_OF_THE_ILC_FAMILY	21	0.705457	2.03968	0	0.000894451	0.132	2082	tags=57%, list=15%, signal=67%
GOBP_METANEPHROS_DEVELOPMENT	63	0.562703	2.03573	0	0.000937744	0.14	2382	tags=49%, list=18%, signal=59%
GOBP_REGIONALIZATION	203	0.47856	2.03271	0	0.00097476	0.147	2530	tags=38%, list=19%, signal=46%
GOBP_VENTRICULAR_CARDIAC_MUSCLE_TISSUE_MORPHOGENESIS	29	0.652769	2.02506	0	0.0010838	0.166	2382	tags=55%, list=18%, signal=67%
GOBP_NEGATIVE_REGULATION_OF_OSSIFICATION	23	0.710483	2.02509	0	0.00108969	0.166	1727	tags=52%, list=13%, signal=60%
GOBP_NEPHRON_EPITHELIUM_DEVELOPMENT	78	0.546116	2.02513	0	0.00108972	0.165	2382	tags=47%, list=18%, signal=57%
GOBP_REGULATION_OF_CARTILAGE_DEVELOPMENT	48	0.591984	2.02298	0	0.00108979	0.168	3034	tags=60%, list=22%, signal=78%
GOBP_REGULATION_OF_CELL_SUBSTRATE_ADHESION	169	0.482986	2.02126	0	0.00108997	0.168	2101	tags=33%, list=16%, signal=38%
GOBP_LEUKOCYTE_CELL_CELL_ADHESION	271	0.456675	2.02056	0	0.00109003	0.169	3475	tags=45%, list=26%, signal=60%
GOBP_HINDLIMB_MORPHOGENESIS	19	0.724394	2.01919	0	0.00109574	0.173	2230	tags=58%, list=17%, signal=69%
GOBP_POSITIVE_REGULATION_OF_OSSIFICATION	39	0.617272	2.02225	0	0.0010958	0.168	2082	tags=49%, list=15%, signal=57%
GOBP_MESODERMAL_CELL_DIFFERENTIATION	20	0.714557	2.01926	0	0.00110145	0.173	2408	tags=70%, list=18%, signal=85%
GOBP_NEGATIVE_REGULATION_OF_CELLULAR_RESPONSE_TO_GROWTH_FACTOR_STIMULUS	68	0.552934	2.01819	0	0.0011015	0.174	2074	tags=41%, list=15%, signal=48%
GOBP_POSITIVE_REGULATION_OF_CELL_SUBSTRATE_ADHESION	96	0.525272	2.01939	0	0.00110151	0.173	2101	tags=34%, list=16%, signal=40%
GOBP_REPRODUCTIVE_SYSTEM_DEVELOPMENT	295	0.458847	2.01756	0	0.00110154	0.175	2271	tags=34%, list=17%, signal=40%
GOBP_VENTRICULAR_CARDIAC_MUSCLE_TISSUE_DEVELOPMENT	37	0.620885	2.01967	0	0.00110155	0.172	1828	tags=46%, list=14%, signal=53%
GOBP_EMBRYONIC_PLACENTA_DEVELOPMENT	67	0.555051	2.01627	0	0.0011354	0.179	2234	tags=39%, list=17%, signal=46%
GOBP_AORTA_MORPHOGENESIS	25	0.670744	2.01508	0	0.00114054	0.18	2359	tags=64%, list=17%, signal=77%
GOBP_DOPAMINERGIC_NEURON_DIFFERENTIATION	20	0.72798	2.01523	0	0.00114633	0.18	2408	tags=65%, list=18%, signal=79%
GOCC_ORGANELLAR_RIBOSOME	78	-0.524149	-2.16448	0	0.00118522	0.041	4559	tags=69%, list=34%, signal=104%
GOCC_ORGANELLE_INNER_MEMBRANE	442	-0.41808	-2.15669	0	0.00122798	0.044	3166	tags=42%, list=23%, signal=53%
GOBP_REGULATION_OF_BIOMINERALIZATION	70	0.539187	2.00997	0	0.00124012	0.198	3390	tags=53%, list=25%, signal=70%
GOBP_NEGATIVE_REGULATION_OF_SMALL_GTPASE_MEDIATED_SIGNAL_TRANSDUCTION	46	0.592481	2.00943	0	0.00126142	0.202	3062	tags=52%, list=23%, signal=67%
WP_CCL18_SIGNALING_PATHWAY	31	0.638067	2.00918	0	0.00126614	0.203	2970	tags=65%, list=22%, signal=83%
GOBP_RESPONSE_TO_TRANSFORMING_GROWTH_FACTOR_BETA	198	0.474537	2.0085	0	0.00127628	0.204	3333	tags=46%, list=25%, signal=61%
GOBP_ACUTE_INFLAMMATORY_RESPONSE	58	0.574209	2.00572	0	0.00133555	0.215	2728	tags=55%, list=20%, signal=69%
GOBP_POSITIVE_REGULATION_OF_PHOSPHATIDYLINOSITOL_3_KINASE_SIGNALING	59	0.561836	2.00463	0	0.00134531	0.217	1843	tags=39%, list=14%, signal=45%
GOBP_POSITIVE_REGULATION_OF_EPITHELIAL_TO_MESENCHYMAL_TRANSITION	42	0.601148	2.0017	0	0.00141375	0.228	3475	tags=62%, list=26%, signal=83%
GOBP_NEURAL_TUBE_DEVELOPMENT	122	0.503786	2.00149	0	0.00142291	0.23	1211	tags=24%, list=9%, signal=26%
GOBP_CELL_FATE_COMMITMENT	143	0.48862	2.00022	0	0.0014449	0.236	2100	tags=36%, list=16%, signal=42%
GOBP_RESPONSE_TO_CORTICOSTEROID	102	0.512069	2.00032	0	0.00145185	0.236	2536	tags=40%, list=19%, signal=49%
GOBP_EXTRACELLULAR_MATRIX_ASSEMBLY	37	0.629379	2.00048	0	0.00145349	0.235	1909	tags=49%, list=14%, signal=57%
KEGG_RIBOSOME	54	-0.556667	-2.14486	0	0.0014557	0.053	4886	tags=70%, list=36%, signal=110%
GOBP_LUNG_EPITHELIUM_DEVELOPMENT	28	0.647171	1.99909	0	0.00147492	0.241	1971	tags=43%, list=15%, signal=50%
GOCC_APICAL_PART_OF_CELL	235	0.463684	1.99797	0	0.00148375	0.244	2612	tags=41%, list=19%, signal=50%
GOBP_POSITIVE_REGULATION_OF_WOUND_HEALING	40	0.606303	1.9973	0.00153374	0.00150278	0.248	1252	tags=40%, list=9%, signal=44%
GOBP_RESPONSE_TO_GROWTH_FACTOR	493	0.430645	1.99705	0	0.00151123	0.25	2574	tags=34%, list=19%, signal=41%
GOBP_DIGESTIVE_SYSTEM_DEVELOPMENT	81	0.527093	1.99146	0	0.00165056	0.269	3011	tags=48%, list=22%, signal=62%
GOBP_NON_CANONICAL_WNT_SIGNALING_PATHWAY	54	0.568236	1.99183	0	0.00165321	0.269	1576	tags=37%, list=12%, signal=42%
KEGG_CYTOKINE_CYTOKINE_RECEPTOR_INTERACTION	147	0.481902	1.99097	0	0.00166866	0.273	1859	tags=32%, list=14%, signal=37%
GOBP_REGULATION_OF_COLLAGEN_METABOLIC_PROCESS	28	0.654497	1.98981	0	0.00167113	0.278	2350	tags=57%, list=17%, signal=69%
GOBP_EMBRYONIC_PATTERN_SPECIFICATION	40	0.601232	1.99068	0	0.00167119	0.275	3115	tags=52%, list=23%, signal=68%
GOBP_ODONTOGENESIS	82	0.525902	1.98987	0	0.00167879	0.278	2342	tags=49%, list=17%, signal=59%
GOBP_CHONDROCYTE_DEVELOPMENT	24	0.678266	1.9878	0	0.00171855	0.284	2820	tags=58%, list=21%, signal=74%
GOBP_VASCULAR_ASSOCIATED_SMOOTH_MUSCLE_CELL_PROLIFERATION	47	0.569952	1.9868	0	0.00172296	0.288	2364	tags=45%, list=18%, signal=54%
GOBP_MUSCLE_ORGAN_DEVELOPMENT	221	0.460592	1.9868	0	0.00173075	0.288	2970	tags=42%, list=22%, signal=53%
GOBP_NEGATIVE_REGULATION_OF_CELL_MATRIX_ADHESION	31	0.636539	1.98608	0	0.00173504	0.291	1044	tags=35%, list=8%, signal=38%
GOBP_REGULATION_OF_BONE_MINERALIZATION	58	0.566549	1.98415	0	0.0017964	0.3	2456	tags=45%, list=18%, signal=55%
GOCC_CYTOSOLIC_LARGE_RIBOSOMAL_SUBUNIT	35	-0.594651	-2.13571	0	0.00182799	0.067	4886	tags=74%, list=36%, signal=116%
REACTOME_WNT_LIGAND_BIOGENESIS_AND_TRAFFICKING	15	0.749595	1.98178	0	0.00188667	0.31	2801	tags=67%, list=21%, signal=84%
HALLMARK_ESTROGEN_RESPONSE_LATE	155	0.481058	1.98106	0	0.00189303	0.311	2012	tags=34%, list=15%, signal=39%
GOBP_POSITIVE_REGULATION_OF_LOCOMOTION	443	0.434631	1.97908	0	0.00192493	0.319	2843	tags=39%, list=21%, signal=47%
GOBP_NEGATIVE_REGULATION_OF_BMP_SIGNALING_PATHWAY	34	0.619638	1.97908	0	0.00193341	0.319	2408	tags=53%, list=18%, signal=64%
WP_HAIR_FOLLICLE_DEVELOPMENT_CYTODIFFERENTIATION_PART_3_OF_3	51	0.576838	1.97749	0	0.00195604	0.325	2382	tags=55%, list=18%, signal=66%
GOBP_REGULATION_OF_CELL_CELL_ADHESION	317	0.443613	1.97763	0	0.00195974	0.325	3436	tags=44%, list=25%, signal=58%
GOBP_POSITIVE_REGULATION_OF_VASCULAR_ASSOCIATED_SMOOTH_MUSCLE_CELL_PROLIFERATION	27	0.647374	1.97511	0	0.00203344	0.334	2072	tags=48%, list=15%, signal=57%
GOCC_APICOLATERAL_PLASMA_MEMBRANE	16	0.747066	1.97458	0	0.00205797	0.339	1153	tags=63%, list=9%, signal=68%
GOMF_CELL_ADHESION_MOLECULE_BINDING	447	0.429147	1.97363	0	0.00209148	0.345	2049	tags=25%, list=15%, signal=29%
GOBP_INNER_EAR_MORPHOGENESIS	58	0.557958	1.97332	0	0.0021202	0.349	2359	tags=48%, list=17%, signal=58%
GOBP_EPITHELIAL_TO_MESENCHYMAL_TRANSITION	125	0.489474	1.97255	0	0.0021303	0.354	2408	tags=37%, list=18%, signal=44%
GOBP_REGULATION_OF_PHOSPHATIDYLINOSITOL_3_KINASE_SIGNALING	79	0.531299	1.97268	0	0.00213936	0.354	1843	tags=33%, list=14%, signal=38%
GOCC_SMALL_RIBOSOMAL_SUBUNIT	50	-0.555159	-2.12414	0	0.00217648	0.082	4502	tags=72%, list=33%, signal=108%
GOBP_DNA_DEPENDENT_DNA_REPLICATION	139	-0.467013	-2.12239	0	0.00223445	0.087	4179	tags=55%, list=31%, signal=79%
GOBP_POSITIVE_REGULATION_OF_BIOMINERALIZATION	39	0.598556	1.96924	0	0.00225601	0.374	2053	tags=46%, list=15%, signal=54%
GOBP_CELL_JUNCTION_ASSEMBLY	262	0.451106	1.96813	0	0.00226493	0.377	1770	tags=29%, list=13%, signal=32%
GOBP_MAMMARY_GLAND_EPITHELIUM_DEVELOPMENT	59	0.561541	1.96753	0	0.00226927	0.379	2101	tags=42%, list=16%, signal=50%
GOMF_FIBRONECTIN_BINDING	24	0.66761	1.96831	0	0.00226966	0.376	2408	tags=63%, list=18%, signal=76%
GOBP_POSITIVE_REGULATION_OF_CELL_CELL_ADHESION	211	0.460258	1.96666	0	0.00230118	0.384	3065	tags=42%, list=23%, signal=53%
GOBP_PROXIMAL_DISTAL_PATTERN_FORMATION	20	0.692912	1.9664	0	0.00230987	0.386	1727	tags=65%, list=13%, signal=74%
GOBP_MITOCHONDRIAL_TRANSLATION	69	-0.525452	-2.11758	0	0.00231234	0.092	4389	tags=65%, list=33%, signal=96%
WP_HAIR_FOLLICLE_DEVELOPMENT_ORGANOGENESIS_PART_2_OF_3	24	0.674428	1.9663	0	0.00231409	0.388	3469	tags=71%, list=26%, signal=95%
GOBP_EMBRYONIC_CRANIAL_SKELETON_MORPHOGENESIS	36	0.613233	1.96573	0	0.00232706	0.39	1392	tags=39%, list=10%, signal=43%
GOBP_NEGATIVE_REGULATION_OF_RESPONSE_TO_WOUNDING	53	0.564513	1.96529	0	0.00234023	0.393	3609	tags=62%, list=27%, signal=85%
GOBP_POSITIVE_REGULATION_OF_BONE_MINERALIZATION	33	0.616048	1.96418	0	0.00235263	0.397	2053	tags=48%, list=15%, signal=57%
GOBP_VENTRICULAR_SEPTUM_DEVELOPMENT	53	0.55307	1.96444	0	0.00236219	0.397	2456	tags=43%, list=18%, signal=53%
GOBP_BRANCH_ELONGATION_OF_AN_EPITHELIUM	15	0.748726	1.96291	0	0.00238258	0.404	2258	tags=60%, list=17%, signal=72%
GOBP_PLATELET_ACTIVATION	93	0.501968	1.96318	0	0.00238326	0.403	3415	tags=49%, list=25%, signal=66%
WP_WNT_SIGNALING	94	0.504146	1.96155	0	0.00243464	0.411	2857	tags=44%, list=21%, signal=55%
GOBP_CRANIAL_SKELETAL_SYSTEM_DEVELOPMENT	52	0.566479	1.96045	0	0.00244149	0.415	1392	tags=33%, list=10%, signal=36%
GOBP_AXON_DEVELOPMENT	319	0.440119	1.96048	0	0.00245122	0.415	1972	tags=29%, list=15%, signal=33%
HALLMARK_OXIDATIVE_PHOSPHORYLATION	185	-0.444794	-2.1084	0	0.00254875	0.103	3187	tags=44%, list=24%, signal=57%
GOBP_CARDIAC_SEPTUM_MORPHOGENESIS	49	0.574506	1.95799	0	0.00257179	0.436	2506	tags=53%, list=19%, signal=65%
GOBP_NEGATIVE_REGULATION_OF_CELL_ADHESION	212	0.458433	1.95456	0	0.00273515	0.462	2058	tags=32%, list=15%, signal=37%
GOMF_TRANSCRIPTION_COACTIVATOR_BINDING	37	0.596565	1.95397	0	0.00275897	0.465	2382	tags=46%, list=18%, signal=56%
GOBP_MAMMARY_GLAND_ALVEOLUS_DEVELOPMENT	15	0.743511	1.95175	0	0.00281049	0.477	2101	tags=53%, list=16%, signal=63%
WP_ENDOCHONDRAL_OSSIFICATION	49	0.568924	1.95215	0	0.00281285	0.475	1889	tags=41%, list=14%, signal=47%
GOBP_NEUTROPHIL_MIGRATION	85	0.517972	1.95115	0	0.00282512	0.48	2843	tags=44%, list=21%, signal=55%
GOBP_RESPONSE_TO_ESTRADIOL	84	0.513703	1.95087	0	0.0028311	0.484	1883	tags=31%, list=14%, signal=36%
PID_AVB3_INTEGRIN_PATHWAY	60	0.55281	1.94803	0	0.00293047	0.499	2641	tags=40%, list=20%, signal=50%
GOBP_MESENCHYME_MORPHOGENESIS	41	0.582682	1.94772	0	0.00293191	0.501	2962	tags=51%, list=22%, signal=65%
GOBP_EPITHELIAL_CELL_DEVELOPMENT	152	0.469084	1.94732	0	0.00293756	0.503	2479	tags=36%, list=18%, signal=44%
GOBP_ADHERENS_JUNCTION_ORGANIZATION	35	0.609514	1.94636	0	0.00295999	0.506	2058	tags=34%, list=15%, signal=40%
WP_MALIGNANT_PLEURAL_MESOTHELIOMA	341	0.430469	1.94468	0	0.00303619	0.518	3176	tags=39%, list=24%, signal=50%
GOBP_REGULATION_OF_ESTABLISHMENT_OF_PLANAR_POLARITY	44	0.582724	1.94406	0.0015015	0.00304992	0.52	1113	tags=36%, list=8%, signal=40%
GOBP_NEUTROPHIL_CHEMOTAXIS	69	0.530816	1.94383	0	0.00305088	0.522	2843	tags=45%, list=21%, signal=57%
GOMF_SULFUR_COMPOUND_BINDING	176	0.465097	1.94249	0	0.00308559	0.526	2384	tags=39%, list=18%, signal=46%
REACTOME_GPCR_LIGAND_BINDING	143	0.473751	1.94235	0	0.00308633	0.529	2918	tags=43%, list=22%, signal=55%
WP_ENDOCHONDRAL_OSSIFICATION_WITH_SKELETAL_DYSPLASIAS	49	0.568924	1.9425	0.00155039	0.00309303	0.525	1889	tags=41%, list=14%, signal=47%
GOBP_MALE_MEIOSIS_I	15	-0.75433	-2.09495	0	0.00310678	0.13	2277	tags=53%, list=17%, signal=64%
GOBP_POSITIVE_REGULATION_OF_TRANSMEMBRANE_RECEPTOR_PROTEIN_SERINE_THREONINE_KINASE_SIGNALING_PATHWAY	79	0.511871	1.93927	0	0.00325094	0.546	2456	tags=35%, list=18%, signal=43%
GOBP_RESPONSE_TO_STEROID_HORMONE	232	0.447786	1.93898	0	0.00325122	0.547	2381	tags=33%, list=18%, signal=39%
GOCC_APICAL_PLASMA_MEMBRANE	194	0.457753	1.93863	0	0.00325566	0.551	2486	tags=41%, list=18%, signal=49%
GOBP_REGULATION_OF_OSTEOBLAST_DIFFERENTIATION	98	0.50475	1.93575	0	0.00338849	0.572	2456	tags=41%, list=18%, signal=50%
WP_TGFBETA_RECEPTOR_SIGNALING_IN_SKELETAL_DYSPLASIAS	48	0.564062	1.93594	0	0.00338881	0.572	3232	tags=60%, list=24%, signal=79%
GOBP_LEUKOCYTE_MIGRATION	270	0.442344	1.93601	0	0.00339719	0.572	2918	tags=37%, list=22%, signal=47%
GOBP_NEGATIVE_REGULATION_OF_COAGULATION	28	0.621385	1.93518	0	0.00343199	0.574	1843	tags=50%, list=14%, signal=58%
GOBP_CRANIAL_NERVE_DEVELOPMENT	31	0.614351	1.93455	0.00165017	0.00345105	0.577	2506	tags=58%, list=19%, signal=71%
GOBP_EPITHELIAL_TUBE_BRANCHING_INVOLVED_IN_LUNG_MORPHOGENESIS	22	0.680104	1.93462	0	0.00345543	0.577	2434	tags=55%, list=18%, signal=66%
HALLMARK_COAGULATION	89	0.507453	1.93424	0	0.00346243	0.58	2207	tags=38%, list=16%, signal=45%
GOCC_APICAL_JUNCTION_COMPLEX	107	0.49665	1.9337	0	0.00346923	0.583	1833	tags=37%, list=14%, signal=43%
GOBP_CELL_SUBSTRATE_ADHESION	282	0.441736	1.93308	0	0.00348037	0.587	2101	tags=30%, list=16%, signal=35%
GOBP_LABYRINTHINE_LAYER_MORPHOGENESIS	18	0.686637	1.93375	0	0.00348162	0.583	2548	tags=67%, list=19%, signal=82%
GOBP_MOTOR_NEURON_AXON_GUIDANCE	23	0.656444	1.93097	0	0.00355263	0.598	2761	tags=65%, list=20%, signal=82%
GOBP_NEGATIVE_REGULATION_OF_CELL_JUNCTION_ASSEMBLY	25	0.647036	1.93154	0	0.0035535	0.596	982	tags=36%, list=7%, signal=39%
GOBP_HEART_VALVE_MORPHOGENESIS	45	0.574689	1.92955	0.00159236	0.00362027	0.604	2456	tags=44%, list=18%, signal=54%
GOBP_REGULATION_OF_COAGULATION	44	0.571161	1.92973	0	0.00362141	0.602	1843	tags=45%, list=14%, signal=52%
GOBP_POSITIVE_REGULATION_OF_LEUKOCYTE_CELL_CELL_ADHESION	182	0.454803	1.92786	0	0.00368056	0.613	3037	tags=41%, list=22%, signal=52%
GOBP_FORELIMB_MORPHOGENESIS	24	0.656941	1.92622	0	0.00374425	0.622	2969	tags=63%, list=22%, signal=80%
GOBP_CARDIAC_SEPTUM_DEVELOPMENT	76	0.523097	1.92521	0	0.00379257	0.63	2506	tags=41%, list=19%, signal=50%
REACTOME_MITOCHONDRIAL_TRANSLATION	91	-0.487573	-2.08351	0	0.00381235	0.163	4709	tags=64%, list=35%, signal=97%
GOBP_OSTEOBLAST_DIFFERENTIATION	175	0.458646	1.92317	0	0.00383082	0.635	2456	tags=35%, list=18%, signal=43%
GOBP_EMBRYO_DEVELOPMENT_ENDING_IN_BIRTH_OR_EGG_HATCHING	491	0.417337	1.92267	0	0.00383842	0.638	3019	tags=34%, list=22%, signal=42%
GOCC_BASAL_PART_OF_CELL	170	0.463491	1.92322	0	0.00384403	0.635	1764	tags=32%, list=13%, signal=37%
GOBP_POSITIVE_REGULATION_OF_OSTEOBLAST_DIFFERENTIATION	52	0.556702	1.92271	0	0.00384778	0.637	2456	tags=48%, list=18%, signal=59%
GOBP_SENSORY_SYSTEM_DEVELOPMENT	231	0.442155	1.92048	0	0.00389781	0.656	2230	tags=32%, list=17%, signal=37%
GOBP_EMBRYONIC_FORELIMB_MORPHOGENESIS	19	0.702258	1.92059	0	0.00389976	0.654	1369	tags=47%, list=10%, signal=53%
GOBP_HOMOTYPIC_CELL_CELL_ADHESION	68	0.517381	1.92081	0	0.00390555	0.654	2753	tags=46%, list=20%, signal=57%
GOBP_EPITHELIAL_STRUCTURE_MAINTENANCE	18	0.688678	1.92083	0	0.00391875	0.654	1352	tags=39%, list=10%, signal=43%
GOBP_REGULATION_OF_NEUTROPHIL_MIGRATION	36	0.601344	1.92124	0	0.00391912	0.649	2843	tags=56%, list=21%, signal=70%
GOBP_CELL_JUNCTION_ORGANIZATION	455	0.417612	1.92101	0	0.00392085	0.651	1770	tags=26%, list=13%, signal=29%
GOCC_LATERAL_PLASMA_MEMBRANE	48	0.559772	1.91935	0	0.00393785	0.664	1256	tags=31%, list=9%, signal=34%
PID_HEDGEHOG_2PATHWAY	16	0.714088	1.91941	0	0.0039473	0.663	479	tags=31%, list=4%, signal=32%
GOBP_CELL_CELL_SIGNALING_BY_WNT	333	0.430808	1.91727	0	0.00401963	0.674	2857	tags=36%, list=21%, signal=45%
GOBP_EPITHELIAL_CELL_PROLIFERATION	296	0.432463	1.91543	0	0.00411931	0.682	2000	tags=31%, list=15%, signal=35%
WP_EMBRYONIC_STEM_CELL_PLURIPOTENCY_PATHWAYS	79	0.500274	1.91486	0	0.0041248	0.686	3050	tags=44%, list=23%, signal=57%
GOBP_CANONICAL_WNT_SIGNALING_PATHWAY	226	0.445736	1.91491	0	0.00413476	0.685	3062	tags=40%, list=23%, signal=51%
HALLMARK_E2F_TARGETS	192	-0.434269	-2.07206	0	0.00430938	0.187	4807	tags=61%, list=36%, signal=94%
GOBP_EPIDERMIS_MORPHOGENESIS	19	0.701288	1.91209	0	0.00434569	0.707	1511	tags=53%, list=11%, signal=59%
WP_REGULATION_OF_WNT_BCATENIN_SIGNALING_BY_SMALL_MOLECULE_COMPOUNDS	16	0.713159	1.91151	0.0034188	0.00437101	0.708	2178	tags=56%, list=16%, signal=67%
GOBP_TISSUE_REMODELING	117	0.479337	1.90804	0	0.00461442	0.727	2100	tags=37%, list=16%, signal=43%
GOBP_CELL_ADHESION_MEDIATED_BY_INTEGRIN	72	0.523517	1.90744	0	0.00466002	0.736	2822	tags=43%, list=21%, signal=54%
GOBP_LEUKOCYTE_CHEMOTAXIS	166	0.457021	1.907	0	0.00467254	0.739	2918	tags=39%, list=22%, signal=49%
GOBP_INTERMEDIATE_FILAMENT_BASED_PROCESS	28	0.620967	1.90683	0	0.00467514	0.74	1617	tags=36%, list=12%, signal=40%
GOBP_MIDDLE_EAR_MORPHOGENESIS	15	0.727513	1.90712	0	0.00467697	0.737	473	tags=40%, list=4%, signal=41%
GOMF_SERINE_HYDROLASE_ACTIVITY	91	0.495954	1.90605	0	0.00470605	0.743	1939	tags=38%, list=14%, signal=45%
GOBP_BLOOD_VESSEL_MORPHOGENESIS	480	0.415327	1.90466	0	0.00477883	0.749	2379	tags=32%, list=18%, signal=38%
WP_DNA_REPLICATION	39	-0.569077	-2.05959	0	0.00480128	0.211	4179	tags=67%, list=31%, signal=96%
GOBP_POSITIVE_REGULATION_OF_COLLAGEN_METABOLIC_PROCESS	18	0.683095	1.90367	0	0.00484765	0.753	2053	tags=56%, list=15%, signal=65%
GOBP_POSITIVE_REGULATION_OF_RESPONSE_TO_WOUNDING	50	0.552563	1.90311	0	0.0048554	0.756	1252	tags=36%, list=9%, signal=40%
WP_GPCRS_OTHER	26	0.643262	1.90321	0.00166389	0.00486376	0.755	3071	tags=65%, list=23%, signal=84%
GOBP_INNERVATION	19	0.678906	1.90212	0	0.00486991	0.761	2315	tags=58%, list=17%, signal=70%
GOBP_MESENCHYME_DEVELOPMENT	210	0.444346	1.90239	0	0.00487478	0.76	2843	tags=39%, list=21%, signal=49%
GOBP_REGULATION_OF_CELL_MATRIX_ADHESION	99	0.49017	1.9011	0	0.00490626	0.765	1227	tags=26%, list=9%, signal=29%
WP_MATRIX_METALLOPROTEINASES	18	0.690106	1.89916	0	0.0050285	0.773	2160	tags=56%, list=16%, signal=66%
GOBP_CELL_MATRIX_ADHESION	185	0.448257	1.89881	0	0.00503009	0.774	1904	tags=29%, list=14%, signal=33%
GOBP_RESPONSE_TO_ESTROGEN	48	0.556198	1.89821	0	0.00505901	0.777	2016	tags=42%, list=15%, signal=49%
GOBP_EPITHELIAL_CELL_DIFFERENTIATION	389	0.418387	1.898	0	0.00507729	0.779	2479	tags=33%, list=18%, signal=40%
GOMF_LAMININ_BINDING	22	0.659157	1.89482	0.00166389	0.00533338	0.791	1593	tags=50%, list=12%, signal=57%
WP_HYPOTHESIZED_PATHWAYS_IN_PATHOGENESIS_OF_CARDIOVASCULAR_DISEASE	24	0.649379	1.89348	0	0.00544517	0.798	2382	tags=46%, list=18%, signal=56%
GOBP_REGULATION_OF_MORPHOGENESIS_OF_A_BRANCHING_STRUCTURE	37	0.569719	1.89075	0	0.00563997	0.817	1927	tags=46%, list=14%, signal=53%
GOBP_CARTILAGE_DEVELOPMENT_INVOLVED_IN_ENDOCHONDRAL_BONE_MORPHOGENESIS	22	0.649549	1.89101	0.00165837	0.00564428	0.814	3615	tags=59%, list=27%, signal=81%
GOBP_REGULATION_OF_CHONDROCYTE_DIFFERENTIATION	37	0.585752	1.89076	0	0.00565717	0.817	2273	tags=49%, list=17%, signal=58%
GOBP_HEMOSTASIS	158	0.458399	1.88996	0	0.00569319	0.82	2753	tags=38%, list=20%, signal=47%
HALLMARK_KRAS_SIGNALING_UP	169	0.450005	1.88774	0	0.00582139	0.824	2074	tags=33%, list=15%, signal=38%
WP_PI3KAKT_SIGNALING_PATHWAY	244	0.43633	1.88708	0	0.00583053	0.824	2377	tags=32%, list=18%, signal=39%
REACTOME_SIGNALING_BY_BMP	18	0.68085	1.88774	0.00331675	0.00583898	0.824	3547	tags=72%, list=26%, signal=98%
GOBP_MUSCLE_STRUCTURE_DEVELOPMENT	436	0.410527	1.88541	0	0.00590571	0.828	2470	tags=33%, list=18%, signal=39%
WP_VITAMIN_D_RECEPTOR_PATHWAY	101	0.489971	1.88454	0	0.00596721	0.832	2751	tags=43%, list=20%, signal=53%
GOMF_WNT_PROTEIN_BINDING	24	0.632984	1.88418	0	0.00597252	0.832	2462	tags=63%, list=18%, signal=76%
GOBP_MESODERM_DEVELOPMENT	83	0.505107	1.8836	0	0.00601384	0.838	2529	tags=43%, list=19%, signal=53%
GOBP_ANTERIOR_POSTERIOR_PATTERN_SPECIFICATION	119	0.466909	1.88211	0	0.00610566	0.848	2467	tags=38%, list=18%, signal=46%
HALLMARK_GLYCOLYSIS	165	0.455139	1.88224	0	0.00611078	0.847	2521	tags=36%, list=19%, signal=43%
GOBP_TRANSFORMING_GROWTH_FACTOR_BETA_PRODUCTION	30	0.608586	1.8799	0	0.00630183	0.857	2382	tags=53%, list=18%, signal=65%
GOBP_LABYRINTHINE_LAYER_DEVELOPMENT	35	0.591081	1.87894	0	0.00636097	0.864	2234	tags=40%, list=17%, signal=48%
GOBP_NEGATIVE_REGULATION_OF_SMOOTHENED_SIGNALING_PATHWAY	28	0.613485	1.87854	0.00164204	0.00637469	0.866	1037	tags=25%, list=8%, signal=27%
GOBP_FEAR_RESPONSE	17	0.682953	1.87623	0	0.00659734	0.877	3328	tags=65%, list=25%, signal=86%
GOBP_MESENCHYMAL_CELL_DIFFERENTIATION	180	0.448152	1.87593	0	0.00660068	0.879	2408	tags=34%, list=18%, signal=41%
GOBP_PLACENTA_DEVELOPMENT	106	0.474941	1.87594	0	0.00661987	0.879	2234	tags=33%, list=17%, signal=39%
GOBP_OXIDATIVE_PHOSPHORYLATION	116	-0.457121	-2.04143	0	0.00662541	0.286	3852	tags=59%, list=29%, signal=81%
GOBP_REGULATION_OF_CD4_POSITIVE_ALPHA_BETA_T_CELL_ACTIVATION	49	0.544959	1.87507	0	0.00663899	0.882	3270	tags=53%, list=24%, signal=70%
WP_INFLAMMATORY_RESPONSE_PATHWAY	24	0.631901	1.87377	0	0.00673394	0.884	1083	tags=38%, list=8%, signal=41%
GOBP_NEGATIVE_REGULATION_OF_CD4_POSITIVE_ALPHA_BETA_T_CELL_ACTIVATION	22	0.648389	1.8738	0	0.00674702	0.884	3177	tags=59%, list=24%, signal=77%
GOBP_RESPONSE_TO_CAMP	63	0.520269	1.87206	0	0.00685375	0.889	2783	tags=48%, list=21%, signal=60%
GOBP_RESPONSE_TO_FLUID_SHEAR_STRESS	30	0.61057	1.87076	0	0.00698511	0.893	1883	tags=43%, list=14%, signal=50%
GOBP_PLATELET_DERIVED_GROWTH_FACTOR_RECEPTOR_SIGNALING_PATHWAY	49	0.539058	1.86887	0	0.00712227	0.9	3395	tags=53%, list=25%, signal=71%
GOBP_CELLULAR_RESPONSE_TO_RETINOIC_ACID	44	0.55309	1.86657	0.0015456	0.00730575	0.906	1091	tags=34%, list=8%, signal=37%
GOBP_RESPONSE_TO_LITHIUM_ION	15	0.700966	1.86552	0.00170358	0.00740397	0.912	1866	tags=33%, list=14%, signal=39%
REACTOME_ACTIVATION_OF_MATRIX_METALLOPROTEINASES	17	0.694566	1.86435	0.00177936	0.00749196	0.915	1883	tags=65%, list=14%, signal=75%
GOBP_POSITIVE_REGULATION_OF_INFLAMMATORY_RESPONSE	101	0.471026	1.8637	0	0.0075396	0.918	2926	tags=44%, list=22%, signal=55%
GOBP_DEVELOPMENTAL_GROWTH_INVOLVED_IN_MORPHOGENESIS	170	0.44504	1.86377	0	0.00756084	0.918	2506	tags=32%, list=19%, signal=39%
REACTOME_SIGNALING_BY_PDGF	51	0.535748	1.86272	0	0.00761144	0.918	3350	tags=55%, list=25%, signal=73%
GOBP_ACUTE_PHASE_RESPONSE	22	0.637992	1.86284	0	0.00762042	0.918	2728	tags=64%, list=20%, signal=80%
GOMF_SIGNALING_RECEPTOR_REGULATOR_ACTIVITY	216	0.432151	1.86066	0	0.00774673	0.923	2053	tags=35%, list=15%, signal=41%
REACTOME_REGULATION_OF_INSULIN_LIKE_GROWTH_FACTOR_IGF_TRANSPORT_AND_UPTAKE_BY_INSULIN_LIKE_GROWTH_FACTOR_BINDING_PROTEINS_IGFBPS	79	0.496526	1.86108	0	0.00775301	0.922	2679	tags=46%, list=20%, signal=57%
GOBP_MYELOID_LEUKOCYTE_MIGRATION	159	0.450925	1.86079	0	0.00775587	0.923	2761	tags=38%, list=20%, signal=48%
GOBP_NEGATIVE_REGULATION_OF_WOUND_HEALING	41	0.561653	1.86035	0	0.00776173	0.925	3609	tags=66%, list=27%, signal=90%
GOBP_RESPONSE_TO_VITAMIN	53	0.537372	1.86094	0	0.00776213	0.923	971	tags=26%, list=7%, signal=28%
GOBP_REGULATION_OF_CELL_JUNCTION_ASSEMBLY	129	0.462503	1.85989	0	0.00778587	0.925	1417	tags=27%, list=10%, signal=30%
WP_PHOTODYNAMIC_THERAPYINDUCED_HIF1_SURVIVAL_SIGNALING	34	0.584848	1.8591	0	0.00779439	0.925	1983	tags=47%, list=15%, signal=55%
GOBP_POSITIVE_REGULATION_OF_EPITHELIAL_CELL_PROLIFERATION	139	0.458879	1.85926	0	0.00780661	0.925	2843	tags=41%, list=21%, signal=51%
GOBP_ANIMAL_ORGAN_FORMATION	38	0.574046	1.85887	0.00157729	0.00780905	0.925	2100	tags=45%, list=16%, signal=53%
GOCC_DESMOSOME	16	0.688286	1.85936	0	0.00781893	0.925	1617	tags=63%, list=12%, signal=71%
GOBP_AXIS_ELONGATION	21	0.645933	1.85818	0.00166389	0.00784433	0.928	2408	tags=57%, list=18%, signal=69%
GOBP_REGULATION_OF_MORPHOGENESIS_OF_AN_EPITHELIUM	43	0.559492	1.85843	0.00151976	0.00784772	0.928	2258	tags=47%, list=17%, signal=56%
WP_MITOCHONDRIAL_COMPLEX_III_ASSEMBLY	15	-0.712621	-2.02664	0	0.00787193	0.337	1828	tags=53%, list=14%, signal=62%
GOBP_NEGATIVE_CHEMOTAXIS	37	0.57518	1.8572	0	0.00790643	0.929	1109	tags=41%, list=8%, signal=44%
PID_INTEGRIN2_PATHWAY	19	0.660046	1.85534	0.00167785	0.00809558	0.934	2587	tags=68%, list=19%, signal=85%
GOBP_EMBRYONIC_EYE_MORPHOGENESIS	23	0.640301	1.85466	0.00677966	0.00814778	0.934	1679	tags=57%, list=12%, signal=64%
PID_A6B1_A6B4_INTEGRIN_PATHWAY	39	0.559841	1.85429	0	0.0081733	0.935	2175	tags=38%, list=16%, signal=46%
GOBP_SUBSTRATE_DEPENDENT_CELL_MIGRATION	24	0.623802	1.85415	0.00350263	0.0081809	0.935	1590	tags=38%, list=12%, signal=42%
KEGG_HUNTINGTONS_DISEASE	143	-0.438425	-2.01979	0	0.00822389	0.362	3134	tags=47%, list=23%, signal=60%
GOBP_REGULATION_OF_CELLULAR_RESPONSE_TO_TRANSFORMING_GROWTH_FACTOR_BETA_STIMULUS	96	0.481396	1.85299	0	0.00826067	0.937	3327	tags=49%, list=25%, signal=65%
GOBP_POSITIVE_REGULATION_OF_INTERLEUKIN_8_PRODUCTION	49	0.54058	1.85308	0	0.00827385	0.937	3194	tags=47%, list=24%, signal=61%
REACTOME_EUKARYOTIC_TRANSLATION_INITIATION	82	-0.483708	-2.02055	0	0.00834137	0.358	4469	tags=52%, list=33%, signal=78%
HALLMARK_ANGIOGENESIS	31	0.587435	1.85001	0.0017094	0.00858285	0.943	1770	tags=45%, list=13%, signal=52%
GOBP_REGULATION_OF_LEUKOCYTE_MIGRATION	162	0.445852	1.84961	0	0.00860673	0.944	2271	tags=33%, list=17%, signal=40%
GOMF_BETA_CATENIN_BINDING	68	0.498133	1.84888	0	0.0086858	0.949	2962	tags=46%, list=22%, signal=58%
GOBP_REGULATION_OF_NEUTROPHIL_CHEMOTAXIS	26	0.607549	1.84851	0.00164745	0.0087122	0.95	2843	tags=58%, list=21%, signal=73%
GOBP_TRANSFORMING_GROWTH_FACTOR_BETA_RECEPTOR_SIGNALING_PATHWAY	150	0.450368	1.84687	0	0.00884798	0.952	2826	tags=40%, list=21%, signal=50%
GOBP_REGULATION_OF_CELL_ACTIVATION	452	0.404314	1.84604	0	0.00891417	0.954	3527	tags=42%, list=26%, signal=55%
GOBP_CORONARY_VASCULATURE_DEVELOPMENT	35	0.578434	1.84524	0	0.00898527	0.957	2359	tags=43%, list=17%, signal=52%
GOBP_POSITIVE_REGULATION_OF_EPIDERMAL_CELL_DIFFERENTIATION	16	0.693702	1.84537	0.00168067	0.00900008	0.957	872	tags=38%, list=6%, signal=40%
GOBP_POSITIVE_REGULATION_OF_NEUTROPHIL_MIGRATION	24	0.620309	1.84448	0.00487805	0.00902125	0.96	2488	tags=58%, list=18%, signal=71%
GOMF_PROTEOGLYCAN_BINDING	25	0.619849	1.84454	0.00167785	0.00903892	0.96	1441	tags=44%, list=11%, signal=49%
GOBP_RESPONSE_TO_PURINE_CONTAINING_COMPOUND	91	0.478288	1.84408	0	0.00905746	0.96	2783	tags=44%, list=21%, signal=55%
GOBP_STEM_CELL_DIFFERENTIATION	156	0.4455	1.84374	0	0.00907386	0.961	1828	tags=28%, list=14%, signal=32%
WP_TGFBETA_RECEPTOR_SIGNALING	45	0.54541	1.84363	0	0.00907871	0.961	3547	tags=62%, list=26%, signal=84%
PID_AP1_PATHWAY	56	0.526937	1.84205	0.00151745	0.0091956	0.965	2799	tags=48%, list=21%, signal=61%
GOBP_RESPONSE_TO_GONADOTROPIN	20	0.651837	1.84224	0.00344234	0.00920221	0.965	2856	tags=60%, list=21%, signal=76%
GOBP_CELL_MORPHOGENESIS_INVOLVED_IN_DIFFERENTIATION	499	0.397594	1.8417	0	0.00921991	0.965	2536	tags=30%, list=19%, signal=36%
GOBP_CELL_CHEMOTAXIS	218	0.428899	1.84088	0	0.00923349	0.967	2702	tags=35%, list=20%, signal=43%
GOBP_TRANSMEMBRANE_RECEPTOR_PROTEIN_TYROSINE_KINASE_SIGNALING_PATHWAY	445	0.404263	1.84028	0	0.00925633	0.968	2143	tags=30%, list=16%, signal=34%
GOBP_NEGATIVE_REGULATION_OF_CELL_DEVELOPMENT	116	0.457955	1.84089	0	0.00925686	0.967	1828	tags=28%, list=14%, signal=33%
GOMF_TRANSMEMBRANE_RECEPTOR_PROTEIN_KINASE_ACTIVITY	58	0.514057	1.84109	0.00155763	0.00926358	0.967	2536	tags=48%, list=19%, signal=59%
GOBP_SECONDARY_PALATE_DEVELOPMENT	17	0.692006	1.84039	0.00170648	0.00926576	0.968	2382	tags=59%, list=18%, signal=71%
GOCC_CELL_CELL_JUNCTION	355	0.407029	1.83943	0	0.00932424	0.97	1770	tags=26%, list=13%, signal=29%
WP_BMP_SIGNALING_IN_EYELID_DEVELOPMENT	17	0.667806	1.83801	0.00329489	0.00946633	0.974	3149	tags=71%, list=23%, signal=92%
GOBP_ROOF_OF_MOUTH_DEVELOPMENT	66	0.504327	1.83745	0	0.00948485	0.976	1388	tags=33%, list=10%, signal=37%
GOMF_SERINE_TYPE_ENDOPEPTIDASE_INHIBITOR_ACTIVITY	31	0.594973	1.8375	0	0.00949766	0.976	1770	tags=45%, list=13%, signal=52%
GOBP_POSITIVE_REGULATION_OF_WNT_SIGNALING_PATHWAY	105	0.474853	1.83692	0	0.00953794	0.976	3229	tags=43%, list=24%, signal=56%
GOBP_EMBRYONIC_PLACENTA_MORPHOGENESIS	21	0.644883	1.83648	0.00335008	0.00954544	0.977	2774	tags=62%, list=21%, signal=78%
GOBP_DIGESTIVE_TRACT_MORPHOGENESIS	29	0.602363	1.83658	0.0016	0.00955254	0.977	2408	tags=52%, list=18%, signal=63%
WP_PHOTODYNAMIC_THERAPYINDUCED_NFKB_SURVIVAL_SIGNALING	29	0.608458	1.83566	0	0.00960611	0.977	2285	tags=48%, list=17%, signal=58%
GOCC_COMPLEX_OF_COLLAGEN_TRIMERS	15	0.708449	1.83498	0	0.00965031	0.977	3564	tags=80%, list=26%, signal=109%
GOBP_NEGATIVE_REGULATION_OF_HORMONE_SECRETION	33	0.576157	1.83466	0.00168067	0.00966706	0.977	1418	tags=36%, list=11%, signal=41%
KEGG_FOCAL_ADHESION	163	0.446022	1.8344	0	0.0096757	0.977	2007	tags=30%, list=15%, signal=35%
GOBP_GRANULOCYTE_CHEMOTAXIS	84	0.484029	1.83408	0	0.00970036	0.977	2702	tags=39%, list=20%, signal=49%
GOBP_RESPONSE_TO_NUTRIENT	98	0.470606	1.83357	0	0.0097626	0.979	3194	tags=41%, list=24%, signal=53%
GOBP_PEPTIDYL_PROLINE_MODIFICATION	45	0.539438	1.83328	0	0.00977623	0.979	2120	tags=38%, list=16%, signal=45%
GOBP_AMEBOIDAL_TYPE_CELL_MIGRATION	328	0.411001	1.83116	0	0.0100304	0.981	1843	tags=25%, list=14%, signal=29%
GOBP_NEGATIVE_REGULATION_OF_TRANSMEMBRANE_RECEPTOR_PROTEIN_SERINE_THREONINE_KINASE_SIGNALING_PATHWAY	86	0.480812	1.82898	0.00143885	0.0102537	0.982	2470	tags=43%, list=18%, signal=52%
GOBP_REGULATION_OF_CD4_POSITIVE_ALPHA_BETA_T_CELL_DIFFERENTIATION	40	0.547584	1.82718	0.00313972	0.0104154	0.984	3270	tags=52%, list=24%, signal=69%
GOBP_RESPONSE_TO_KETONE	134	0.450697	1.82722	0	0.0104378	0.984	1898	tags=30%, list=14%, signal=34%
GOBP_EMBRYO_IMPLANTATION	43	0.553999	1.82725	0.00157978	0.0104603	0.984	1883	tags=37%, list=14%, signal=43%
GOBP_REGULATION_OF_T_CELL_ACTIVATION	247	0.419555	1.82643	0	0.010475	0.984	3436	tags=42%, list=25%, signal=55%
WP_EPITHELIAL_TO_MESENCHYMAL_TRANSITION_IN_COLORECTAL_CANCER	121	0.453778	1.82615	0	0.0104895	0.984	1284	tags=26%, list=10%, signal=28%
GOBP_REGULATION_OF_CARDIOCYTE_DIFFERENTIATION	20	0.638468	1.82516	0.00364299	0.0105825	0.985	1645	tags=40%, list=12%, signal=45%
GOCC_TIGHT_JUNCTION	95	0.471026	1.82417	0	0.0106682	0.985	1833	tags=36%, list=14%, signal=41%
GOBP_WOUND_HEALING_SPREADING_OF_EPIDERMAL_CELLS	17	0.676784	1.8242	0.00170358	0.0106909	0.985	1362	tags=35%, list=10%, signal=39%
REACTOME_TRANSLATION	246	-0.405784	-1.99549	0	0.0107253	0.448	4738	tags=57%, list=35%, signal=86%
GOBP_MUSCLE_CELL_MIGRATION	72	0.495282	1.82243	0	0.010867	0.985	2886	tags=40%, list=21%, signal=51%
GOBP_CELLULAR_RESPONSE_TO_CAMP	39	0.562604	1.82186	0	0.010917	0.986	2783	tags=51%, list=21%, signal=64%
GOBP_POSITIVE_REGULATION_OF_SYNAPSE_ASSEMBLY	27	0.605462	1.82127	0.00341297	0.010977	0.988	1228	tags=44%, list=9%, signal=49%
GOBP_SENSORY_PERCEPTION_OF_MECHANICAL_STIMULUS	84	0.481129	1.81902	0	0.0112588	0.989	1192	tags=29%, list=9%, signal=31%
GOBP_NEGATIVE_REGULATION_OF_CELL_DIFFERENTIATION	441	0.400769	1.81846	0	0.0112969	0.989	2478	tags=30%, list=18%, signal=36%
GOBP_REGULATION_OF_HETEROTYPIC_CELL_CELL_ADHESION	19	0.649265	1.81778	0.00176056	0.0113444	0.989	1327	tags=37%, list=10%, signal=41%
GOBP_ATRIOVENTRICULAR_VALVE_DEVELOPMENT	21	0.622946	1.81761	0.00660066	0.0113464	0.989	2456	tags=48%, list=18%, signal=58%
GOBP_CELL_FATE_COMMITMENT_INVOLVED_IN_FORMATION_OF_PRIMARY_GERM_LAYER	19	0.645043	1.81787	0.00340136	0.011353	0.989	2408	tags=53%, list=18%, signal=64%
GOBP_VENTRICULAR_SEPTUM_MORPHOGENESIS	32	0.579706	1.81723	0.00498339	0.0113584	0.989	2456	tags=53%, list=18%, signal=65%
GOBP_TIGHT_JUNCTION_ORGANIZATION	54	0.513092	1.8164	0.00164474	0.0114316	0.989	1417	tags=33%, list=10%, signal=37%
GOBP_CELL_SURFACE_RECEPTOR_SIGNALING_PATHWAY_INVOLVED_IN_CELL_CELL_SIGNALING	372	0.404338	1.81559	0	0.0114364	0.989	2857	tags=34%, list=21%, signal=42%
GOBP_REGULATION_OF_WNT_SIGNALING_PATHWAY	241	0.41862	1.81493	0	0.0114438	0.989	3062	tags=37%, list=23%, signal=47%
PID_LYMPH_ANGIOGENESIS_PATHWAY	25	0.608643	1.81523	0.00326264	0.0114483	0.989	1971	tags=36%, list=15%, signal=42%
GOBP_SMOOTH_MUSCLE_CELL_MIGRATION	62	0.508903	1.81575	0	0.0114501	0.989	2843	tags=42%, list=21%, signal=53%
GOBP_TISSUE_MIGRATION	244	0.417907	1.81593	0	0.0114537	0.989	1843	tags=25%, list=14%, signal=28%
GOBP_REGULATION_OF_NON_CANONICAL_WNT_SIGNALING_PATHWAY	20	0.636817	1.81501	0.00487805	0.0114574	0.989	1113	tags=35%, list=8%, signal=38%
GOBP_CAMERA_TYPE_EYE_DEVELOPMENT	198	0.429522	1.81358	0	0.0116214	0.989	2230	tags=30%, list=17%, signal=36%
GOMF_ELECTRON_TRANSFER_ACTIVITY	96	-0.46768	-1.98628	0	0.0119462	0.489	2977	tags=51%, list=22%, signal=65%
GOBP_REGULATION_OF_EPIDERMIS_DEVELOPMENT	40	0.545695	1.80859	0.00158228	0.0123139	0.992	2342	tags=40%, list=17%, signal=48%
GOBP_REGULATION_OF_MUSCLE_CONTRACTION	91	0.471553	1.80823	0	0.0123235	0.992	3317	tags=46%, list=25%, signal=61%
GOBP_EMBRYONIC_HEART_TUBE_DEVELOPMENT	50	0.520503	1.80745	0	0.0123241	0.992	3230	tags=44%, list=24%, signal=58%
WP_CANONICAL_AND_NONCANONICAL_TGFB_SIGNALING	17	0.666698	1.80871	0.00329489	0.0123319	0.992	3475	tags=71%, list=26%, signal=95%
GOBP_REGULATION_OF_BODY_FLUID_LEVELS	249	0.416193	1.80748	0	0.0123468	0.992	2702	tags=35%, list=20%, signal=42%
GOBP_CELLULAR_RESPONSE_TO_CORTICOSTEROID_STIMULUS	44	0.52667	1.80758	0	0.0123598	0.992	2536	tags=45%, list=19%, signal=56%
GOCC_PROTEIN_COMPLEX_INVOLVED_IN_CELL_ADHESION	36	0.558879	1.80781	0.003125	0.0123604	0.992	2587	tags=44%, list=19%, signal=55%
GOBP_POSITIVE_REGULATION_OF_MUSCLE_CELL_DIFFERENTIATION	39	0.547686	1.80235	0	0.0130078	0.998	1821	tags=38%, list=13%, signal=44%
REACTOME_CELL_JUNCTION_ORGANIZATION	57	0.507113	1.80185	0	0.013075	0.998	1588	tags=35%, list=12%, signal=40%
GOMF_CYTOKINE_RECEPTOR_BINDING	158	0.43328	1.80053	0	0.0131664	0.998	1791	tags=28%, list=13%, signal=32%
GOBP_NEGATIVE_REGULATION_OF_CARTILAGE_DEVELOPMENT	18	0.660168	1.80039	0.00353982	0.0131665	0.998	1811	tags=56%, list=13%, signal=64%
GOCC_BASOLATERAL_PLASMA_MEMBRANE	140	0.443195	1.80096	0	0.0131736	0.998	1843	tags=31%, list=14%, signal=36%
GOBP_GRANULOCYTE_MIGRATION	103	0.457584	1.80073	0	0.0131761	0.998	2843	tags=39%, list=21%, signal=49%
GOBP_RIBOSOMAL_SMALL_SUBUNIT_BIOGENESIS	64	-0.493077	-1.97641	0	0.0132709	0.533	3337	tags=47%, list=25%, signal=62%
GOBP_POSITIVE_REGULATION_OF_LEUKOCYTE_ADHESION_TO_VASCULAR_ENDOTHELIAL_CELL	19	0.644894	1.79836	0.00165289	0.0134853	0.998	2992	tags=58%, list=22%, signal=74%
GOBP_REGULATION_OF_EPITHELIAL_CELL_DIFFERENTIATION	96	0.459302	1.79846	0	0.0134931	0.998	2848	tags=42%, list=21%, signal=52%
GOBP_ODONTOGENESIS_OF_DENTIN_CONTAINING_TOOTH	52	0.520602	1.79783	0	0.0135646	0.998	2178	tags=40%, list=16%, signal=48%
GOMF_G_PROTEIN_COUPLED_RECEPTOR_ACTIVITY	148	0.440136	1.79686	0.00137363	0.0136895	0.998	2549	tags=35%, list=19%, signal=43%
GOBP_NEGATIVE_REGULATION_OF_EPITHELIAL_CELL_MIGRATION	52	0.520722	1.79641	0.0015625	0.0137223	0.998	1938	tags=29%, list=14%, signal=34%
GOBP_REGULATION_OF_HAIR_CYCLE	19	0.648158	1.79518	0.00175131	0.013856	0.998	2382	tags=47%, list=18%, signal=57%
WP_HEART_DEVELOPMENT	25	0.607752	1.79455	0.00332226	0.0139148	0.998	2456	tags=44%, list=18%, signal=54%
PID_AMB2_NEUTROPHILS_PATHWAY	34	0.557102	1.79419	0.00162075	0.0139492	0.998	2906	tags=47%, list=22%, signal=60%
GOBP_CARDIOCYTE_DIFFERENTIATION	92	0.47108	1.79353	0	0.0140176	0.998	1828	tags=26%, list=14%, signal=30%
BIOCARTA_ALK_PATHWAY	26	0.60039	1.7937	0.00172414	0.0140216	0.998	3475	tags=58%, list=26%, signal=78%
PID_ATF2_PATHWAY	47	0.516053	1.79318	0	0.014054	0.998	2548	tags=40%, list=19%, signal=50%
GOBP_REGULATION_OF_RECEPTOR_BINDING	17	0.642345	1.79224	0.00531915	0.0141221	0.998	927	tags=35%, list=7%, signal=38%
WP_OSTEOBLAST_DIFFERENTIATION_AND_RELATED_DISEASES	81	0.475166	1.79236	0	0.0141335	0.998	2456	tags=36%, list=18%, signal=44%
GOBP_POSITIVE_REGULATION_OF_EPIDERMIS_DEVELOPMENT	18	0.6664	1.79187	0.00694444	0.0141391	0.998	872	tags=33%, list=6%, signal=36%
GOBP_REGULATION_OF_MUSCLE_SYSTEM_PROCESS	132	0.439784	1.79249	0	0.0141448	0.998	3317	tags=42%, list=25%, signal=56%
GOBP_COLLAGEN_CATABOLIC_PROCESS	26	0.595339	1.7913	0	0.0141982	0.998	2160	tags=50%, list=16%, signal=59%
GOBP_SKELETAL_MUSCLE_CELL_DIFFERENTIATION	40	0.549749	1.7911	0.00160256	0.0142008	0.998	2398	tags=45%, list=18%, signal=55%
GOBP_SEX_DIFFERENTIATION	180	0.422105	1.79066	0.0013587	0.0142201	0.998	1883	tags=32%, list=14%, signal=37%
GOBP_REGULATION_OF_OSTEOBLAST_PROLIFERATION	22	0.611266	1.79082	0.00488599	0.0142222	0.998	1100	tags=41%, list=8%, signal=44%
GOBP_T_CELL_ACTIVATION_INVOLVED_IN_IMMUNE_RESPONSE	80	0.479653	1.78974	0	0.0143348	0.998	3681	tags=55%, list=27%, signal=75%
GOBP_NEGATIVE_REGULATION_OF_CELL_SUBSTRATE_JUNCTION_ORGANIZATION	16	0.669628	1.7889	0.00171821	0.0144561	0.998	982	tags=38%, list=7%, signal=40%
GOBP_BONE_REMODELING	61	0.495583	1.78859	0	0.0144767	0.998	2100	tags=38%, list=16%, signal=44%
GOBP_HEART_VALVE_DEVELOPMENT	54	0.51231	1.787	0.0015361	0.0147246	0.998	2456	tags=39%, list=18%, signal=47%
GOBP_MESENCHYMAL_CELL_PROLIFERATION	31	0.571333	1.78635	0.0015748	0.0147381	0.998	2101	tags=45%, list=16%, signal=53%
GOCC_ADHERENS_JUNCTION	134	0.439824	1.78646	0	0.0147551	0.998	2528	tags=34%, list=19%, signal=41%
GOBP_PHOSPHATIDYLINOSITOL_3_KINASE_SIGNALING	102	0.464106	1.78664	0	0.0147722	0.998	1940	tags=29%, list=14%, signal=34%
REACTOME_CRISTAE_FORMATION	27	-0.60397	-1.9658	0	0.0149725	0.587	3241	tags=59%, list=24%, signal=78%
GOBP_OSTEOBLAST_PROLIFERATION	28	0.583164	1.78433	0.00492611	0.0150127	0.998	1100	tags=39%, list=8%, signal=43%
GOBP_REGULATION_OF_SUPEROXIDE_METABOLIC_PROCESS	25	0.593523	1.78469	0.00490196	0.0150177	0.998	2580	tags=44%, list=19%, signal=54%
GOBP_EPHRIN_RECEPTOR_SIGNALING_PATHWAY	38	0.54346	1.78436	0.0015748	0.0150417	0.998	2058	tags=42%, list=15%, signal=50%
WP_ALPHA_6_BETA_4_SIGNALING_PATHWAY	31	0.570078	1.78294	0	0.0152104	0.998	2175	tags=32%, list=16%, signal=38%
GOBP_T_CELL_DIFFERENTIATION_INVOLVED_IN_IMMUNE_RESPONSE	62	0.500252	1.78234	0.0015361	0.0152817	0.998	3403	tags=53%, list=25%, signal=71%
GOBP_REGULATION_OF_PROTEIN_MATURATION	45	0.525607	1.78173	0.00322061	0.0153413	0.998	1590	tags=31%, list=12%, signal=35%
GOBP_POSITIVE_REGULATION_OF_INTERLEUKIN_10_PRODUCTION	30	0.584307	1.78178	0.00315457	0.0153617	0.998	1984	tags=37%, list=15%, signal=43%
GOBP_CARDIAC_ATRIUM_MORPHOGENESIS	17	0.651472	1.78078	0.00334448	0.0154459	0.999	2456	tags=47%, list=18%, signal=57%
GOBP_NEGATIVE_REGULATION_OF_AMYLOID_PRECURSOR_PROTEIN_CATABOLIC_PROCESS	19	0.629297	1.78087	0.00166945	0.0154687	0.999	1012	tags=26%, list=7%, signal=28%
GOBP_RESPONSE_TO_NICOTINE	26	0.594576	1.77966	0.00163399	0.0155766	0.999	2679	tags=54%, list=20%, signal=67%
GOBP_BROWN_FAT_CELL_DIFFERENTIATION	35	0.552432	1.77991	0.00163934	0.015593	0.999	1743	tags=37%, list=13%, signal=43%
WP_FOCAL_ADHESION	161	0.426732	1.77968	0	0.0156084	0.999	2007	tags=27%, list=15%, signal=32%
GOCC_CYTOSOLIC_RIBOSOME	62	-0.496913	-1.96013	0	0.015643	0.615	4263	tags=63%, list=32%, signal=92%
GOBP_DETECTION_OF_STIMULUS_INVOLVED_IN_SENSORY_PERCEPTION	28	0.575635	1.77674	0.00648298	0.0161173	1	679	tags=25%, list=5%, signal=26%
GOBP_MAMMARY_GLAND_EPITHELIAL_CELL_PROLIFERATION	25	0.592384	1.77605	0.00335008	0.0162077	1	1556	tags=36%, list=12%, signal=41%
GOBP_CELL_CELL_JUNCTION_ASSEMBLY	93	0.459535	1.77572	0.00147059	0.0162442	1	1512	tags=29%, list=11%, signal=32%
GOMF_METALLOENDOPEPTIDASE_ACTIVITY	64	0.488632	1.77528	0	0.0163051	1	1955	tags=38%, list=14%, signal=44%
GOBP_NEGATIVE_REGULATION_OF_CELL_CELL_ADHESION	129	0.438931	1.77461	0	0.0163684	1	3229	tags=43%, list=24%, signal=57%
GOBP_CELL_SURFACE_RECEPTOR_SIGNALING_PATHWAY_INVOLVED_IN_HEART_DEVELOPMENT	19	0.637986	1.77448	0.00352113	0.0163732	1	2070	tags=47%, list=15%, signal=56%
GOBP_NEGATIVE_REGULATION_OF_OSTEOBLAST_DIFFERENTIATION	36	0.549507	1.77474	0.00652529	0.0163838	1	3547	tags=58%, list=26%, signal=79%
GOBP_MUSCLE_CELL_PROLIFERATION	146	0.432617	1.77389	0	0.0164309	1	2536	tags=36%, list=19%, signal=43%
GOCC_CYTOCHROME_COMPLEX	30	-0.582699	-1.95425	0	0.0164658	0.635	3654	tags=67%, list=27%, signal=91%
GOBP_ANATOMICAL_STRUCTURE_MATURATION	144	0.429767	1.77265	0	0.0166478	1	3071	tags=38%, list=23%, signal=48%
GOBP_POSITIVE_REGULATION_OF_CELLULAR_RESPONSE_TO_TRANSFORMING_GROWTH_FACTOR_BETA_STIMULUS	28	0.58397	1.77215	0.00320513	0.0166651	1	3119	tags=43%, list=23%, signal=56%
GOBP_ORGAN_GROWTH	107	0.448549	1.77235	0.00143472	0.0166654	1	2345	tags=33%, list=17%, signal=39%
GOCC_MICROVILLUS_MEMBRANE	17	0.646847	1.77082	0.00668896	0.0168888	1	1877	tags=65%, list=14%, signal=75%
GOMF_2_OXOGLUTARATE_DEPENDENT_DIOXYGENASE_ACTIVITY	48	0.517447	1.76708	0.00324149	0.0175261	1	2698	tags=38%, list=20%, signal=47%
GOBP_REGULATION_OF_T_CELL_PROLIFERATION	122	0.443058	1.76711	0	0.0175566	1	3527	tags=48%, list=26%, signal=64%
GOBP_ALPHA_BETA_T_CELL_DIFFERENTIATION	90	0.463548	1.76643	0	0.0175877	1	3475	tags=49%, list=26%, signal=65%
GOBP_ENDOCARDIAL_CUSHION_DEVELOPMENT	35	0.549667	1.76652	0.00164204	0.0176006	1	2456	tags=40%, list=18%, signal=49%
KEGG_PATHWAYS_IN_CANCER	260	0.403083	1.76579	0	0.0176617	1	3504	tags=41%, list=26%, signal=55%
GOBP_REGULATION_OF_ALPHA_BETA_T_CELL_ACTIVATION	77	0.47015	1.76549	0.0015015	0.0176726	1	3475	tags=49%, list=26%, signal=66%
GOBP_GLOMERULUS_DEVELOPMENT	48	0.507544	1.76497	0	0.0177463	1	2226	tags=38%, list=16%, signal=45%
REACTOME_O_LINKED_GLYCOSYLATION_OF_MUCINS	28	0.583506	1.76423	0.00491803	0.0178671	1	1948	tags=43%, list=14%, signal=50%
GOBP_MULTICELLULAR_ORGANISMAL_HOMEOSTASIS	345	0.393078	1.76271	0	0.0181385	1	2735	tags=34%, list=20%, signal=41%
WP_WNTBETACATENIN_SIGNALING_PATHWAY_IN_LEUKEMIA	23	0.605215	1.7622	0.00160772	0.0181998	1	2857	tags=61%, list=21%, signal=77%
GOBP_FACE_DEVELOPMENT	41	0.528913	1.7616	0.00161031	0.0182644	1	3019	tags=51%, list=22%, signal=66%
GOBP_NEGATIVE_REGULATION_OF_SIGNAL_TRANSDUCTION_IN_ABSENCE_OF_LIGAND	26	0.586121	1.76161	0.00171821	0.0183	1	1117	tags=31%, list=8%, signal=33%
GOCC_GOLGI_LUMEN	47	0.512519	1.76098	0.00329489	0.0183619	1	2204	tags=49%, list=16%, signal=58%
PID_INTEGRIN_CS_PATHWAY	22	0.609243	1.76033	0	0.0184415	1	1904	tags=41%, list=14%, signal=48%
GOBP_BRANCHING_INVOLVED_IN_BLOOD_VESSEL_MORPHOGENESIS	25	0.59622	1.76003	0.00326797	0.0184784	1	3593	tags=60%, list=27%, signal=82%
GOBP_REGULATION_OF_LEUKOCYTE_CHEMOTAXIS	96	0.453803	1.75782	0	0.0188921	1	2271	tags=34%, list=17%, signal=41%
GOBP_CELLULAR_RESPONSE_TO_LIPID	404	0.39182	1.75603	0	0.0192464	1	2381	tags=30%, list=18%, signal=36%
GOBP_T_CELL_ACTIVATION	378	0.389247	1.75578	0	0.0192551	1	3436	tags=41%, list=25%, signal=53%
GOBP_T_CELL_DIFFERENTIATION_IN_THYMUS	65	0.481419	1.75584	0	0.0192688	1	2381	tags=37%, list=18%, signal=45%
GOBP_CELLULAR_RESPONSE_TO_INTERLEUKIN_1	74	0.473444	1.75484	0	0.0193956	1	3132	tags=53%, list=23%, signal=68%
GOBP_REGULATION_OF_LYMPHOCYTE_ACTIVATION	348	0.388883	1.75382	0	0.0195947	1	3527	tags=40%, list=26%, signal=53%
GOBP_RESPONSE_TO_AXON_INJURY	56	0.491424	1.75349	0.00154799	0.0196395	1	1289	tags=27%, list=10%, signal=29%
GOBP_POSITIVE_REGULATION_OF_LEUKOCYTE_MIGRATION	107	0.445505	1.75322	0	0.0196672	1	2587	tags=37%, list=19%, signal=46%
GOBP_EMBRYONIC_DIGIT_MORPHOGENESIS	41	0.531731	1.75228	0.0015674	0.0198499	1	2408	tags=44%, list=18%, signal=53%
GOBP_CHEMOKINE_PRODUCTION	73	0.471113	1.75135	0	0.0200509	1	2270	tags=34%, list=17%, signal=41%
REACTOME_ACTIVATION_OF_THE_PRE_REPLICATIVE_COMPLEX	32	-0.557346	-1.93418	0	0.0201261	0.718	4179	tags=66%, list=31%, signal=95%
GOMF_GROWTH_FACTOR_RECEPTOR_BINDING	96	0.45511	1.74975	0	0.020223	1	2007	tags=32%, list=15%, signal=38%
GOMF_HYDRO_LYASE_ACTIVITY	43	0.523144	1.74979	0.00318979	0.020255	1	1271	tags=26%, list=9%, signal=28%
GOBP_SYNAPSE_ASSEMBLY	88	0.451605	1.74988	0	0.0202661	1	1444	tags=32%, list=11%, signal=35%
GOBP_NEGATIVE_REGULATION_OF_EPITHELIAL_CELL_PROLIFERATION	98	0.449609	1.75	0	0.0202857	1	1796	tags=29%, list=13%, signal=33%
GOBP_NEURON_RECOGNITION	30	0.5652	1.75019	0.00501672	0.0202905	1	2100	tags=53%, list=16%, signal=63%
WP_ADIPOGENESIS	107	0.445096	1.74912	0.0014245	0.0203445	1	3308	tags=44%, list=25%, signal=58%
GOBP_MATERNAL_PROCESS_INVOLVED_IN_FEMALE_PREGNANCY	40	0.521996	1.74789	0	0.0205894	1	2456	tags=40%, list=18%, signal=49%
GOBP_REGULATION_OF_ALPHA_BETA_T_CELL_DIFFERENTIATION	53	0.499169	1.74749	0	0.0206603	1	3270	tags=47%, list=24%, signal=62%
GOBP_PATHWAY_RESTRICTED_SMAD_PROTEIN_PHOSPHORYLATION	41	0.523594	1.74688	0.00158983	0.0206739	1	2456	tags=41%, list=18%, signal=51%
REACTOME_RESOLUTION_OF_ABASIC_SITES_AP_SITES	32	-0.561211	-1.92936	0.00516796	0.0206834	0.736	2759	tags=47%, list=20%, signal=59%
GOBP_PULMONARY_VALVE_DEVELOPMENT	16	0.658506	1.7469	0.0034188	0.0207083	1	2765	tags=56%, list=20%, signal=71%
GOBP_DEVELOPMENTAL_GROWTH	438	0.384207	1.747	0	0.020714	1	3085	tags=34%, list=23%, signal=43%
GOBP_MALE_SEX_DIFFERENTIATION	104	0.451708	1.7455	0	0.0210284	1	1828	tags=35%, list=14%, signal=40%
GOBP_CELL_MORPHOGENESIS_INVOLVED_IN_NEURON_DIFFERENTIATION	374	0.383737	1.74474	0	0.0212038	1	2944	tags=33%, list=22%, signal=42%
GOBP_HYALURONAN_METABOLIC_PROCESS	18	0.639363	1.74453	0.00165563	0.0212095	1	3555	tags=78%, list=26%, signal=105%
GOBP_INTEGRIN_MEDIATED_SIGNALING_PATHWAY	89	0.459882	1.74342	0	0.021458	1	2822	tags=36%, list=21%, signal=45%
REACTOME_FATTY_ACYL_COA_BIOSYNTHESIS	26	0.575583	1.74317	0.00827815	0.0214713	1	2946	tags=42%, list=22%, signal=54%
HALLMARK_IL2_STAT5_SIGNALING	175	0.41169	1.74345	0	0.0214854	1	2774	tags=35%, list=21%, signal=43%
GOBP_PROTON_TRANSMEMBRANE_TRANSPORT	101	-0.431912	-1.92246	0	0.0218131	0.757	3166	tags=46%, list=23%, signal=59%
REACTOME_INTERLEUKIN_6_FAMILY_SIGNALING	19	0.620503	1.74153	0.0033557	0.0218208	1	2949	tags=53%, list=22%, signal=67%
REACTOME_RESOLUTION_OF_AP_SITES_VIA_THE_MULTIPLE_NUCLEOTIDE_PATCH_REPLACEMENT_PATHWAY	22	-0.632991	-1.92326	0.00503778	0.0219982	0.754	2506	tags=50%, list=19%, signal=61%
GOBP_LEUKOCYTE_ADHESION_TO_VASCULAR_ENDOTHELIAL_CELL	36	0.534784	1.73981	0	0.0221567	1	3469	tags=53%, list=26%, signal=71%
GOBP_EYE_MORPHOGENESIS	95	0.453771	1.73972	0.00146413	0.0221585	1	1927	tags=36%, list=14%, signal=41%
REACTOME_DNA_STRAND_ELONGATION	29	-0.568012	-1.91866	0.00255102	0.0222066	0.775	3909	tags=72%, list=29%, signal=102%
GOBP_AMINOGLYCAN_METABOLIC_PROCESS	89	0.45342	1.7388	0	0.0224099	1	2394	tags=37%, list=18%, signal=45%
WP_GLUCOCORTICOID_RECEPTOR_PATHWAY	55	0.494336	1.73808	0	0.0225132	1	2153	tags=36%, list=16%, signal=43%
HALLMARK_APICAL_SURFACE	31	0.552354	1.73818	0.00489396	0.02252	1	2570	tags=48%, list=19%, signal=60%
BIOCARTA_GSK3_PATHWAY	18	0.621565	1.73774	0.0138648	0.0225585	1	2987	tags=39%, list=22%, signal=50%
GOBP_T_CELL_DIFFERENTIATION	212	0.408575	1.73754	0	0.0225915	1	3418	tags=42%, list=25%, signal=55%
GOBP_POSITIVE_REGULATION_OF_PROTEIN_MATURATION	19	0.620442	1.73728	0.00344234	0.0226303	1	2272	tags=42%, list=17%, signal=51%
WP_OLIGODENDROCYTE_SPECIFICATION_AND_DIFFERENTIATION_LEADING_TO_MYELIN_COMPONENTS_FOR_CNS	16	0.651619	1.73578	0.00361664	0.0230135	1	1843	tags=38%, list=14%, signal=43%
REACTOME_PCNA_DEPENDENT_LONG_PATCH_BASE_EXCISION_REPAIR	18	-0.650867	-1.91298	0	0.0232158	0.794	2506	tags=56%, list=19%, signal=68%
GOBP_PLATELET_AGGREGATION	53	0.491736	1.73388	0	0.0235005	1	2753	tags=43%, list=20%, signal=54%
GOBP_REGULATION_OF_TUBE_SIZE	73	0.468149	1.7332	0.00147275	0.0236507	1	2456	tags=36%, list=18%, signal=43%
PID_INTEGRIN_A9B1_PATHWAY	23	0.592868	1.73235	0.00844595	0.0238536	1	1791	tags=43%, list=13%, signal=50%
REACTOME_GAP_FILLING_DNA_REPAIR_SYNTHESIS_AND_LIGATION_IN_GG_NER	23	-0.606466	-1.90724	0.00250627	0.0238957	0.821	2586	tags=57%, list=19%, signal=70%
GOCC_MITOCHONDRIAL_LARGE_RIBOSOMAL_SUBUNIT	53	-0.504033	-1.90832	0	0.0240331	0.813	4389	tags=66%, list=33%, signal=97%
PID_IL23_PATHWAY	30	0.563173	1.73093	0.00316456	0.0241886	1	3270	tags=50%, list=24%, signal=66%
GOBP_VASCULAR_ASSOCIATED_SMOOTH_MUSCLE_CELL_MIGRATION	19	0.627106	1.73014	0.00508475	0.0243546	1	3460	tags=58%, list=26%, signal=78%
GOBP_PEPTIDE_CROSS_LINKING	17	0.633654	1.72969	0.00326264	0.0243934	1	1617	tags=47%, list=12%, signal=53%
GOBP_NEGATIVE_REGULATION_OF_CD4_POSITIVE_ALPHA_BETA_T_CELL_DIFFERENTIATION	18	0.62698	1.72983	0.00344234	0.0244016	1	3177	tags=56%, list=24%, signal=73%
GOBP_AUTONOMIC_NERVOUS_SYSTEM_DEVELOPMENT	28	0.555016	1.72817	0.00644122	0.0247352	1	2506	tags=54%, list=19%, signal=66%
GOBP_POSITIVE_REGULATION_OF_CHEMOKINE_PRODUCTION	56	0.495508	1.72762	0.00294985	0.0248499	1	2270	tags=36%, list=17%, signal=43%
WP_MECHANOREGULATION_AND_PATHOLOGY_OF_YAPTAZ_VIA_HIPPO_AND_NONHIPPO_MECHANISMS	38	0.526384	1.72742	0.00156986	0.0248586	1	1404	tags=26%, list=10%, signal=29%
GOBP_RESPONSE_TO_CHEMOKINE	62	0.477134	1.7273	0.0015456	0.0248614	1	1790	tags=34%, list=13%, signal=39%
GOBP_REGULATION_OF_FAT_CELL_DIFFERENTIATION	104	0.441851	1.72677	0.00139665	0.0249443	1	2674	tags=39%, list=20%, signal=49%
GOCC_INTEGRIN_COMPLEX	27	0.567097	1.72651	0.00330033	0.0249607	1	2580	tags=44%, list=19%, signal=55%
GOBP_LIPID_EXPORT_FROM_CELL	26	0.567082	1.72619	0.0066778	0.0250177	1	1332	tags=31%, list=10%, signal=34%
GOBP_TRABECULA_FORMATION	18	0.623033	1.72552	0.00337838	0.025129	1	1100	tags=39%, list=8%, signal=42%
GOBP_WATER_HOMEOSTASIS	34	0.542171	1.72564	0.00156495	0.0251363	1	2598	tags=44%, list=19%, signal=54%
GOBP_POSITIVE_REGULATION_OF_CELL_ACTIVATION	276	0.393484	1.72442	0	0.0253458	1	3427	tags=40%, list=25%, signal=52%
BIOCARTA_TOB1_PATHWAY	17	0.639271	1.72325	0.00511073	0.0255496	1	3629	tags=76%, list=27%, signal=104%
GOBP_POSITIVE_REGULATION_OF_CANONICAL_WNT_SIGNALING_PATHWAY	82	0.463789	1.72346	0	0.025552	1	3229	tags=44%, list=24%, signal=57%
REACTOME_SIGNALING_BY_GPCR	321	0.385685	1.72353	0	0.0255754	1	2988	tags=36%, list=22%, signal=45%
REACTOME_INTERLEUKIN_10_SIGNALING	35	0.534928	1.72109	0.00502513	0.0261383	1	1984	tags=40%, list=15%, signal=47%
GOBP_HIPPO_SIGNALING	34	0.53928	1.72075	0.00801282	0.0261566	1	4100	tags=50%, list=30%, signal=72%
GOBP_CRANIAL_NERVE_MORPHOGENESIS	18	0.628565	1.72084	0.00684931	0.0261714	1	2506	tags=61%, list=19%, signal=75%
GOBP_REGULATION_OF_VASCULATURE_DEVELOPMENT	225	0.396946	1.71957	0	0.0264282	1	2074	tags=30%, list=15%, signal=35%
GOBP_DNA_REPLICATION_INITIATION	35	-0.540852	-1.89519	0	0.0270158	0.855	4179	tags=60%, list=31%, signal=87%
WP_GDNFRET_SIGNALING_AXIS	15	0.660515	1.71616	0.00518135	0.0273407	1	1100	tags=60%, list=8%, signal=65%
GOBP_NEGATIVE_REGULATION_OF_MUSCLE_CELL_APOPTOTIC_PROCESS	25	0.581199	1.71533	0.00170648	0.0274442	1	3121	tags=52%, list=23%, signal=68%
GOBP_KERATINOCYTE_DIFFERENTIATION	66	0.465711	1.71538	0	0.02748	1	2342	tags=39%, list=17%, signal=47%
GOBP_CARDIAC_EPITHELIAL_TO_MESENCHYMAL_TRANSITION	30	0.547495	1.71547	0.00679117	0.027497	1	1089	tags=30%, list=8%, signal=33%
GOBP_LEUKOCYTE_TETHERING_OR_ROLLING	23	0.583918	1.71469	0.00334448	0.0275845	1	3469	tags=57%, list=26%, signal=76%
GOBP_REGULATION_OF_SYNAPSE_ASSEMBLY	49	0.500588	1.71434	0.00311042	0.0275921	1	1392	tags=35%, list=10%, signal=39%
GOBP_ANIMAL_ORGAN_MATURATION	21	0.59578	1.71437	0.00671141	0.0276261	1	2100	tags=48%, list=16%, signal=56%
WP_CARDIAC_PROGENITOR_DIFFERENTIATION	22	0.58651	1.71368	0.00838926	0.0276967	1	850	tags=32%, list=6%, signal=34%
GOBP_RESPONSE_TO_RETINOIC_ACID	73	0.464907	1.71381	0.0015015	0.0276989	1	2365	tags=37%, list=18%, signal=45%
GOBP_REGULATION_OF_PLATELET_ACTIVATION	33	0.544539	1.71316	0.0048	0.0277658	1	3011	tags=58%, list=22%, signal=74%
GOBP_REGULATION_OF_CANONICAL_WNT_SIGNALING_PATHWAY	188	0.404377	1.71215	0	0.0277803	1	3062	tags=37%, list=23%, signal=47%
KEGG_MELANOGENESIS	70	0.466223	1.71178	0.00151745	0.0277816	1	2854	tags=41%, list=21%, signal=52%
GOBP_ENDOCRINE_PROCESS	39	0.515455	1.71183	0.0016129	0.0278116	1	1418	tags=33%, list=11%, signal=37%
GOBP_EXTRACELLULAR_MATRIX_DISASSEMBLY	45	0.498298	1.71219	0.00476947	0.027816	1	2175	tags=44%, list=16%, signal=53%
REACTOME_SIGNALING_BY_RECEPTOR_TYROSINE_KINASES	427	0.375077	1.71272	0	0.0278384	1	2074	tags=25%, list=15%, signal=29%
GOBP_REGULATION_OF_T_HELPER_CELL_DIFFERENTIATION	30	0.549676	1.71255	0.00326264	0.0278453	1	3797	tags=60%, list=28%, signal=83%
REACTOME_SYNTHESIS_OF_VERY_LONG_CHAIN_FATTY_ACYL_COAS	17	0.631328	1.71222	0.00680272	0.0278556	1	2649	tags=41%, list=20%, signal=51%
GOBP_REGULATION_OF_NERVOUS_SYSTEM_DEVELOPMENT	293	0.38825	1.71237	0	0.0278635	1	2849	tags=33%, list=21%, signal=41%
GOBP_REGULATION_OF_EXTRINSIC_APOPTOTIC_SIGNALING_PATHWAY_IN_ABSENCE_OF_LIGAND	34	0.534334	1.71126	0.00692042	0.0278885	1	1117	tags=26%, list=8%, signal=29%
GOBP_REGULATION_OF_INFLAMMATORY_RESPONSE	255	0.391236	1.7106	0	0.028043	1	3028	tags=36%, list=22%, signal=45%
GOCC_CELL_PROJECTION_MEMBRANE	213	0.399579	1.71022	0	0.0281103	1	2435	tags=29%, list=18%, signal=34%
WP_NANOPARTICLEMEDIATED_ACTIVATION_OF_RECEPTOR_SIGNALING	27	0.566271	1.70896	0.00831947	0.0282512	1	643	tags=26%, list=5%, signal=27%
GOBP_CELLULAR_RESPONSE_TO_KETONE	72	0.461209	1.70879	0	0.0282591	1	1694	tags=32%, list=13%, signal=36%
GOBP_REGULATION_OF_T_HELPER_17_TYPE_IMMUNE_RESPONSE	19	0.603182	1.70856	0.0138169	0.0282853	1	3270	tags=63%, list=24%, signal=83%
REACTOME_CA2_PATHWAY	49	0.49554	1.70942	0.00473934	0.0282858	1	2831	tags=47%, list=21%, signal=59%
HALLMARK_APICAL_JUNCTION	154	0.414078	1.70901	0	0.028289	1	2072	tags=29%, list=15%, signal=34%
GOBP_EMBRYONIC_DIGESTIVE_TRACT_DEVELOPMENT	20	0.607392	1.70907	0.00336134	0.0283214	1	3615	tags=65%, list=27%, signal=89%
REACTOME_NR1H2_AND_NR1H3_MEDIATED_SIGNALING	39	0.519126	1.7074	0.00157729	0.0285716	1	2735	tags=44%, list=20%, signal=55%
GOMF_PROTON_TRANSMEMBRANE_TRANSPORTER_ACTIVITY	84	-0.458804	-1.88851	0	0.028606	0.88	3134	tags=46%, list=23%, signal=60%
GOBP_PEPTIDYL_THREONINE_MODIFICATION	99	0.439945	1.70655	0.00142045	0.0287206	1	2074	tags=29%, list=15%, signal=34%
GOBP_REGULATION_OF_CELL_DEVELOPMENT	353	0.382483	1.70657	0	0.0287606	1	2849	tags=31%, list=21%, signal=39%
GOBP_BONE_MATURATION	19	0.594655	1.7062	0.00847458	0.0288023	1	2100	tags=47%, list=16%, signal=56%
GOCC_CYTOSOLIC_SMALL_RIBOSOMAL_SUBUNIT	26	-0.583144	-1.88506	0	0.0292746	0.891	3185	tags=62%, list=24%, signal=80%
GOBP_HEART_TRABECULA_MORPHOGENESIS	22	0.588436	1.70459	0.010084	0.029316	1	941	tags=27%, list=7%, signal=29%
GOBP_REGULATION_OF_NEUROGENESIS	256	0.390929	1.70284	0	0.0297878	1	2849	tags=33%, list=21%, signal=41%
GOBP_CIRCADIAN_REGULATION_OF_GENE_EXPRESSION	56	0.474287	1.70179	0	0.0300269	1	3164	tags=48%, list=23%, signal=63%
WP_NUCLEAR_RECEPTORS_METAPATHWAY	199	0.399315	1.70187	0.00128205	0.0300436	1	2153	tags=32%, list=16%, signal=37%
GOBP_SUPEROXIDE_ANION_GENERATION	28	0.557956	1.70103	0.0048	0.0302402	1	3264	tags=50%, list=24%, signal=66%
REACTOME_HDR_THROUGH_HOMOLOGOUS_RECOMBINATION_HRR	60	-0.473927	-1.88022	0	0.0303138	0.902	3857	tags=55%, list=29%, signal=77%
GOBP_CELLULAR_RESPONSE_TO_ORGANIC_CYCLIC_COMPOUND	382	0.375657	1.70049	0	0.0303631	1	3333	tags=37%, list=25%, signal=47%
GOBP_AXON_EXTENSION	97	0.441155	1.69927	0	0.0307113	1	3047	tags=34%, list=23%, signal=44%
GOBP_LENS_FIBER_CELL_DIFFERENTIATION	24	0.581884	1.69846	0	0.0308849	1	317	tags=21%, list=2%, signal=21%
GOBP_POSITIVE_REGULATION_OF_STRESS_ACTIVATED_PROTEIN_KINASE_SIGNALING_CASCADE	102	0.435063	1.69856	0	0.0309045	1	1938	tags=26%, list=14%, signal=31%
GOMF_HORMONE_BINDING	46	0.498126	1.69713	0.00600601	0.0312376	1	1962	tags=33%, list=15%, signal=38%
GOMF_C_C_CHEMOKINE_BINDING	18	0.607385	1.69614	0.008726	0.0313921	1	4186	tags=78%, list=31%, signal=113%
GOBP_POSITIVE_REGULATION_OF_SMOOTH_MUSCLE_CELL_MIGRATION	30	0.544616	1.69622	0.005	0.031416	1	2843	tags=50%, list=21%, signal=63%
GOBP_UNSATURATED_FATTY_ACID_BIOSYNTHETIC_PROCESS	36	0.525502	1.69632	0.00153846	0.0314489	1	2554	tags=39%, list=19%, signal=48%
GOBP_AMINOGLYCAN_BIOSYNTHETIC_PROCESS	58	0.478205	1.69574	0.00154321	0.0314798	1	2285	tags=38%, list=17%, signal=45%
GOBP_T_HELPER_17_TYPE_IMMUNE_RESPONSE	32	0.545057	1.69435	0.0032	0.0316662	1	2654	tags=50%, list=20%, signal=62%
GOBP_REGULATION_OF_SUPEROXIDE_ANION_GENERATION	18	0.612996	1.69476	0.00696864	0.0316736	1	3264	tags=61%, list=24%, signal=80%
GOBP_NEGATIVE_REGULATION_OF_CHONDROCYTE_DIFFERENTIATION	16	0.638508	1.69456	0.0119863	0.0316916	1	1679	tags=50%, list=12%, signal=57%
GOBP_POSITIVE_REGULATION_OF_T_CELL_PROLIFERATION	72	0.4566	1.69437	0.00149031	0.0317132	1	3475	tags=50%, list=26%, signal=67%
WP_COMPLEMENT_SYSTEM	67	0.46464	1.69478	0.0030349	0.0317209	1	2857	tags=42%, list=21%, signal=53%
GOBP_NEGATIVE_REGULATION_OF_WNT_SIGNALING_PATHWAY	126	0.419862	1.69388	0	0.0317317	1	3062	tags=40%, list=23%, signal=52%
REACTOME_APOPTOTIC_CLEAVAGE_OF_CELLULAR_PROTEINS	34	0.526355	1.69397	0.00482315	0.0317436	1	2283	tags=41%, list=17%, signal=49%
GOBP_CD4_POSITIVE_ALPHA_BETA_T_CELL_DIFFERENTIATION	66	0.457676	1.69347	0.00455927	0.0318439	1	3403	tags=50%, list=25%, signal=67%
BIOCARTA_INFLAM_PATHWAY	15	0.652897	1.69241	0.00866551	0.0321232	1	3306	tags=53%, list=24%, signal=71%
GOBP_CELL_CELL_ADHESION_VIA_PLASMA_MEMBRANE_ADHESION_MOLECULES	118	0.422497	1.69213	0	0.0321523	1	1671	tags=29%, list=12%, signal=33%
GOBP_DEVELOPMENTAL_MATURATION	180	0.406476	1.68978	0	0.0326551	1	3071	tags=36%, list=23%, signal=46%
GOBP_ENDOCARDIAL_CUSHION_FORMATION	23	0.583818	1.68986	0.00674536	0.0326907	1	2382	tags=48%, list=18%, signal=58%
REACTOME_SIGNALING_BY_TGFB_FAMILY_MEMBERS	86	0.444158	1.68993	0	0.0327178	1	3597	tags=44%, list=27%, signal=60%
GOBP_NEGATIVE_REGULATION_OF_REPRODUCTIVE_PROCESS	29	0.545213	1.69006	0.00168919	0.0327382	1	2365	tags=41%, list=18%, signal=50%
GOBP_CELLULAR_EXTRAVASATION	54	0.476972	1.68897	0.00295421	0.0328757	1	3469	tags=48%, list=26%, signal=65%
GOBP_REGULATION_OF_REPRODUCTIVE_PROCESS	88	0.450845	1.68907	0	0.0328788	1	1725	tags=30%, list=13%, signal=34%
GOBP_POSITIVE_REGULATION_OF_TUMOR_NECROSIS_FACTOR_SUPERFAMILY_CYTOKINE_PRODUCTION	82	0.450733	1.68819	0.00445104	0.0331157	1	1984	tags=30%, list=15%, signal=36%
GOMF_CARGO_RECEPTOR_ACTIVITY	51	0.489446	1.68682	0.0060423	0.0335439	1	1445	tags=29%, list=11%, signal=33%
WP_MONOAMINE_TRANSPORT	19	0.598402	1.68637	0.00985222	0.0336238	1	2670	tags=47%, list=20%, signal=59%
GOBP_CELLULAR_RESPONSE_TO_STEROID_HORMONE_STIMULUS	153	0.410903	1.68592	0	0.0337068	1	2567	tags=33%, list=19%, signal=40%
GOBP_RESPONSE_TO_DEXAMETHASONE	33	0.52516	1.68572	0.00492611	0.0337126	1	2536	tags=42%, list=19%, signal=52%
GOBP_NEGATIVE_REGULATION_OF_FAT_CELL_DIFFERENTIATION	44	0.501012	1.68495	0.00471698	0.0339087	1	2381	tags=43%, list=18%, signal=52%
GOBP_DETECTION_OF_MECHANICAL_STIMULUS_INVOLVED_IN_SENSORY_PERCEPTION	15	0.649969	1.68421	0.0070922	0.034002	1	679	tags=33%, list=5%, signal=35%
REACTOME_DISEASES_ASSOCIATED_WITH_GLYCOSAMINOGLYCAN_METABOLISM	30	0.546047	1.68443	0.00651466	0.0340305	1	2186	tags=47%, list=16%, signal=56%
GOBP_POSITIVE_REGULATION_OF_NITRIC_OXIDE_METABOLIC_PROCESS	33	0.538014	1.68425	0.00967742	0.034034	1	1578	tags=33%, list=12%, signal=38%
GOBP_CELLULAR_COMPONENT_MORPHOGENESIS	498	0.365015	1.68361	0	0.0340992	1	2944	tags=32%, list=22%, signal=40%
GOMF_MONOSACCHARIDE_BINDING	51	0.484241	1.68371	0.0075643	0.0341041	1	1983	tags=35%, list=15%, signal=41%
GOBP_REGULATION_OF_SMALL_GTPASE_MEDIATED_SIGNAL_TRANSDUCTION	245	0.387011	1.68306	0	0.0341351	1	3363	tags=38%, list=25%, signal=50%
GOCC_PLATELET_ALPHA_GRANULE_LUMEN	45	0.501064	1.68268	0.00665557	0.0341553	1	3331	tags=56%, list=25%, signal=74%
GOCC_LAMELLIPODIUM_MEMBRANE	21	0.58299	1.6825	0.0033389	0.0341672	1	386	tags=29%, list=3%, signal=29%
KEGG_WNT_SIGNALING_PATHWAY	123	0.419775	1.68309	0.0028169	0.0341756	1	2992	tags=37%, list=22%, signal=48%
GOBP_POSITIVE_REGULATION_OF_VASCULAR_ENDOTHELIAL_GROWTH_FACTOR_PRODUCTION	23	0.57323	1.68321	0.0148026	0.0341806	1	3229	tags=61%, list=24%, signal=80%
WP_MESODERMAL_COMMITMENT_PATHWAY	111	0.428117	1.68268	0	0.0342041	1	3179	tags=38%, list=24%, signal=49%
GOBP_INOSITOL_LIPID_MEDIATED_SIGNALING	126	0.417439	1.68158	0.00142248	0.0344172	1	1940	tags=26%, list=14%, signal=30%
PID_AJDISS_2PATHWAY	41	0.504373	1.68101	0.00466563	0.0345238	1	1748	tags=37%, list=13%, signal=42%
GOBP_CELLULAR_RESPONSE_TO_ESTRADIOL_STIMULUS	25	0.565991	1.68102	0.00993378	0.0345712	1	1883	tags=36%, list=14%, signal=42%
GOCC_AXONAL_GROWTH_CONE	18	0.608248	1.67979	0.0215232	0.0349327	1	2058	tags=28%, list=15%, signal=33%
GOBP_RESPONSE_TO_MECHANICAL_STIMULUS	135	0.415344	1.67918	0.00138313	0.035112	1	3264	tags=41%, list=24%, signal=53%
GOBP_SMOOTH_MUSCLE_CELL_PROLIFERATION	113	0.419501	1.67804	0.00139276	0.0354373	1	3264	tags=42%, list=24%, signal=56%
GOBP_REGULATION_OF_STRESS_ACTIVATED_PROTEIN_KINASE_SIGNALING_CASCADE	156	0.403232	1.67775	0	0.0354404	1	1206	tags=19%, list=9%, signal=21%
GOBP_MYELOID_LEUKOCYTE_DIFFERENTIATION	163	0.403629	1.67782	0	0.0354506	1	2271	tags=31%, list=17%, signal=36%
WP_COMPLEMENT_AND_COAGULATION_CASCADES	35	0.518744	1.67628	0.00163399	0.0358935	1	2841	tags=51%, list=21%, signal=65%
GOBP_STRIATED_MUSCLE_CELL_PROLIFERATION	43	0.500498	1.67642	0.00311526	0.0359044	1	3585	tags=49%, list=27%, signal=66%
GOBP_SEGMENTATION	63	0.463385	1.67603	0.00152207	0.035944	1	3115	tags=46%, list=23%, signal=60%
GOBP_BODY_MORPHOGENESIS	36	0.516593	1.67519	0.00166389	0.0362412	1	3580	tags=56%, list=27%, signal=75%
GOBP_EXOCRINE_SYSTEM_DEVELOPMENT	33	0.526286	1.67462	0.00160256	0.0363915	1	1593	tags=39%, list=12%, signal=45%
REACTOME_MITOCHONDRIAL_CALCIUM_ION_TRANSPORT	22	-0.592465	-1.8617	0	0.0366868	0.939	3572	tags=50%, list=26%, signal=68%
GOBP_KERATINOCYTE_PROLIFERATION	35	0.528058	1.67329	0.00660066	0.0368109	1	1957	tags=49%, list=14%, signal=57%
GOBP_RESPONSE_TO_AMINE	24	0.559854	1.67333	0.0155709	0.0368526	1	2400	tags=46%, list=18%, signal=56%
GOBP_POSITIVE_REGULATION_OF_MUSCLE_CONTRACTION	22	0.581804	1.67188	0.00504202	0.0372461	1	968	tags=32%, list=7%, signal=34%
GOBP_MITOCHONDRIAL_GENE_EXPRESSION	98	-0.437368	-1.85812	0	0.0373658	0.946	3624	tags=51%, list=27%, signal=69%
GOBP_CELL_MIGRATION_INVOLVED_IN_SPROUTING_ANGIOGENESIS	46	0.493556	1.67083	0.00618238	0.0375151	1	1725	tags=30%, list=13%, signal=35%
WP_AGERAGE_PATHWAY	60	0.465961	1.67094	0.00149254	0.037525	1	3070	tags=42%, list=23%, signal=54%
GOBP_REGULATION_OF_CHEMOTAXIS	166	0.40157	1.67037	0	0.0376177	1	2885	tags=37%, list=21%, signal=47%
GOBP_VASOCONSTRICTION	37	0.507754	1.66923	0.00782473	0.0380206	1	2456	tags=43%, list=18%, signal=53%
GOCC_NUCLEAR_REPLICATION_FORK	25	-0.576076	-1.8533	0	0.0381379	0.956	3784	tags=72%, list=28%, signal=100%
KEGG_HOMOLOGOUS_RECOMBINATION	24	-0.579761	-1.85505	0	0.0382165	0.955	4037	tags=63%, list=30%, signal=89%
GOBP_ADENYLATE_CYCLASE_ACTIVATING_G_PROTEIN_COUPLED_RECEPTOR_SIGNALING_PATHWAY	68	0.460775	1.66809	0.00299401	0.0383214	1	3225	tags=46%, list=24%, signal=60%
GOBP_ENDOTHELIAL_CELL_DEVELOPMENT	59	0.475074	1.66812	0.00152207	0.0383649	1	1833	tags=25%, list=14%, signal=29%
WP_IL1_AND_MEGAKARYOCYTES_IN_OBESITY	20	0.601888	1.66773	0.0163132	0.038403	1	3237	tags=55%, list=24%, signal=72%
GOBP_CELLULAR_RESPONSE_TO_CALCIUM_ION	48	0.487219	1.66744	0.00632911	0.0384668	1	2065	tags=38%, list=15%, signal=44%
GOBP_CD4_POSITIVE_ALPHA_BETA_T_CELL_ACTIVATION	78	0.442043	1.66705	0	0.0384966	1	3475	tags=50%, list=26%, signal=67%
GOBP_HEART_FORMATION	19	0.59827	1.66717	0.0181818	0.0385126	1	3085	tags=58%, list=23%, signal=75%
GOBP_CELL_PART_MORPHOGENESIS	443	0.363122	1.66632	0	0.0385565	1	2944	tags=33%, list=22%, signal=40%
HALLMARK_ANDROGEN_RESPONSE	85	0.442029	1.66667	0.00451128	0.0385951	1	2920	tags=39%, list=22%, signal=49%
GOBP_REGULATION_OF_POSITIVE_CHEMOTAXIS	19	0.593034	1.66639	0.00689655	0.0385967	1	3071	tags=58%, list=23%, signal=75%
GOBP_REGULATION_OF_CARDIAC_MUSCLE_CELL_ACTION_POTENTIAL	20	0.598223	1.66652	0.0105079	0.0386014	1	291	tags=25%, list=2%, signal=26%
GOBP_AXIS_SPECIFICATION	53	0.479037	1.66546	0.00304414	0.0387729	1	2846	tags=42%, list=21%, signal=52%
WP_WNT_SIGNALING_PATHWAY_AND_PLURIPOTENCY	80	0.447054	1.66557	0.00293255	0.0387845	1	2854	tags=36%, list=21%, signal=46%
GOBP_CELL_DIFFERENTIATION_INVOLVED_IN_EMBRYONIC_PLACENTA_DEVELOPMENT	21	0.590457	1.66499	0.00683761	0.0388254	1	2674	tags=52%, list=20%, signal=65%
GOBP_POSITIVE_REGULATION_OF_CYTOKINE_PRODUCTION_INVOLVED_IN_INFLAMMATORY_RESPONSE	17	0.622117	1.66502	0.00853242	0.0388672	1	1984	tags=41%, list=15%, signal=48%
GOBP_REGULATION_OF_PLATELET_AGGREGATION	20	0.604803	1.66467	0.00891266	0.0388938	1	2753	tags=65%, list=20%, signal=82%
WP_GENES_CONTROLLING_NEPHROGENESIS	28	0.554277	1.66406	0.00665557	0.0390749	1	2053	tags=50%, list=15%, signal=59%
GOCC_PLASMA_MEMBRANE_SIGNALING_RECEPTOR_COMPLEX	108	0.427537	1.66356	0.00149031	0.0391985	1	2580	tags=36%, list=19%, signal=44%
GOBP_ESTABLISHMENT_OF_EPITHELIAL_CELL_POLARITY	30	0.531769	1.66286	0.0110236	0.0393493	1	3193	tags=47%, list=24%, signal=61%
GOBP_REGULATION_OF_PEPTIDYL_TYROSINE_PHOSPHORYLATION	180	0.395937	1.66296	0	0.0393693	1	2635	tags=32%, list=20%, signal=40%
GOBP_NEGATIVE_REGULATION_OF_CELL_ACTIVATION	151	0.404025	1.66259	0	0.0393814	1	3527	tags=45%, list=26%, signal=60%
GOBP_MESENCHYMAL_CELL_DEVELOPMENT	62	0.464954	1.66157	0.00151515	0.0396067	1	1211	tags=27%, list=9%, signal=30%
GOBP_EMBRYONIC_CAMERA_TYPE_EYE_DEVELOPMENT	28	0.531182	1.6611	0.0118443	0.0396401	1	1811	tags=39%, list=13%, signal=45%
GOBP_POSITIVE_REGULATION_OF_CELL_JUNCTION_ASSEMBLY	58	0.472105	1.66161	0.00151057	0.0396524	1	1228	tags=28%, list=9%, signal=30%
GOBP_REGULATION_OF_MUSCLE_ORGAN_DEVELOPMENT	30	0.533194	1.66119	0.00480769	0.039659	1	4059	tags=57%, list=30%, signal=81%
GOBP_SEMI_LUNAR_VALVE_DEVELOPMENT	32	0.524629	1.66129	0.0133779	0.0396794	1	1109	tags=28%, list=8%, signal=31%
WP_H19_ACTION_RBE2F1_SIGNALING_AND_CDKBETACATENIN_ACTIVITY	15	0.642795	1.66166	0.0230496	0.0396919	1	1491	tags=40%, list=11%, signal=45%
GOBP_CELLULAR_RESPONSE_TO_ALCOHOL	62	0.468522	1.66034	0.00304414	0.0399136	1	1553	tags=27%, list=12%, signal=31%
GOBP_REGULATION_OF_ACTIN_FILAMENT_BASED_MOVEMENT	25	0.563942	1.65999	0.00492611	0.0399899	1	1369	tags=40%, list=10%, signal=44%
GOMF_STRUCTURAL_MOLECULE_ACTIVITY	409	0.36488	1.65962	0	0.0400754	1	1731	tags=22%, list=13%, signal=24%
GOMF_PRIMARY_ACTIVE_TRANSMEMBRANE_TRANSPORTER_ACTIVITY	125	-0.411931	-1.84251	0	0.0401283	0.97	2977	tags=44%, list=22%, signal=56%
WP_TRANSCRIPTION_COFACTORS_SKI_AND_SKIL_PROTEIN_PARTNERS	18	0.599263	1.6592	0.0197487	0.0401623	1	3990	tags=67%, list=30%, signal=95%
GOCC_DNA_POLYMERASE_COMPLEX	18	-0.628935	-1.8449	0.00231481	0.04021	0.968	3621	tags=72%, list=27%, signal=99%
GOBP_RIBOSOMAL_SMALL_SUBUNIT_ASSEMBLY	15	-0.657223	-1.84653	0	0.0403003	0.968	3069	tags=73%, list=23%, signal=95%
GOBP_REGULATION_OF_EPITHELIAL_CELL_MIGRATION	188	0.391073	1.65865	0	0.0403362	1	2000	tags=24%, list=15%, signal=28%
GOBP_NEURON_PROJECTION_EXTENSION_INVOLVED_IN_NEURON_PROJECTION_GUIDANCE	30	0.522028	1.65837	0.00664452	0.0403421	1	2739	tags=50%, list=20%, signal=63%
GOBP_POSITIVE_REGULATION_OF_LEUKOCYTE_CHEMOTAXIS	72	0.456099	1.6584	0.00438597	0.0403819	1	2270	tags=38%, list=17%, signal=45%
WP_MITOCHONDRIAL_COMPLEX_IV_ASSEMBLY	26	-0.57518	-1.84298	0	0.0404174	0.97	2691	tags=62%, list=20%, signal=77%
GOBP_ENDOCRINE_SYSTEM_DEVELOPMENT	73	0.448716	1.65735	0.00445765	0.0405426	1	3014	tags=48%, list=22%, signal=61%
GOBP_MUSCLE_CELL_DIFFERENTIATION	247	0.380619	1.65718	0	0.0405598	1	2456	tags=30%, list=18%, signal=36%
GOBP_ANATOMICAL_STRUCTURE_HOMEOSTASIS	195	0.388141	1.6574	0	0.0405872	1	2728	tags=34%, list=20%, signal=42%
GOBP_EPITHELIAL_TO_MESENCHYMAL_TRANSITION_INVOLVED_IN_ENDOCARDIAL_CUSHION_FORMATION	15	0.622953	1.65749	0.013913	0.0406132	1	2382	tags=53%, list=18%, signal=65%
GOBP_NEGATIVE_REGULATION_OF_AXONOGENESIS	46	0.49231	1.65648	0.00794913	0.0406874	1	1449	tags=28%, list=11%, signal=32%
REACTOME_FORMATION_OF_FIBRIN_CLOT_CLOTTING_CASCADE	17	0.61645	1.65676	0.0108499	0.0406899	1	971	tags=41%, list=7%, signal=44%
GOBP_VASCULAR_PROCESS_IN_CIRCULATORY_SYSTEM	155	0.401263	1.65662	0	0.0406918	1	2456	tags=31%, list=18%, signal=37%
GOBP_POSITIVE_REGULATION_OF_EPITHELIAL_CELL_DIFFERENTIATION	32	0.520898	1.65543	0.0144462	0.0409609	1	2284	tags=47%, list=17%, signal=56%
PID_INTEGRIN_A4B1_PATHWAY	30	0.529494	1.65549	0.00995025	0.0409842	1	3694	tags=47%, list=27%, signal=64%
GOBP_CELL_FATE_SPECIFICATION	39	0.510323	1.65558	0.00316957	0.041006	1	1828	tags=33%, list=14%, signal=38%
GOBP_CELLULAR_RESPONSE_TO_FLUID_SHEAR_STRESS	19	0.588396	1.65456	0.00866551	0.0412074	1	1883	tags=37%, list=14%, signal=43%
WP_NEURAL_CREST_DIFFERENTIATION	58	0.462202	1.6543	0.00300752	0.0412556	1	2854	tags=41%, list=21%, signal=52%
GOBP_REGULATION_OF_RAS_PROTEIN_SIGNAL_TRANSDUCTION	151	0.393593	1.6538	0	0.0413635	1	3363	tags=40%, list=25%, signal=53%
GOBP_FATTY_ACYL_COA_BIOSYNTHETIC_PROCESS	19	0.587771	1.65351	0.00696864	0.0414133	1	2649	tags=42%, list=20%, signal=52%
GOCC_OXIDOREDUCTASE_COMPLEX	101	-0.423024	-1.83602	0	0.041491	0.979	2977	tags=48%, list=22%, signal=61%
REACTOME_DUAL_INCISION_IN_GG_NER	36	-0.520921	-1.83744	0.00275482	0.0415039	0.977	2590	tags=42%, list=19%, signal=51%
GOBP_EMBRYONIC_AXIS_SPECIFICATION	20	0.5878	1.65307	0.00815661	0.0415525	1	1417	tags=35%, list=10%, signal=39%
GOCC_INTRINSIC_COMPONENT_OF_MITOCHONDRIAL_MEMBRANE	77	-0.443824	-1.83748	0	0.0420623	0.977	3241	tags=47%, list=24%, signal=61%
GOBP_REGULATION_OF_GLYCOPROTEIN_METABOLIC_PROCESS	37	0.511416	1.65134	0.00655738	0.0420773	1	1119	tags=27%, list=8%, signal=29%
GOBP_NEUROBLAST_PROLIFERATION	42	0.498139	1.6514	0.00654665	0.0421124	1	1764	tags=33%, list=13%, signal=38%
GOBP_CYTOKINE_PRODUCTION_INVOLVED_IN_IMMUNE_RESPONSE	79	0.439075	1.65081	0	0.042116	1	2726	tags=37%, list=20%, signal=46%
GOBP_CELL_DIFFERENTIATION_INVOLVED_IN_KIDNEY_DEVELOPMENT	41	0.492501	1.65089	0.00789889	0.0421344	1	2326	tags=44%, list=17%, signal=53%
REACTOME_PURINERGIC_SIGNALING_IN_LEISHMANIASIS_INFECTION	26	0.554054	1.65148	0.0133779	0.0421462	1	2285	tags=35%, list=17%, signal=42%
GOBP_MICROVILLUS_ORGANIZATION	22	0.570185	1.65093	0.0183946	0.0421757	1	1074	tags=32%, list=8%, signal=35%
GOBP_ENDOCARDIAL_CUSHION_MORPHOGENESIS	29	0.539217	1.65041	0.0101351	0.0422168	1	2382	tags=38%, list=18%, signal=46%
REACTOME_O_LINKED_GLYCOSYLATION	63	0.458639	1.64903	0.00473186	0.0426676	1	1955	tags=38%, list=14%, signal=44%
GOBP_NEGATIVE_REGULATION_OF_CANONICAL_WNT_SIGNALING_PATHWAY	102	0.422059	1.64927	0.00434783	0.0426696	1	3062	tags=41%, list=23%, signal=53%
GOBP_CELL_SUBSTRATE_JUNCTION_ORGANIZATION	89	0.4344	1.64906	0.00145773	0.0427077	1	1100	tags=19%, list=8%, signal=21%
GOBP_POSITIVE_REGULATION_OF_SMOOTH_MUSCLE_CELL_PROLIFERATION	68	0.448584	1.64775	0.00295858	0.0429789	1	3555	tags=49%, list=26%, signal=66%
GOBP_EPIDERMAL_CELL_DIFFERENTIATION	99	0.422826	1.64801	0.00296296	0.0429908	1	2359	tags=35%, list=17%, signal=43%
REACTOME_N_GLYCAN_ANTENNAE_ELONGATION_IN_THE_MEDIAL_TRANS_GOLGI	17	0.604852	1.64812	0.0225694	0.0430058	1	3281	tags=53%, list=24%, signal=70%
KEGG_HEMATOPOIETIC_CELL_LINEAGE	62	0.457819	1.64779	0.00312012	0.0430238	1	2949	tags=42%, list=22%, signal=53%
GOBP_SENSORY_PERCEPTION_OF_PAIN	46	0.485032	1.64626	0.00625	0.0435305	1	1786	tags=33%, list=13%, signal=37%
GOBP_RESPONSE_TO_OXYGEN_LEVELS	240	0.377749	1.64593	0	0.0435381	1	3333	tags=38%, list=25%, signal=49%
GOBP_SENSORY_PERCEPTION	216	0.384112	1.64632	0	0.0435536	1	2228	tags=29%, list=17%, signal=34%
GOBP_CARDIAC_ATRIUM_DEVELOPMENT	21	0.570545	1.64604	0.0119863	0.0435685	1	2536	tags=43%, list=19%, signal=53%
GOCC_MITOCHONDRIAL_SMALL_RIBOSOMAL_SUBUNIT	24	-0.561562	-1.82979	0.00478469	0.0437222	0.984	4502	tags=71%, list=33%, signal=106%
GOBP_POSITIVE_REGULATION_OF_PEPTIDYL_TYROSINE_PHOSPHORYLATION	125	0.414455	1.64509	0	0.0438107	1	2442	tags=31%, list=18%, signal=38%
GOBP_LEUKOCYTE_DIFFERENTIATION	430	0.360944	1.64425	0	0.043913	1	2846	tags=32%, list=21%, signal=39%
GOBP_T_HELPER_17_CELL_DIFFERENTIATION	24	0.559088	1.64472	0.0171233	0.0439192	1	3270	tags=58%, list=24%, signal=77%
GOBP_SIGNALING_RECEPTOR_LIGAND_PRECURSOR_PROCESSING	23	0.5585	1.64427	0.00341297	0.0439584	1	2813	tags=57%, list=21%, signal=71%
GOMF_CYTOKINE_BINDING	98	0.426951	1.64447	0.0057554	0.0439862	1	2517	tags=39%, list=19%, signal=47%
GOBP_CD4_POSITIVE_ALPHA_BETA_T_CELL_CYTOKINE_PRODUCTION	15	0.623429	1.64432	0.0191972	0.0439952	1	2137	tags=60%, list=16%, signal=71%
GOBP_HISTONE_LYSINE_DEMETHYLATION	21	0.566826	1.64296	0.0139373	0.0443168	1	3876	tags=62%, list=29%, signal=87%
GOBP_PHENOL_CONTAINING_COMPOUND_BIOSYNTHETIC_PROCESS	23	0.558481	1.64276	0.0144928	0.0443487	1	911	tags=26%, list=7%, signal=28%
GOCC_ACTIN_BASED_CELL_PROJECTION	145	0.402884	1.64253	0.00136426	0.0443496	1	2611	tags=37%, list=19%, signal=45%
GOMF_ENDOPEPTIDASE_ACTIVITY	232	0.380582	1.64265	0	0.0443501	1	2160	tags=28%, list=16%, signal=32%
GOBP_BONE_RESORPTION	44	0.491992	1.64297	0.00312989	0.044376	1	2100	tags=41%, list=16%, signal=48%
GOBP_LUNG_CELL_DIFFERENTIATION	17	0.60044	1.64082	0.0152027	0.0449974	1	1971	tags=41%, list=15%, signal=48%
GOBP_POSITIVE_REGULATION_OF_NERVOUS_SYSTEM_DEVELOPMENT	183	0.390877	1.64048	0	0.0450897	1	1323	tags=21%, list=10%, signal=23%
GOBP_REGULATION_OF_KERATINOCYTE_PROLIFERATION	27	0.545547	1.64003	0.00990099	0.0451935	1	2234	tags=56%, list=17%, signal=66%
GOBP_CARDIAC_MUSCLE_CELL_PROLIFERATION	34	0.517963	1.64011	0.0169492	0.0452183	1	3555	tags=50%, list=26%, signal=68%
GOMF_TRANSMEMBRANE_RECEPTOR_PROTEIN_TYROSINE_KINASE_ACTIVITY	44	0.481485	1.63979	0.00457317	0.0452241	1	2058	tags=43%, list=15%, signal=51%
REACTOME_TRANSCRIPTION_COUPLED_NUCLEOTIDE_EXCISION_REPAIR_TC_NER	73	-0.435125	-1.82515	0	0.0455002	0.988	2860	tags=36%, list=21%, signal=45%
GOBP_MICROVILLUS_ASSEMBLY	20	0.580757	1.63857	0.0241379	0.0456742	1	1074	tags=35%, list=8%, signal=38%
GOBP_BRANCHING_INVOLVED_IN_MAMMARY_GLAND_DUCT_MORPHOGENESIS	19	0.588543	1.63863	0.0102916	0.0457024	1	2053	tags=47%, list=15%, signal=56%
GOBP_INNER_MITOCHONDRIAL_MEMBRANE_ORGANIZATION	38	-0.507229	-1.82303	0	0.0459204	0.988	3456	tags=50%, list=26%, signal=67%
REACTOME_RRNA_PROCESSING	161	-0.392786	-1.81997	0	0.0459578	0.99	4586	tags=52%, list=34%, signal=78%
GOBP_STRIATED_MUSCLE_CELL_DIFFERENTIATION	169	0.391893	1.63761	0	0.046008	1	2424	tags=30%, list=18%, signal=36%
GOBP_T_CELL_CYTOKINE_PRODUCTION	28	0.531129	1.63721	0.0049505	0.0460449	1	2726	tags=54%, list=20%, signal=67%
GOBP_ENDOTHELIAL_CELL_MIGRATION	175	0.390856	1.63738	0	0.0460474	1	2000	tags=25%, list=15%, signal=29%
GOBP_IRON_SULFUR_CLUSTER_ASSEMBLY	24	-0.570349	-1.82059	0.00239808	0.0462546	0.99	3975	tags=67%, list=29%, signal=94%
GOCC_INTERMEDIATE_FILAMENT_CYTOSKELETON	75	0.441487	1.63626	0.00306279	0.0463885	1	2123	tags=28%, list=16%, signal=33%
GOBP_SPROUTING_ANGIOGENESIS	108	0.413725	1.63579	0.0014771	0.0465499	1	1803	tags=28%, list=13%, signal=32%
GOBP_POSITIVE_REGULATION_OF_BMP_SIGNALING_PATHWAY	23	0.555648	1.63542	0.0231405	0.0466386	1	2456	tags=43%, list=18%, signal=53%
GOBP_OSTEOCLAST_DIFFERENTIATION	70	0.450863	1.63542	0.00573066	0.0466937	1	2060	tags=31%, list=15%, signal=37%
GOBP_MATURATION_OF_SSU_RRNA_FROM_TRICISTRONIC_RRNA_TRANSCRIPT_SSU_RRNA_5_8S_RRNA_LSU_RRNA	35	-0.515176	-1.81675	0	0.046772	0.991	3337	tags=49%, list=25%, signal=64%
GOMF_DNA_BINDING_TRANSCRIPTION_ACTIVATOR_ACTIVITY	268	0.374024	1.63409	0	0.0471765	1	3597	tags=41%, list=27%, signal=55%
GOCC_REPLICATION_FORK	55	-0.458554	-1.81403	0	0.0475233	0.992	4065	tags=58%, list=30%, signal=83%
GOBP_NEGATIVE_REGULATION_OF_PEPTIDASE_ACTIVITY	127	0.40751	1.6332	0.00133333	0.0475384	1	1877	tags=28%, list=14%, signal=32%
GOBP_REGULATION_OF_ADAPTIVE_IMMUNE_RESPONSE	138	0.401946	1.63292	0	0.0475406	1	3452	tags=42%, list=26%, signal=56%
WP_ANGIOTENSIN_II_RECEPTOR_TYPE_1_PATHWAY	23	0.567279	1.63293	0.0101523	0.0475981	1	3475	tags=61%, list=26%, signal=82%
GOMF_DNA_REPLICATION_ORIGIN_BINDING	16	-0.63685	-1.81259	0.00904977	0.0476298	0.992	2077	tags=50%, list=15%, signal=59%
GOBP_ESTABLISHMENT_OF_CELL_POLARITY	121	0.405254	1.63133	0.00140056	0.0481585	1	2587	tags=27%, list=19%, signal=33%
WP_RAS_AND_BRADYKININ_PATHWAYS_IN_COVID19	16	0.606423	1.63077	0.0167504	0.0483646	1	2364	tags=50%, list=18%, signal=61%
GOBP_G_PROTEIN_COUPLED_RECEPTOR_SIGNALING_PATHWAY	373	0.36143	1.62998	0	0.0485954	1	2806	tags=33%, list=21%, signal=40%
GOBP_NEGATIVE_REGULATION_OF_ACTIN_FILAMENT_POLYMERIZATION	46	0.478974	1.63008	0.0111465	0.0486156	1	3943	tags=48%, list=29%, signal=67%
GOBP_IN_UTERO_EMBRYONIC_DEVELOPMENT	306	0.363774	1.62973	0	0.0486324	1	3486	tags=34%, list=26%, signal=45%
GOBP_MAMMARY_GLAND_EPITHELIAL_CELL_DIFFERENTIATION	16	0.603192	1.62893	0.0177305	0.0489067	1	2101	tags=38%, list=16%, signal=44%
GOCC_EXTERNAL_SIDE_OF_PLASMA_MEMBRANE	239	0.374953	1.6281	0	0.0492067	1	3475	tags=42%, list=26%, signal=56%
GOMF_RRNA_BINDING	55	-0.468331	-1.80838	0	0.0492264	0.993	4663	tags=65%, list=35%, signal=100%
GOBP_REGULATION_OF_RHO_PROTEIN_SIGNAL_TRANSDUCTION	67	0.448006	1.62785	0.00447094	0.0492554	1	3469	tags=46%, list=26%, signal=62%
GOBP_ELECTRON_TRANSPORT_CHAIN	130	-0.401128	-1.80628	0	0.049595	0.994	3852	tags=54%, list=29%, signal=75%
GOBP_CELL_PROLIFERATION_INVOLVED_IN_KIDNEY_DEVELOPMENT	15	0.624399	1.62677	0.0122592	0.0496914	1	2110	tags=47%, list=16%, signal=55%
REACTOME_RECOGNITION_OF_DNA_DAMAGE_BY_PCNA_CONTAINING_REPLICATION_COMPLEX	28	-0.55462	-1.80323	0.00253807	0.0499176	0.995	2586	tags=46%, list=19%, signal=57%
GOBP_FOCAL_ADHESION_ASSEMBLY	75	0.437148	1.62517	0.00143266	0.0499425	1	1100	tags=20%, list=8%, signal=22%
GOBP_ANTERIOR_POSTERIOR_AXIS_SPECIFICATION	25	0.535777	1.62607	0.0160772	0.0499486	1	2467	tags=44%, list=18%, signal=54%
GOBP_MAINTENANCE_OF_BLOOD_BRAIN_BARRIER	26	0.543864	1.6259	0.0261011	0.0499679	1	2895	tags=54%, list=21%, signal=68%
GOBP_RESPONSE_TO_ACID_CHEMICAL	101	0.42085	1.62578	0.0014556	0.0499799	1	3011	tags=35%, list=22%, signal=44%
GOBP_ALPHA_BETA_T_CELL_ACTIVATION	121	0.408122	1.62535	0	0.0499897	1	3475	tags=45%, list=26%, signal=61%
GOBP_GENITALIA_DEVELOPMENT	26	0.535772	1.6252	0.0116667	0.0499906	1	1694	tags=38%, list=13%, signal=44%
GOBP_NEUTROPHIL_MEDIATED_IMMUNITY	28	0.524756	1.6249	0.013468	0.050012	1	1984	tags=32%, list=15%, signal=38%
REACTOME_BMAL1_CLOCK_NPAS2_ACTIVATES_CIRCADIAN_GENE_EXPRESSION	21	0.571861	1.6254	0.00517241	0.0500239	1	3164	tags=52%, list=23%, signal=68%
REACTOME_MYOGENESIS	21	0.568962	1.6254	0.0126183	0.0500877	1	994	tags=29%, list=7%, signal=31%
PID_BARD1_PATHWAY	26	-0.569966	-1.80355	0.00239808	0.0504116	0.995	4088	tags=58%, list=30%, signal=83%
GOBP_MONONUCLEAR_CELL_DIFFERENTIATION	337	0.361858	1.62359	0	0.0505946	1	3475	tags=38%, list=26%, signal=50%
WP_CELL_MIGRATION_AND_INVASION_THROUGH_P75NTR	26	0.53703	1.62338	0.0177706	0.0506101	1	1883	tags=42%, list=14%, signal=49%
GOBP_REGULATION_OF_ANIMAL_ORGAN_FORMATION	18	0.600988	1.62239	0.0134907	0.0508664	1	1927	tags=50%, list=14%, signal=58%
GOBP_CYCLIC_NUCLEOTIDE_METABOLIC_PROCESS	22	0.558812	1.62225	0.0181219	0.0508678	1	1780	tags=32%, list=13%, signal=37%
GOBP_REGULATION_OF_LEUKOCYTE_PROLIFERATION	179	0.385144	1.62256	0	0.0509086	1	3527	tags=42%, list=26%, signal=57%
WP_TRANSCRIPTION_FACTOR_REGULATION_IN_ADIPOGENESIS	18	0.582787	1.62243	0.0270728	0.0509097	1	1984	tags=39%, list=15%, signal=46%
GOBP_POSITIVE_REGULATION_OF_CELL_DEVELOPMENT	220	0.378186	1.62146	0	0.0510593	1	2515	tags=29%, list=19%, signal=35%
GOBP_NEURON_PROJECTION_EXTENSION	126	0.400956	1.62156	0.00272851	0.0510763	1	2941	tags=32%, list=22%, signal=40%
GOBP_INTERLEUKIN_10_PRODUCTION	41	0.493675	1.62159	0.00647249	0.0511253	1	3403	tags=46%, list=25%, signal=62%
GOMF_INORGANIC_ANION_TRANSMEMBRANE_TRANSPORTER_ACTIVITY	68	0.444555	1.62122	0.00455927	0.0511334	1	2477	tags=32%, list=18%, signal=39%
WP_SPINAL_CORD_INJURY	89	0.423615	1.6203	0.00441826	0.0515068	1	2110	tags=33%, list=16%, signal=38%
GOMF_CARBOHYDRATE_BINDING	159	0.392267	1.61994	0.00133156	0.0515393	1	1754	tags=30%, list=13%, signal=34%
GOBP_EPITHELIAL_CELL_DIFFERENTIATION_INVOLVED_IN_KIDNEY_DEVELOPMENT	34	0.500303	1.62	0.011236	0.0515802	1	2226	tags=44%, list=16%, signal=53%
GOBP_POSITIVE_REGULATION_OF_CHEMOTAXIS	105	0.415653	1.61786	0.00429799	0.0524817	1	2488	tags=36%, list=18%, signal=44%
GOBP_COGNITION	177	0.38383	1.6176	0.0013245	0.0525399	1	1971	tags=27%, list=15%, signal=31%
WP_MAMMARY_GLAND_DEVELOPMENT_PATHWAY_PREGNANCY_AND_LACTATION_STAGE_3_OF_4	23	0.54476	1.61715	0.0187713	0.0526924	1	1630	tags=30%, list=12%, signal=35%
KEGG_O_GLYCAN_BIOSYNTHESIS	17	0.584763	1.61665	0.0240964	0.0528174	1	1702	tags=41%, list=13%, signal=47%
GOBP_CELLULAR_RESPONSE_TO_STEROL	15	0.605043	1.61672	0.0280899	0.0528501	1	3218	tags=47%, list=24%, signal=61%
GOCC_FILOPODIUM	81	0.431414	1.61616	0.00293255	0.053003	1	2611	tags=35%, list=19%, signal=43%
PID_NFAT_TFPATHWAY	32	0.514577	1.6157	0.00801282	0.053082	1	2529	tags=47%, list=19%, signal=58%
GOBP_BLOOD_VESSEL_ENDOTHELIAL_CELL_MIGRATION	96	0.41615	1.61573	0.0029985	0.0531367	1	2000	tags=26%, list=15%, signal=30%
GOBP_LENS_DEVELOPMENT_IN_CAMERA_TYPE_EYE	53	0.4624	1.61535	0	0.0531907	1	2074	tags=30%, list=15%, signal=36%
GOBP_FILOPODIUM_ASSEMBLY	51	0.463608	1.61504	0.00159236	0.0532692	1	1579	tags=25%, list=12%, signal=29%
GOBP_REGULATION_OF_INSULIN_RECEPTOR_SIGNALING_PATHWAY	47	0.473621	1.61489	0.00322061	0.0532714	1	1579	tags=28%, list=12%, signal=31%
GOBP_REGULATION_OF_PEPTIDYL_THREONINE_PHOSPHORYLATION	33	0.511528	1.61476	0.0210016	0.0532763	1	2074	tags=30%, list=15%, signal=36%
GOBP_NEGATIVE_REGULATION_OF_ALPHA_BETA_T_CELL_DIFFERENTIATION	20	0.572745	1.61462	0.0246305	0.0532868	1	3177	tags=55%, list=24%, signal=72%
GOBP_VASCULAR_ENDOTHELIAL_GROWTH_FACTOR_PRODUCTION	29	0.524994	1.61412	0.0194175	0.0534931	1	3229	tags=52%, list=24%, signal=68%
GOBP_SMOOTH_MUSCLE_TISSUE_DEVELOPMENT	19	0.579043	1.61384	0.0237288	0.0535627	1	2230	tags=47%, list=17%, signal=57%
WP_EXTRACELLULAR_VESICLES_IN_THE_CROSSTALK_OF_CARDIAC_CELLS	17	0.606189	1.61369	0.0184564	0.0535701	1	1984	tags=47%, list=15%, signal=55%
GOBP_RENAL_ABSORPTION	15	0.61269	1.61328	0.032316	0.0536906	1	3340	tags=60%, list=25%, signal=80%
REACTOME_CELL_SURFACE_INTERACTIONS_AT_THE_VASCULAR_WALL	95	0.416263	1.61298	0.00577201	0.053811	1	2587	tags=32%, list=19%, signal=39%
GOBP_PEPTIDYL_TYROSINE_MODIFICATION	267	0.365698	1.61229	0	0.0540812	1	2795	tags=32%, list=21%, signal=39%
PID_IL4_2PATHWAY	50	0.469578	1.61196	0.00949367	0.0541951	1	3177	tags=48%, list=24%, signal=63%
REACTOME_MITOCHONDRIAL_PROTEIN_IMPORT	57	-0.46549	-1.7945	0	0.0543189	0.997	3241	tags=49%, list=24%, signal=64%
GOMF_SCAVENGER_RECEPTOR_ACTIVITY	32	0.509034	1.6113	0.0130081	0.0543701	1	916	tags=28%, list=7%, signal=30%
GOMF_ORGANIC_ACID_BINDING	74	0.432615	1.61141	0.00439883	0.0543852	1	1983	tags=30%, list=15%, signal=35%
GOBP_NERVOUS_SYSTEM_PROCESS	496	0.347784	1.61058	0	0.0547011	1	2820	tags=31%, list=21%, signal=38%
GOBP_MONOCYTE_CHEMOTAXIS	42	0.477719	1.60996	0.008	0.054946	1	1984	tags=40%, list=15%, signal=47%
GOBP_POSITIVE_REGULATION_OF_VASCULATURE_DEVELOPMENT	135	0.394326	1.60953	0.00136799	0.0551198	1	1791	tags=29%, list=13%, signal=33%
GOBP_ADP_METABOLIC_PROCESS	65	0.446518	1.60926	0.0030581	0.0551797	1	1965	tags=29%, list=15%, signal=34%
GOMF_ACETYLGALACTOSAMINYLTRANSFERASE_ACTIVITY	21	0.57258	1.60884	0.0223752	0.0553021	1	1727	tags=43%, list=13%, signal=49%
GOBP_REGULATION_OF_ACTION_POTENTIAL	34	0.503844	1.60861	0.0111288	0.0553538	1	1752	tags=29%, list=13%, signal=34%
GOBP_ACTIN_FILAMENT_BUNDLE_ORGANIZATION	131	0.403058	1.60784	0.00143472	0.0555121	1	2064	tags=25%, list=15%, signal=29%
GOBP_PYRIDINE_NUCLEOTIDE_BIOSYNTHETIC_PROCESS	18	0.581686	1.60784	0.0169779	0.0555775	1	2940	tags=50%, list=22%, signal=64%
GOBP_REGULATION_OF_T_CELL_MEDIATED_IMMUNITY	57	0.453218	1.60794	0.00768049	0.0555926	1	2445	tags=37%, list=18%, signal=45%
GOBP_RESPONSE_TO_MOLECULE_OF_BACTERIAL_ORIGIN	240	0.371137	1.60723	0	0.0557404	1	2726	tags=33%, list=20%, signal=40%
GOBP_DEVELOPMENT_OF_PRIMARY_SEXUAL_CHARACTERISTICS	152	0.39061	1.60685	0.00271739	0.0558453	1	2408	tags=35%, list=18%, signal=42%
GOBP_NEGATIVE_REGULATION_OF_B_CELL_ACTIVATION	28	0.531104	1.60603	0.015873	0.0562208	1	1130	tags=25%, list=8%, signal=27%
GOBP_POSITIVE_REGULATION_OF_STEM_CELL_DIFFERENTIATION	15	0.613186	1.60582	0.0176991	0.0562605	1	1645	tags=40%, list=12%, signal=46%
BIOCARTA_CTCF_PATHWAY	22	0.558109	1.60532	0.0212389	0.0564315	1	3475	tags=59%, list=26%, signal=79%
REACTOME_SIGNALING_BY_INTERLEUKINS	365	0.355997	1.60443	0	0.0568045	1	2059	tags=24%, list=15%, signal=27%
GOBP_DEMETHYLATION	47	0.466345	1.60364	0.00482315	0.057137	1	2735	tags=34%, list=20%, signal=43%
GOBP_NEGATIVE_REGULATION_OF_RHO_PROTEIN_SIGNAL_TRANSDUCTION	18	0.591638	1.60307	0.0207972	0.0573758	1	3469	tags=56%, list=26%, signal=75%
GOBP_POSITIVE_REGULATION_OF_MESENCHYMAL_CELL_PROLIFERATION	19	0.578946	1.60273	0.0234114	0.0575044	1	3615	tags=68%, list=27%, signal=93%
REACTOME_BASE_EXCISION_REPAIR	51	-0.471685	-1.78279	0.00581395	0.0575355	1	2759	tags=41%, list=20%, signal=52%
GOMF_METAL_CLUSTER_BINDING	58	-0.452446	-1.78039	0.00285714	0.0575461	1	3684	tags=53%, list=27%, signal=73%
REACTOME_SIGNALING_BY_WNT	244	0.366134	1.60211	0	0.0576267	1	2875	tags=32%, list=21%, signal=40%
GOBP_CELLULAR_RESPONSE_TO_ACID_CHEMICAL	72	0.434327	1.60214	0.00874636	0.0576741	1	1964	tags=28%, list=15%, signal=32%
GOBP_O_GLYCAN_PROCESSING	27	0.528997	1.60226	0.0165563	0.0576822	1	2325	tags=44%, list=17%, signal=54%
GOBP_POSITIVE_REGULATION_OF_ACUTE_INFLAMMATORY_RESPONSE	17	0.599142	1.60171	0.0164835	0.0577751	1	2702	tags=59%, list=20%, signal=73%
BIOCARTA_TGFB_PATHWAY	19	0.567873	1.60151	0.0240964	0.0578123	1	1089	tags=32%, list=8%, signal=34%
GOBP_AEROBIC_RESPIRATION	160	-0.384669	-1.78331	0	0.0578806	1	3852	tags=51%, list=29%, signal=71%
REACTOME_SELENOAMINO_ACID_METABOLISM	78	-0.429894	-1.78574	0	0.0579129	0.999	4263	tags=54%, list=32%, signal=78%
KEGG_METABOLISM_OF_XENOBIOTICS_BY_CYTOCHROME_P450	24	-0.556037	-1.78675	0.00242131	0.0579739	0.999	2036	tags=46%, list=15%, signal=54%
WP_PYRIMIDINE_METABOLISM	68	-0.441301	-1.78068	0.00571429	0.0580088	1	2623	tags=37%, list=19%, signal=45%
GOBP_ESTABLISHMENT_OF_ENDOTHELIAL_BARRIER	47	0.465027	1.60076	0.00618238	0.0580463	1	2446	tags=30%, list=18%, signal=36%
WP_IL18_SIGNALING_PATHWAY	222	0.370958	1.60091	0.00261097	0.0580523	1	1894	tags=26%, list=14%, signal=29%
GOBP_MITOCHONDRIAL_CYTOCHROME_C_OXIDASE_ASSEMBLY	17	-0.605338	-1.78399	0.00697674	0.0581144	0.999	4197	tags=71%, list=31%, signal=102%
GOBP_RESPONSE_TO_TUMOR_NECROSIS_FACTOR	170	0.386644	1.59898	0.00264901	0.0587985	1	3121	tags=39%, list=23%, signal=50%
GOBP_DETECTION_OF_MECHANICAL_STIMULUS	24	0.544973	1.59906	0.0187075	0.0588378	1	1492	tags=33%, list=11%, signal=37%
REACTOME_PROCESSING_OF_SMDT1	16	-0.6209	-1.77626	0.00724638	0.0589464	1	3572	tags=56%, list=26%, signal=76%
GOMF_CALCIUM_ION_BINDING	348	0.356303	1.59811	0	0.059233	1	2411	tags=30%, list=18%, signal=35%
GOBP_AMYLOID_PRECURSOR_PROTEIN_METABOLIC_PROCESS	57	0.44942	1.59776	0.0162075	0.0592995	1	1103	tags=21%, list=8%, signal=23%
GOBP_NEURAL_CREST_CELL_MIGRATION	39	0.480562	1.59728	0.0161031	0.0593211	1	1211	tags=31%, list=9%, signal=34%
REACTOME_CLASS_A_1_RHODOPSIN_LIKE_RECEPTORS	102	0.412922	1.59716	0.00277778	0.0593302	1	3805	tags=51%, list=28%, signal=70%
GOBP_REGULATION_OF_DENDRITE_MORPHOGENESIS	48	0.469038	1.597	0.00616333	0.0593574	1	2718	tags=29%, list=20%, signal=36%
GOMF_UDP_GLYCOSYLTRANSFERASE_ACTIVITY	82	0.420713	1.59778	0	0.0593639	1	2711	tags=38%, list=20%, signal=47%
GOCC_RECEPTOR_COMPLEX	226	0.370297	1.59733	0	0.0593673	1	2841	tags=35%, list=21%, signal=43%
GOBP_REGULATION_OF_SMOOTH_MUSCLE_CONTRACTION	32	0.50335	1.59734	0.0239617	0.0594315	1	4065	tags=59%, list=30%, signal=85%
GOBP_REGULATION_OF_DEFENSE_RESPONSE_TO_VIRUS_BY_HOST	32	0.500311	1.59665	0.0197368	0.059477	1	1433	tags=25%, list=11%, signal=28%
GOBP_MAMMARY_GLAND_MORPHOGENESIS	34	0.496471	1.59188	0.014377	0.0615945	1	2053	tags=41%, list=15%, signal=48%
GOBP_MAMMARY_GLAND_DUCT_MORPHOGENESIS	25	0.536129	1.5919	0.0236887	0.0616516	1	2053	tags=44%, list=15%, signal=52%
REACTOME_TRANSCRIPTIONAL_REGULATION_BY_THE_AP_2_TFAP2_FAMILY_OF_TRANSCRIPTION_FACTORS	27	0.522965	1.59198	0.0291595	0.0616769	1	2860	tags=41%, list=21%, signal=52%
GOBP_NEGATIVE_REGULATION_OF_ALPHA_BETA_T_CELL_ACTIVATION	29	0.517204	1.59211	0.0160256	0.0616779	1	3436	tags=55%, list=25%, signal=74%
GOBP_POSITIVE_REGULATION_OF_PATHWAY_RESTRICTED_SMAD_PROTEIN_PHOSPHORYLATION	29	0.521599	1.59224	0.0163666	0.0616817	1	2456	tags=41%, list=18%, signal=50%
GOBP_T_CELL_PROLIFERATION	150	0.388588	1.59232	0.00269179	0.0617123	1	3527	tags=44%, list=26%, signal=59%
GOBP_RESPONSE_TO_INTERLEUKIN_1	95	0.415568	1.59248	0.00145773	0.0617212	1	3132	tags=44%, list=23%, signal=57%
GOBP_PYRUVATE_METABOLIC_PROCESS	78	0.4205	1.59046	0.00584795	0.0623175	1	1965	tags=24%, list=15%, signal=28%
GOCC_MITOCHONDRIAL_MATRIX	400	-0.346972	-1.76944	0	0.062407	1	3432	tags=39%, list=25%, signal=50%
GOBP_NEURAL_CREST_CELL_DIFFERENTIATION	69	0.441797	1.59001	0.0071736	0.0625098	1	1392	tags=26%, list=10%, signal=29%
GOBP_POSITIVE_REGULATION_OF_NEUROGENESIS	167	0.381122	1.58987	0	0.0625099	1	2944	tags=34%, list=22%, signal=42%
GOBP_REGULATION_OF_SYSTEM_PROCESS	299	0.360125	1.58946	0	0.0626713	1	2611	tags=29%, list=19%, signal=35%
GOBP_REGULATION_OF_LEUKOCYTE_ADHESION_TO_VASCULAR_ENDOTHELIAL_CELL	22	0.564595	1.58915	0.00990099	0.0627639	1	3296	tags=55%, list=24%, signal=72%
GOBP_DEVELOPMENTAL_CELL_GROWTH	159	0.384045	1.58832	0	0.0630696	1	1813	tags=23%, list=13%, signal=26%
GOBP_RESPONSE_TO_REACTIVE_OXYGEN_SPECIES	160	0.385161	1.58842	0.00280112	0.0630874	1	1782	tags=23%, list=13%, signal=26%
REACTOME_SIGNALING_BY_WNT_IN_CANCER	29	0.517546	1.58808	0.0214168	0.0631385	1	3245	tags=48%, list=24%, signal=63%
GOBP_KERATINOCYTE_MIGRATION	16	0.603635	1.58759	0.0264084	0.0633511	1	1731	tags=38%, list=13%, signal=43%
GOBP_RESPONSE_TO_BACTERIUM	397	0.350975	1.5874	0	0.0633996	1	2375	tags=29%, list=18%, signal=34%
GOBP_REGULATION_OF_EXTRINSIC_APOPTOTIC_SIGNALING_PATHWAY	118	0.398554	1.58678	0	0.0635496	1	1518	tags=20%, list=11%, signal=23%
GOBP_THYMIC_T_CELL_SELECTION	19	0.585855	1.58689	0.0271647	0.0635767	1	4871	tags=74%, list=36%, signal=115%
REACTOME_TRANSPORT_OF_BILE_SALTS_AND_ORGANIC_ACIDS_METAL_IONS_AND_AMINE_COMPOUNDS	42	0.476926	1.58693	0.0125392	0.0636141	1	1851	tags=38%, list=14%, signal=44%
GOBP_POSITIVE_REGULATION_OF_INTERLEUKIN_6_PRODUCTION	75	0.423682	1.58618	0.00600601	0.0638292	1	2104	tags=29%, list=16%, signal=35%
GOBP_POSITIVE_REGULATION_OF_DENDRITE_MORPHOGENESIS	30	0.51148	1.58558	0.0210697	0.0641094	1	3687	tags=40%, list=27%, signal=55%
GOBP_RHYTHMIC_PROCESS	212	0.367855	1.58413	0	0.0648525	1	3543	tags=40%, list=26%, signal=54%
GOBP_T_CELL_SELECTION	43	0.475059	1.5838	0.00961539	0.0649451	1	3270	tags=44%, list=24%, signal=58%
GOBP_MULTICELLULAR_ORGANISM_REPRODUCTION	449	0.345372	1.58309	0	0.0651755	1	2597	tags=28%, list=19%, signal=33%
REACTOME_CELL_CELL_JUNCTION_ORGANIZATION	35	0.487959	1.58317	0.0198347	0.065213	1	1483	tags=37%, list=11%, signal=42%
PID_SYNDECAN_4_PATHWAY	28	0.515654	1.58253	0.020934	0.0654592	1	1714	tags=32%, list=13%, signal=37%
GOBP_PHOSPHOLIPASE_C_ACTIVATING_G_PROTEIN_COUPLED_RECEPTOR_SIGNALING_PATHWAY	42	0.477943	1.58204	0.0165289	0.0656711	1	3071	tags=50%, list=23%, signal=65%
GOBP_LEUKOCYTE_PROLIFERATION	232	0.367199	1.58128	0	0.066038	1	3488	tags=41%, list=26%, signal=54%
GOBP_METANEPHRIC_EPITHELIUM_DEVELOPMENT	15	0.597843	1.58042	0.0187394	0.0664978	1	2053	tags=33%, list=15%, signal=39%
GOMF_SODIUM_CHANNEL_ACTIVITY	15	0.592086	1.57997	0.0260417	0.0665462	1	1697	tags=47%, list=13%, signal=53%
GOBP_CELLULAR_CARBOHYDRATE_BIOSYNTHETIC_PROCESS	51	0.454976	1.58009	0.0167939	0.0665602	1	2100	tags=35%, list=16%, signal=42%
GOBP_REGULATION_OF_T_CELL_DIFFERENTIATION	112	0.399692	1.58011	0.00416667	0.0666188	1	2843	tags=35%, list=21%, signal=44%
GOBP_ACTIVIN_RECEPTOR_SIGNALING_PATHWAY	28	0.517112	1.57916	0.0164474	0.0667689	1	1418	tags=29%, list=11%, signal=32%
GOBP_OVULATION_CYCLE	48	0.464938	1.57902	0.00949367	0.0667793	1	3543	tags=58%, list=26%, signal=79%
GOMF_TRANSFORMING_GROWTH_FACTOR_BETA_BINDING	20	0.551348	1.57941	0.0168919	0.0667864	1	2188	tags=50%, list=16%, signal=60%
GOBP_INORGANIC_ANION_TRANSPORT	91	0.41116	1.57841	0.00426743	0.0667936	1	2477	tags=32%, list=18%, signal=39%
GOBP_CELLULAR_RESPONSE_TO_MECHANICAL_STIMULUS	57	0.445661	1.57881	0.0125392	0.0668168	1	3264	tags=49%, list=24%, signal=65%
GOBP_REGULATION_OF_CELL_ADHESION_MEDIATED_BY_INTEGRIN	41	0.483546	1.57919	0.00961539	0.0668324	1	2822	tags=44%, list=21%, signal=55%
GOCC_SCHAFFER_COLLATERAL_CA1_SYNAPSE	45	0.46732	1.57864	0.00762195	0.0668355	1	3588	tags=47%, list=27%, signal=63%
PID_WNT_NONCANONICAL_PATHWAY	30	0.510552	1.57843	0.0136286	0.0668617	1	1417	tags=30%, list=10%, signal=33%
GOBP_TEMPERATURE_HOMEOSTASIS	130	0.392886	1.57808	0.00531209	0.0669419	1	2224	tags=29%, list=16%, signal=35%
HALLMARK_UV_RESPONSE_DN	133	0.39146	1.57763	0.00137363	0.0671449	1	3699	tags=44%, list=27%, signal=61%
GOBP_REGULATION_OF_NEURON_PROJECTION_REGENERATION	24	0.532259	1.57745	0.0205128	0.0671683	1	1040	tags=29%, list=8%, signal=32%
PID_ECADHERIN_KERATINOCYTE_PATHWAY	20	0.554023	1.57652	0.0286195	0.0676206	1	1483	tags=25%, list=11%, signal=28%
GOBP_HEART_GROWTH	53	0.449742	1.57546	0.00914634	0.0681022	1	3815	tags=45%, list=28%, signal=63%
GOBP_REGULATION_OF_EXTRINSIC_APOPTOTIC_SIGNALING_PATHWAY_VIA_DEATH_DOMAIN_RECEPTORS	34	0.498145	1.5755	0.0131796	0.0681506	1	3045	tags=41%, list=23%, signal=53%
GOBP_NEGATIVE_REGULATION_OF_EXTRINSIC_APOPTOTIC_SIGNALING_PATHWAY	74	0.426336	1.57507	0.00295421	0.0682534	1	1817	tags=24%, list=13%, signal=28%
GOBP_MONONUCLEAR_CELL_MIGRATION	136	0.386946	1.57399	0.00135501	0.0688445	1	2918	tags=33%, list=22%, signal=42%
GOBP_REGULATION_OF_AXONOGENESIS	116	0.395842	1.57387	0.00572246	0.0688453	1	1113	tags=22%, list=8%, signal=23%
GOBP_ADRENAL_GLAND_DEVELOPMENT	18	0.56858	1.57371	0.0333333	0.0688605	1	3011	tags=67%, list=22%, signal=86%
GOBP_REGULATION_OF_RESPONSE_TO_REACTIVE_OXYGEN_SPECIES	26	0.528315	1.57323	0.0164474	0.0690739	1	1723	tags=27%, list=13%, signal=31%
GOBP_SKELETAL_MUSCLE_ORGAN_DEVELOPMENT	107	0.40542	1.57297	0.00140056	0.069111	1	2899	tags=38%, list=21%, signal=48%
GOBP_MORPHOGENESIS_OF_AN_EPITHELIAL_SHEET	47	0.466357	1.57299	0.0132231	0.0691662	1	3700	tags=45%, list=27%, signal=61%
REACTOME_TCF_DEPENDENT_SIGNALING_IN_RESPONSE_TO_WNT	166	0.376651	1.57253	0.00271739	0.0693053	1	3028	tags=34%, list=22%, signal=44%
REACTOME_HOMOLOGY_DIRECTED_REPAIR	100	-0.406831	-1.75695	0	0.0693892	1	3375	tags=42%, list=25%, signal=56%
GOBP_POSITIVE_T_CELL_SELECTION	31	0.496009	1.57148	0.0252951	0.0698536	1	3270	tags=52%, list=24%, signal=68%
WP_TYPE_2_PAPILLARY_RENAL_CELL_CARCINOMA	29	0.509948	1.57096	0.0193861	0.0700055	1	3229	tags=52%, list=24%, signal=68%
GOBP_FAT_CELL_DIFFERENTIATION	184	0.373358	1.571	0	0.0700529	1	3245	tags=40%, list=24%, signal=52%
GOBP_DNA_DEPENDENT_DNA_REPLICATION_MAINTENANCE_OF_FIDELITY	42	-0.485554	-1.75476	0.0025974	0.070195	1	3702	tags=52%, list=27%, signal=72%
GOBP_POSITIVE_REGULATION_OF_PROTEIN_SECRETION	84	0.413466	1.57032	0.00149925	0.0703	1	2822	tags=36%, list=21%, signal=45%
GOBP_POSITIVE_REGULATION_OF_CELL_DEATH	430	0.344197	1.56974	0	0.0705193	1	2495	tags=29%, list=18%, signal=34%
GOMF_PEPTIDE_RECEPTOR_ACTIVITY	48	0.458132	1.56976	0.00771605	0.0705816	1	1786	tags=29%, list=13%, signal=33%
GOBP_NEURAL_PRECURSOR_CELL_PROLIFERATION	91	0.40556	1.56903	0.00437956	0.070841	1	2180	tags=30%, list=16%, signal=35%
GOBP_POSITIVE_REGULATION_OF_CELL_PROJECTION_ORGANIZATION	262	0.361375	1.56808	0	0.0712798	1	3062	tags=33%, list=23%, signal=42%
GOBP_NEGATIVE_REGULATION_OF_REACTIVE_OXYGEN_SPECIES_METABOLIC_PROCESS	34	0.490861	1.56818	0.0102389	0.0713045	1	1782	tags=32%, list=13%, signal=37%
GOBP_REGULATION_OF_ACTIN_FILAMENT_BASED_PROCESS	305	0.351337	1.5665	0	0.0721185	1	3269	tags=33%, list=24%, signal=43%
GOBP_NEGATIVE_REGULATION_OF_EPITHELIAL_TO_MESENCHYMAL_TRANSITION	26	0.521269	1.56591	0.0182421	0.0724254	1	2408	tags=38%, list=18%, signal=47%
GOCC_LEADING_EDGE_MEMBRANE	123	0.384718	1.56567	0.00140056	0.0725019	1	2435	tags=28%, list=18%, signal=33%
GOBP_REGULATION_OF_HORMONE_SECRETION	127	0.38781	1.56497	0	0.0728685	1	1572	tags=23%, list=12%, signal=26%
GOBP_RESPONSE_TO_HYDROGEN_PEROXIDE	101	0.402811	1.5642	0.0109589	0.0733051	1	1984	tags=27%, list=15%, signal=31%
GOBP_NEGATIVE_REGULATION_OF_EPITHELIAL_CELL_DIFFERENTIATION	30	0.499921	1.564	0.0109034	0.0733617	1	2846	tags=43%, list=21%, signal=55%
HALLMARK_APOPTOSIS	143	0.383699	1.56291	0.00542741	0.0735043	1	2178	tags=30%, list=16%, signal=35%
GOBP_NEGATIVE_REGULATION_OF_VASCULATURE_DEVELOPMENT	71	0.422153	1.56297	0.0119581	0.0735534	1	2074	tags=31%, list=15%, signal=36%
GOBP_NEGATIVE_REGULATION_OF_CHEMOTAXIS	49	0.457987	1.56358	0.0142405	0.0735576	1	1109	tags=27%, list=8%, signal=29%
GOBP_POSITIVE_REGULATION_OF_NEURON_PROJECTION_DEVELOPMENT	104	0.399347	1.56305	0.00289017	0.0735696	1	3062	tags=36%, list=23%, signal=46%
GOBP_PEPTIDYL_TYROSINE_AUTOPHOSPHORYLATION	18	0.567555	1.56345	0.0381283	0.0735721	1	2536	tags=44%, list=19%, signal=55%
GOMF_G_PROTEIN_COUPLED_CHEMOATTRACTANT_RECEPTOR_ACTIVITY	18	0.566959	1.56325	0.0275387	0.0735949	1	4186	tags=72%, list=31%, signal=105%
GOBP_REGULATION_OF_CELL_FATE_COMMITMENT	16	0.592551	1.56313	0.0264026	0.0735975	1	1828	tags=44%, list=14%, signal=51%
WP_HIPPOMERLIN_SIGNALING_DYSREGULATION	88	0.407544	1.56245	0.00582242	0.0737069	1	3011	tags=39%, list=22%, signal=49%
GOMF_INSULIN_RECEPTOR_BINDING	17	0.567954	1.5614	0.0334507	0.0742945	1	3976	tags=53%, list=29%, signal=75%
GOBP_SUPEROXIDE_METABOLIC_PROCESS	48	0.451064	1.56116	0.01875	0.0743032	1	2622	tags=35%, list=19%, signal=44%
GOBP_REGULATION_OF_SYNAPSE_STRUCTURE_OR_ACTIVITY	126	0.389218	1.56124	0.0056101	0.0743224	1	2578	tags=32%, list=19%, signal=39%
GOBP_CATECHOL_CONTAINING_COMPOUND_METABOLIC_PROCESS	26	0.513481	1.56076	0.0317195	0.0744865	1	2905	tags=42%, list=22%, signal=54%
GOBP_RESPONSE_TO_METAL_ION	218	0.365525	1.56031	0	0.0745209	1	2856	tags=33%, list=21%, signal=41%
GOBP_POSITIVE_REGULATION_OF_JNK_CASCADE	75	0.419063	1.56033	0.00446429	0.0745869	1	1938	tags=27%, list=14%, signal=31%
REACTOME_ADORA2B_MEDIATED_ANTI_INFLAMMATORY_CYTOKINES_PRODUCTION	45	0.463677	1.56039	0.0145631	0.0746333	1	2143	tags=40%, list=16%, signal=47%
GOCC_SPECIFIC_GRANULE	126	0.38567	1.55975	0.00277008	0.0747301	1	3390	tags=37%, list=25%, signal=49%
GOBP_ANION_HOMEOSTASIS	21	0.564751	1.55988	0.0240964	0.0747333	1	1215	tags=29%, list=9%, signal=31%
PID_BETA_CATENIN_NUC_PATHWAY	58	0.438671	1.55957	0.0138037	0.0747841	1	2854	tags=41%, list=21%, signal=52%
GOBP_ESTABLISHMENT_OF_PROTEIN_LOCALIZATION_TO_MITOCHONDRIAL_MEMBRANE	27	-0.53324	-1.74581	0	0.0748115	1	2524	tags=37%, list=19%, signal=45%
REACTOME_DUAL_INCISION_IN_TC_NER	60	-0.438673	-1.74227	0	0.0749398	1	2805	tags=35%, list=21%, signal=44%
REACTOME_G_ALPHA_S_SIGNALLING_EVENTS	52	0.446844	1.55889	0.0219092	0.0751341	1	2143	tags=37%, list=16%, signal=43%
GOMF_TRANSLATION_ELONGATION_FACTOR_ACTIVITY	15	-0.623683	-1.74425	0.00443459	0.0751379	1	3568	tags=67%, list=26%, signal=91%
WP_NUCLEOTIDE_EXCISION_REPAIR	39	-0.481178	-1.74631	0.00564972	0.0751973	1	2640	tags=38%, list=20%, signal=48%
WP_NETRINUNC5B_SIGNALING_PATHWAY	46	0.450229	1.55817	0.0199667	0.0754907	1	1831	tags=24%, list=14%, signal=28%
KEGG_CARDIAC_MUSCLE_CONTRACTION	47	-0.459349	-1.74235	0.00544959	0.0756563	1	2633	tags=43%, list=20%, signal=53%
GOBP_PROTEIN_O_LINKED_GLYCOSYLATION	64	0.440128	1.55773	0.0078125	0.0757012	1	1948	tags=30%, list=14%, signal=35%
WP_HIPPO_SIGNALING_REGULATION_PATHWAYS	72	0.422403	1.55734	0.00315457	0.0758582	1	3011	tags=43%, list=22%, signal=55%
GOMF_METALLOPEPTIDASE_ACTIVITY	120	0.390427	1.55721	0.00416089	0.0758595	1	2933	tags=38%, list=22%, signal=47%
WP_PLURIPOTENT_STEM_CELL_DIFFERENTIATION_PATHWAY	27	0.506929	1.55664	0.0215232	0.0761348	1	1984	tags=41%, list=15%, signal=48%
REACTOME_RESPONSE_OF_EIF2AK4_GCN2_TO_AMINO_ACID_DEFICIENCY	66	-0.432626	-1.73941	0	0.0761781	1	4291	tags=56%, list=32%, signal=82%
WP_MIR5093P_ALTERATION_OF_YAP1ECM_AXIS	17	0.579044	1.55611	0.0209059	0.0763931	1	1397	tags=41%, list=10%, signal=46%
WP_LTF_DANGER_SIGNAL_RESPONSE_PATHWAY	16	0.588387	1.5557	0.0303541	0.0765878	1	285	tags=19%, list=2%, signal=19%
WP_ONCOSTATIN_M_SIGNALING_PATHWAY	63	0.43638	1.55537	0.00758725	0.0767277	1	2548	tags=33%, list=19%, signal=41%
GOMF_PDZ_DOMAIN_BINDING	57	0.441642	1.55406	0.00923077	0.0775075	1	2533	tags=32%, list=19%, signal=39%
GOBP_MUCOPOLYSACCHARIDE_METABOLIC_PROCESS	66	0.428137	1.55379	0.00597015	0.0775887	1	2394	tags=36%, list=18%, signal=44%
REACTOME_SIGNALING_BY_HIPPO	19	0.558639	1.55272	0.028021	0.0779366	1	1880	tags=37%, list=14%, signal=43%
WP_STRIATED_MUSCLE_CONTRACTION_PATHWAY	21	0.541314	1.55299	0.025641	0.0779427	1	625	tags=14%, list=5%, signal=15%
WP_CYTOKINES_AND_INFLAMMATORY_RESPONSE	15	0.599868	1.55307	0.0362069	0.0779699	1	285	tags=20%, list=2%, signal=20%
GOBP_SPECIFICATION_OF_SYMMETRY	78	0.416348	1.55274	0.0014556	0.0780073	1	1586	tags=26%, list=12%, signal=29%
GOBP_NEGATIVE_REGULATION_OF_GROWTH	166	0.370124	1.55171	0.00277778	0.0782654	1	2123	tags=26%, list=16%, signal=30%
GOBP_POSITIVE_REGULATION_OF_ADAPTIVE_IMMUNE_RESPONSE	86	0.408268	1.55171	0.00443131	0.0783464	1	3427	tags=41%, list=25%, signal=54%
GOBP_REGULATION_OF_PEPTIDASE_ACTIVITY	271	0.352382	1.55176	0	0.0783979	1	2156	tags=26%, list=16%, signal=30%
GOBP_CELL_JUNCTION_MAINTENANCE	27	0.510474	1.55186	0.0212072	0.0784265	1	858	tags=26%, list=6%, signal=28%
GOBP_POSITIVE_REGULATION_OF_MYELOID_CELL_DIFFERENTIATION	78	0.414697	1.5497	0.00886263	0.0794998	1	2270	tags=32%, list=17%, signal=38%
GOMF_TRANSFORMING_GROWTH_FACTOR_BETA_RECEPTOR_BINDING	19	0.547837	1.54952	0.03125	0.0795363	1	1089	tags=32%, list=8%, signal=34%
GOBP_GAMMA_DELTA_T_CELL_ACTIVATION	15	0.584036	1.54934	0.0434028	0.0795689	1	392	tags=20%, list=3%, signal=21%
GOBP_REGULATION_OF_NITRIC_OXIDE_SYNTHASE_ACTIVITY	28	0.508414	1.54853	0.02443	0.079978	1	2012	tags=32%, list=15%, signal=38%
GOCC_CORTICAL_ACTIN_CYTOSKELETON	61	0.434264	1.54855	0.0119403	0.0800502	1	3395	tags=39%, list=25%, signal=52%
GOBP_RENAL_SYSTEM_VASCULATURE_DEVELOPMENT	23	0.526625	1.54813	0.0354839	0.0800684	1	2226	tags=39%, list=16%, signal=47%
GOBP_NEGATIVE_REGULATION_OF_LYMPHOCYTE_ACTIVATION	112	0.386051	1.54825	0.00569801	0.0800714	1	3527	tags=42%, list=26%, signal=56%
REACTOME_APOPTOTIC_EXECUTION_PHASE	47	0.456993	1.5475	0.0174603	0.0803305	1	2488	tags=34%, list=18%, signal=42%
GOBP_POSITIVE_REGULATION_OF_COAGULATION	16	0.582445	1.5476	0.0387205	0.0803347	1	1060	tags=38%, list=8%, signal=41%
GOBP_POSITIVE_REGULATION_OF_T_HELPER_CELL_DIFFERENTIATION	18	0.559271	1.54718	0.0386643	0.080369	1	3797	tags=61%, list=28%, signal=85%
GOBP_COCHLEA_DEVELOPMENT	30	0.506558	1.54722	0.0254237	0.0804209	1	2228	tags=33%, list=17%, signal=40%
REACTOME_TRAFFICKING_OF_AMPA_RECEPTORS	20	-0.570859	-1.7327	0.0052356	0.0805234	1	3321	tags=65%, list=25%, signal=86%
REACTOME_ACTIVATION_OF_ATR_IN_RESPONSE_TO_REPLICATION_STRESS	35	-0.492476	-1.73054	0.00512821	0.080528	1	4179	tags=60%, list=31%, signal=87%
GOMF_L_ASCORBIC_ACID_BINDING	17	0.576376	1.54676	0.0418182	0.0805473	1	1983	tags=47%, list=15%, signal=55%
GOBP_NEGATIVE_REGULATION_OF_TRANSFORMING_GROWTH_FACTOR_BETA_RECEPTOR_SIGNALING_PATHWAY	55	0.44444	1.54644	0.0176471	0.0806801	1	2188	tags=38%, list=16%, signal=45%
GOMF_DNA_BINDING_TRANSCRIPTION_REPRESSOR_ACTIVITY	190	0.366659	1.54541	0.00131579	0.0812177	1	2285	tags=33%, list=17%, signal=39%
GOBP_ERK1_AND_ERK2_CASCADE	209	0.358458	1.5455	0	0.0812465	1	2074	tags=27%, list=15%, signal=31%
GOBP_POSITIVE_REGULATION_OF_STRIATED_MUSCLE_CELL_DIFFERENTIATION	25	0.515284	1.54525	0.0230263	0.0812474	1	1202	tags=32%, list=9%, signal=35%
WP_DNA_MISMATCH_REPAIR	20	-0.58304	-1.73059	0.00769231	0.0812561	1	3301	tags=60%, list=24%, signal=79%
GOBP_REGULATION_OF_BROWN_FAT_CELL_DIFFERENTIATION	15	0.588685	1.54503	0.0327869	0.0813139	1	1571	tags=40%, list=12%, signal=45%
GOBP_INTERLEUKIN_6_PRODUCTION	107	0.391773	1.54477	0.00732064	0.0814141	1	2104	tags=28%, list=16%, signal=33%
GOBP_AORTIC_VALVE_MORPHOGENESIS	24	0.526522	1.5444	0.0212072	0.0814338	1	2070	tags=38%, list=15%, signal=44%
GOCC_PLATELET_ALPHA_GRANULE	66	0.428756	1.54462	0.0124224	0.0814368	1	1843	tags=35%, list=14%, signal=40%
GOBP_CIRCULATORY_SYSTEM_PROCESS	343	0.344242	1.54449	0	0.0814504	1	2488	tags=28%, list=18%, signal=34%
GOBP_PROTEIN_PROCESSING	158	0.373859	1.54379	0.00268097	0.0817063	1	1878	tags=25%, list=14%, signal=29%
GOBP_HORMONE_TRANSPORT	166	0.368883	1.5438	0.00393701	0.0817778	1	1572	tags=22%, list=12%, signal=24%
GOBP_METANEPHROS_MORPHOGENESIS	19	0.546063	1.54287	0.0319865	0.0822458	1	2053	tags=42%, list=15%, signal=50%
PID_ERA_GENOMIC_PATHWAY	51	0.443702	1.54264	0.015748	0.0823097	1	3164	tags=41%, list=23%, signal=54%
GOBP_REGULATION_OF_SYSTEMIC_ARTERIAL_BLOOD_PRESSURE_MEDIATED_BY_A_CHEMICAL_SIGNAL	21	0.541123	1.54216	0.0298507	0.0823246	1	1878	tags=43%, list=14%, signal=50%
GOBP_GLYCOPROTEIN_METABOLIC_PROCESS	269	0.350625	1.54237	0	0.0823371	1	1948	tags=23%, list=14%, signal=27%
GOBP_OOGENESIS	52	0.434083	1.54248	0.0234375	0.08235	1	2565	tags=31%, list=19%, signal=38%
GOBP_NEGATIVE_REGULATION_OF_LEUKOCYTE_CELL_CELL_ADHESION	89	0.403051	1.54219	0.00442478	0.0823851	1	3208	tags=42%, list=24%, signal=54%
GOBP_INTEGRIN_ACTIVATION	23	0.518074	1.5417	0.0297521	0.0825528	1	3729	tags=43%, list=28%, signal=60%
GOBP_NEURON_FATE_COMMITMENT	28	0.500027	1.54151	0.0318258	0.0826203	1	1444	tags=29%, list=11%, signal=32%
GOMF_HEXOSYLTRANSFERASE_ACTIVITY	118	0.384983	1.54133	0.00285307	0.0826859	1	2711	tags=34%, list=20%, signal=42%
GOBP_REGULATION_OF_MYELOID_LEUKOCYTE_DIFFERENTIATION	84	0.403392	1.54103	0.00740741	0.082793	1	2271	tags=32%, list=17%, signal=38%
GOBP_POLYSACCHARIDE_BIOSYNTHETIC_PROCESS	47	0.449872	1.54068	0.0223285	0.0829603	1	2370	tags=40%, list=18%, signal=49%
KEGG_NUCLEOTIDE_EXCISION_REPAIR	38	-0.481206	-1.72624	0.00265252	0.0830004	1	2640	tags=39%, list=20%, signal=49%
GOBP_RESPONSE_TO_STEROL	23	0.52401	1.53968	0.0316667	0.0831708	1	3475	tags=48%, list=26%, signal=64%
GOBP_NEURON_PROJECTION_REGENERATION	40	0.465684	1.53969	0.0178282	0.0832437	1	1289	tags=28%, list=10%, signal=30%
GOBP_REGULATION_OF_STRIATED_MUSCLE_CONTRACTION	55	0.435558	1.54014	0.0170279	0.0832624	1	3254	tags=45%, list=24%, signal=60%
GOBP_REGULATION_OF_ORGAN_GROWTH	58	0.435391	1.53972	0.0136986	0.0833101	1	2080	tags=28%, list=15%, signal=32%
GOCC_EXCITATORY_SYNAPSE	20	0.537567	1.53972	0.0277778	0.0833865	1	1671	tags=40%, list=12%, signal=46%
GOBP_REGULATION_OF_CELLULAR_EXTRAVASATION	28	0.5005	1.53984	0.026936	0.0833893	1	3278	tags=54%, list=24%, signal=71%
GOBP_MATURATION_OF_SSU_RRNA	47	-0.454723	-1.72303	0.002849	0.0838004	1	3337	tags=45%, list=25%, signal=59%
GOBP_REGULATION_OF_VASCULAR_ENDOTHELIAL_GROWTH_FACTOR_RECEPTOR_SIGNALING_PATHWAY	23	0.527818	1.53853	0.0290598	0.08387	1	1259	tags=26%, list=9%, signal=29%
GOBP_POSITIVE_REGULATION_OF_LEUKOCYTE_PROLIFERATION	113	0.386478	1.53792	0.00718391	0.0842448	1	3475	tags=43%, list=26%, signal=58%
KEGG_COMPLEMENT_AND_COAGULATION_CASCADES	37	0.462348	1.53755	0.0174881	0.0844354	1	2841	tags=46%, list=21%, signal=58%
GOMF_4_IRON_4_SULFUR_CLUSTER_BINDING	39	-0.480045	-1.72318	0.00268817	0.0845077	1	3604	tags=51%, list=27%, signal=70%
GOBP_CELL_MATURATION	101	0.396072	1.536	0.012894	0.0854617	1	2905	tags=34%, list=22%, signal=43%
GOBP_POSITIVE_REGULATION_OF_CELL_DIVISION	57	0.430968	1.53562	0.0181269	0.0856222	1	2261	tags=35%, list=17%, signal=42%
GOBP_REGULATION_OF_MYELOID_CELL_DIFFERENTIATION	154	0.371219	1.53496	0.00405954	0.0857725	1	2271	tags=29%, list=17%, signal=34%
GOBP_INSULIN_RECEPTOR_SIGNALING_PATHWAY	89	0.401974	1.53501	0.00972222	0.0858179	1	1579	tags=24%, list=12%, signal=27%
GOBP_POSITIVE_REGULATION_OF_MORPHOGENESIS_OF_AN_EPITHELIUM	23	0.526566	1.53522	0.0185497	0.0858219	1	2258	tags=48%, list=17%, signal=57%
PID_ALK1_PATHWAY	23	0.525518	1.53509	0.026738	0.0858416	1	3475	tags=57%, list=26%, signal=76%
GOBP_SOMITE_DEVELOPMENT	50	0.444991	1.53447	0.0202808	0.0860352	1	3243	tags=46%, list=24%, signal=60%
GOBP_RHO_PROTEIN_SIGNAL_TRANSDUCTION	113	0.393383	1.53427	0.00570613	0.086076	1	2487	tags=31%, list=18%, signal=38%
GOBP_AMINO_ACID_ACTIVATION	43	-0.470847	-1.71736	0.00263158	0.0865222	1	3521	tags=51%, list=26%, signal=69%
GOBP_POSITIVE_REGULATION_OF_ERBB_SIGNALING_PATHWAY	28	0.494625	1.53349	0.0286678	0.0865434	1	786	tags=29%, list=6%, signal=30%
GOBP_NEGATIVE_REGULATION_OF_CELL_GROWTH	134	0.377689	1.53316	0	0.086716	1	2456	tags=29%, list=18%, signal=35%
GOBP_ACTIN_CYTOSKELETON_REORGANIZATION	93	0.402241	1.53267	0	0.0869648	1	1670	tags=22%, list=12%, signal=24%
GOBP_NEGATIVE_REGULATION_OF_LEUKOCYTE_CHEMOTAXIS	17	0.57611	1.53254	0.0253165	0.0869876	1	1100	tags=29%, list=8%, signal=32%
GOBP_ESTABLISHMENT_OF_EPITHELIAL_CELL_APICAL_BASAL_POLARITY	17	0.564721	1.53213	0.0362694	0.0871945	1	2101	tags=41%, list=16%, signal=49%
REACTOME_ACTIVATION_OF_THE_MRNA_UPON_BINDING_OF_THE_CAP_BINDING_COMPLEX_AND_EIFS_AND_SUBSEQUENT_BINDING_TO_43S	43	-0.469506	-1.71742	0	0.0872639	1	4469	tags=51%, list=33%, signal=76%
GOBP_POSITIVE_REGULATION_OF_MULTICELLULAR_ORGANISM_GROWTH	15	0.58618	1.53187	0.0380795	0.087286	1	1971	tags=33%, list=15%, signal=39%
GOBP_REGULATION_OF_OSTEOCLAST_DIFFERENTIATION	44	0.456822	1.53153	0.019802	0.0874503	1	2271	tags=34%, list=17%, signal=41%
GOBP_REGULATION_OF_HORMONE_LEVELS	263	0.346962	1.53135	0	0.087522	1	1572	tags=22%, list=12%, signal=24%
GOBP_CALCIUM_MEDIATED_SIGNALING_USING_INTRACELLULAR_CALCIUM_SOURCE	15	0.583424	1.5305	0.0452174	0.0880508	1	1664	tags=40%, list=12%, signal=46%
GOBP_REGULATION_OF_MUSCLE_CELL_DIFFERENTIATION	94	0.399079	1.53013	0.00438597	0.0882291	1	1893	tags=29%, list=14%, signal=33%
GOCC_PROTEIN_LIPID_COMPLEX	17	0.565562	1.52949	0.034188	0.0885551	1	3870	tags=65%, list=29%, signal=91%
GOBP_POSITIVE_REGULATION_OF_RHO_PROTEIN_SIGNAL_TRANSDUCTION	23	0.529897	1.52914	0.0275387	0.0887196	1	1744	tags=39%, list=13%, signal=45%
GOBP_ADAPTIVE_IMMUNE_RESPONSE	305	0.346886	1.52803	0	0.0894388	1	3452	tags=40%, list=26%, signal=52%
WP_ECTODERM_DIFFERENTIATION	103	0.393923	1.52767	0.00417246	0.089628	1	3085	tags=37%, list=23%, signal=47%
GOBP_CELL_DIFFERENTIATION_IN_SPINAL_CORD	18	0.561739	1.52719	0.0472973	0.0897827	1	1285	tags=28%, list=10%, signal=31%
GOMF_PEPTIDE_HORMONE_BINDING	23	0.516344	1.52697	0.0354132	0.0898559	1	1878	tags=30%, list=14%, signal=35%
GOBP_REGULATION_OF_NERVOUS_SYSTEM_PROCESS	71	0.417273	1.52721	0.00753012	0.0898579	1	1770	tags=25%, list=13%, signal=29%
GOBP_REGULATION_OF_JNK_CASCADE	109	0.38869	1.52649	0.00879765	0.090055	1	1371	tags=20%, list=10%, signal=22%
GOBP_ANDROGEN_RECEPTOR_SIGNALING_PATHWAY	35	0.480301	1.52658	0.0285262	0.0900641	1	2821	tags=43%, list=21%, signal=54%
GOBP_POSITIVE_REGULATION_OF_FAT_CELL_DIFFERENTIATION	50	0.442809	1.52576	0.0186916	0.0904881	1	3245	tags=44%, list=24%, signal=58%
REACTOME_ANTI_INFLAMMATORY_RESPONSE_FAVOURING_LEISHMANIA_PARASITE_INFECTION	74	0.403054	1.5254	0.0103397	0.0906611	1	2277	tags=32%, list=17%, signal=39%
REACTOME_SULFUR_AMINO_ACID_METABOLISM	20	-0.555488	-1.71138	0.00761421	0.0907996	1	2179	tags=50%, list=16%, signal=60%
GOBP_LYMPH_VESSEL_DEVELOPMENT	24	0.518945	1.52451	0.0437601	0.0908116	1	892	tags=29%, list=7%, signal=31%
GOMF_PROTEASE_BINDING	101	0.393533	1.52482	0.00589102	0.0908667	1	1858	tags=24%, list=14%, signal=27%
GOBP_SALIVARY_GLAND_DEVELOPMENT	26	0.514866	1.52462	0.0204082	0.0908948	1	1593	tags=38%, list=12%, signal=44%
GOBP_POSITIVE_REGULATION_OF_HORMONE_SECRETION	61	0.42347	1.52451	0.0139104	0.0908986	1	1572	tags=25%, list=12%, signal=28%
GOBP_ANTIMICROBIAL_HUMORAL_RESPONSE	41	0.455049	1.525	0.0330709	0.0909026	1	2199	tags=34%, list=16%, signal=41%
GOBP_STRESS_ACTIVATED_PROTEIN_KINASE_SIGNALING_CASCADE	199	0.359735	1.52486	0.00129199	0.0909233	1	1831	tags=21%, list=14%, signal=23%
GOBP_REGULATION_OF_ANATOMICAL_STRUCTURE_SIZE	337	0.341667	1.52321	0	0.091327	1	2856	tags=29%, list=21%, signal=36%
GOMF_GTPASE_ACTIVATING_PROTEIN_BINDING	15	0.580746	1.52328	0.0329289	0.0913698	1	1968	tags=33%, list=15%, signal=39%
PID_P38_MK2_PATHWAY	20	0.531131	1.52336	0.0342466	0.0913843	1	4200	tags=55%, list=31%, signal=80%
GOBP_NEGATIVE_REGULATION_OF_SECRETION	90	0.397145	1.52346	0.00573888	0.0914021	1	3375	tags=42%, list=25%, signal=56%
GOBP_NEGATIVE_REGULATION_OF_HYDROLASE_ACTIVITY	209	0.353544	1.52356	0.00131406	0.0914208	1	1995	tags=24%, list=15%, signal=28%
REACTOME_GLYCOSAMINOGLYCAN_METABOLISM	91	0.39446	1.5229	0.0103093	0.0914772	1	2566	tags=35%, list=19%, signal=43%
GOBP_REGULATION_OF_STRIATED_MUSCLE_CELL_DIFFERENTIATION	56	0.43846	1.52272	0.0180723	0.0915296	1	1455	tags=27%, list=11%, signal=30%
GOBP_RENAL_SYSTEM_PROCESS	68	0.418349	1.52223	0.0138462	0.091819	1	1244	tags=25%, list=9%, signal=27%
GOMF_GLUTATHIONE_TRANSFERASE_ACTIVITY	18	-0.585977	-1.70871	0.00721154	0.0921823	1	2036	tags=56%, list=15%, signal=65%
GOMF_CHEMOKINE_BINDING	26	0.509812	1.52132	0.0327869	0.0923512	1	4186	tags=77%, list=31%, signal=111%
GOBP_POSITIVE_REGULATION_OF_GRANULOCYTE_CHEMOTAXIS	20	0.54044	1.5208	0.0431894	0.0926324	1	2843	tags=55%, list=21%, signal=70%
GOBP_POSITIVE_REGULATION_OF_COLD_INDUCED_THERMOGENESIS	70	0.418416	1.52068	0.012012	0.0926387	1	2536	tags=33%, list=19%, signal=40%
GOBP_EXCRETION	27	0.50122	1.52049	0.0342577	0.0926919	1	2992	tags=44%, list=22%, signal=57%
PID_HES_HEY_PATHWAY	39	0.456864	1.52007	0.0199336	0.0928218	1	2735	tags=38%, list=20%, signal=48%
GOMF_GLYCOSYLTRANSFERASE_ACTIVITY	175	0.365903	1.52017	0	0.0928428	1	3312	tags=38%, list=25%, signal=49%
GOBP_DEOXYRIBOSE_PHOSPHATE_CATABOLIC_PROCESS	21	-0.553577	-1.70466	0.0078329	0.0928761	1	3482	tags=52%, list=26%, signal=70%
GOBP_HUMORAL_IMMUNE_RESPONSE	115	0.383424	1.51974	0.00414938	0.0929769	1	2885	tags=35%, list=21%, signal=44%
GOBP_SIGNAL_TRANSDUCTION_IN_ABSENCE_OF_LIGAND	53	0.434471	1.51963	0.0124417	0.0929775	1	1117	tags=23%, list=8%, signal=25%
GOBP_EMBRYONIC_CAMERA_TYPE_EYE_MORPHOGENESIS	17	0.561075	1.51952	0.0361446	0.0929845	1	1675	tags=47%, list=12%, signal=54%
GOBP_SYNAPSE_ORGANIZATION	258	0.344944	1.51926	0	0.0930838	1	1664	tags=22%, list=12%, signal=25%
REACTOME_TIGHT_JUNCTION_INTERACTIONS	15	0.572387	1.51893	0.0421245	0.0932419	1	487	tags=40%, list=4%, signal=41%
GOBP_ESTABLISHMENT_OR_MAINTENANCE_OF_CELL_POLARITY	180	0.361106	1.51856	0.00539084	0.093409	1	2587	tags=26%, list=19%, signal=32%
REACTOME_RNA_POLYMERASE_III_CHAIN_ELONGATION	16	-0.59705	-1.70616	0.00950119	0.0934773	1	2415	tags=50%, list=18%, signal=61%
KEGG_DNA_REPLICATION	32	-0.496405	-1.70487	0.00265957	0.0935193	1	3621	tags=56%, list=27%, signal=77%
GOBP_PROTEIN_TARGETING_TO_MITOCHONDRION	86	-0.4006	-1.70215	0	0.094141	1	2871	tags=35%, list=21%, signal=44%
PID_FOXO_PATHWAY	45	0.452682	1.51732	0.0229133	0.0942193	1	3449	tags=40%, list=26%, signal=54%
GOBP_MYELOID_CELL_DIFFERENTIATION	312	0.339331	1.51701	0	0.0943748	1	2271	tags=25%, list=17%, signal=29%
GOBP_REGULATION_OF_GRANULOCYTE_CHEMOTAXIS	40	0.461116	1.51658	0.025	0.094396	1	2587	tags=43%, list=19%, signal=52%
GOBP_REGULATION_OF_NUCLEAR_TRANSCRIBED_MRNA_CATABOLIC_PROCESS_DEADENYLATION_DEPENDENT_DECAY	22	0.53411	1.51659	0.0364583	0.0944771	1	2648	tags=41%, list=20%, signal=51%
GOBP_ENDOTHELIUM_DEVELOPMENT	104	0.383031	1.51621	0.00865801	0.0945077	1	2479	tags=27%, list=18%, signal=33%
GOBP_POSITIVE_REGULATION_OF_MAPK_CASCADE	318	0.340043	1.5163	0	0.0945176	1	2117	tags=25%, list=16%, signal=29%
KEGG_DILATED_CARDIOMYOPATHY	56	0.428518	1.51666	0.0166163	0.0945336	1	1960	tags=29%, list=15%, signal=33%
GOCC_SIDE_OF_MEMBRANE	385	0.336448	1.51564	0	0.0948381	1	3475	tags=38%, list=26%, signal=50%
GOBP_BLOOD_VESSEL_REMODELING	31	0.483092	1.51546	0.0248756	0.0949058	1	2574	tags=39%, list=19%, signal=48%
GOBP_FATTY_ACID_DERIVATIVE_BIOSYNTHETIC_PROCESS	29	0.489143	1.51502	0.026936	0.0949118	1	2649	tags=34%, list=20%, signal=43%
GOBP_REGULATION_OF_LYMPHOCYTE_DIFFERENTIATION	136	0.376646	1.51437	0.00280899	0.0949624	1	2843	tags=33%, list=21%, signal=41%
GOBP_MUSCLE_CELL_DEVELOPMENT	105	0.393423	1.51502	0.00144718	0.0949989	1	2392	tags=28%, list=18%, signal=33%
GOBP_MONOCARBOXYLIC_ACID_TRANSPORT	54	0.436433	1.51478	0.0270701	0.0950057	1	1545	tags=30%, list=11%, signal=33%
GOBP_EMBRYONIC_HEART_TUBE_MORPHOGENESIS	40	0.450632	1.51444	0.0310458	0.0950062	1	4015	tags=48%, list=30%, signal=67%
REACTOME_G_ALPHA_Q_SIGNALLING_EVENTS	100	0.390787	1.5145	0.00748503	0.0950544	1	2988	tags=36%, list=22%, signal=46%
GOBP_RESPONSE_TO_INORGANIC_SUBSTANCE	355	0.336026	1.51459	0	0.0950606	1	2068	tags=23%, list=15%, signal=26%
GOBP_OUTFLOW_TRACT_SEPTUM_MORPHOGENESIS	18	0.544553	1.51504	0.039604	0.095076	1	2765	tags=61%, list=20%, signal=77%
GOBP_ENDOCRINE_HORMONE_SECRETION	23	0.518779	1.51506	0.0281195	0.095148	1	1418	tags=30%, list=11%, signal=34%
GOBP_MUSCLE_CELL_APOPTOTIC_PROCESS	46	0.447726	1.51376	0.0168712	0.0953518	1	3121	tags=43%, list=23%, signal=56%
REACTOME_POLYMERASE_SWITCHING_ON_THE_C_STRAND_OF_THE_TELOMERE	21	-0.561921	-1.69839	0.0101781	0.0957166	1	4943	tags=76%, list=37%, signal=120%
GOBP_MITOCHONDRIAL_CALCIUM_ION_TRANSMEMBRANE_TRANSPORT	16	-0.590821	-1.69892	0.00681818	0.0960422	1	1369	tags=31%, list=10%, signal=35%
KEGG_DRUG_METABOLISM_CYTOCHROME_P450	27	-0.513868	-1.69506	0.0101523	0.0961122	1	2123	tags=44%, list=16%, signal=53%
BIOCARTA_MCM_PATHWAY	18	-0.575889	-1.69696	0.0141509	0.0961258	1	2077	tags=39%, list=15%, signal=46%
GOBP_CHLORIDE_TRANSMEMBRANE_TRANSPORT	20	0.548479	1.51247	0.0395683	0.0962732	1	1328	tags=30%, list=10%, signal=33%
GOCC_OUTER_MITOCHONDRIAL_MEMBRANE_PROTEIN_COMPLEX	19	-0.573131	-1.69548	0.0119332	0.0964872	1	3241	tags=47%, list=24%, signal=62%
GOBP_CARBOHYDRATE_BIOSYNTHETIC_PROCESS	137	0.37202	1.51178	0.0027972	0.0965332	1	2463	tags=31%, list=18%, signal=37%
GOBP_DECIDUALIZATION	16	0.558785	1.51192	0.0416667	0.096596	1	1796	tags=38%, list=13%, signal=43%
WP_GLYCOLYSIS_AND_GLUCONEOGENESIS	29	0.49651	1.51182	0.0247117	0.0966027	1	1081	tags=24%, list=8%, signal=26%
GOMF_STEROID_BINDING	61	0.425591	1.51054	0.0108359	0.0973403	1	2618	tags=36%, list=19%, signal=45%
GOBP_CELLULAR_COMPONENT_MAINTENANCE	43	0.453582	1.51061	0.0282575	0.0973629	1	947	tags=23%, list=7%, signal=25%
GOBP_APICAL_JUNCTION_ASSEMBLY	51	0.436735	1.51006	0.0171607	0.0975213	1	1417	tags=24%, list=10%, signal=26%
GOBP_REGULATION_OF_DEVELOPMENTAL_GROWTH	210	0.351057	1.5101	0.00255102	0.0975803	1	2849	tags=30%, list=21%, signal=37%
GOBP_ESTABLISHMENT_OR_MAINTENANCE_OF_BIPOLAR_CELL_POLARITY	36	0.468076	1.50974	0.0190476	0.0977107	1	1583	tags=31%, list=12%, signal=35%
PID_SMAD2_3NUCLEAR_PATHWAY	70	0.40592	1.50958	0.0182927	0.0977516	1	3333	tags=46%, list=25%, signal=60%
REACTOME_NICOTINATE_METABOLISM	25	0.509364	1.50945	0.0392799	0.0977863	1	1824	tags=36%, list=14%, signal=42%
GOBP_CELL_COMMUNICATION_INVOLVED_IN_CARDIAC_CONDUCTION	35	0.486056	1.5089	0.0276423	0.0981387	1	1369	tags=29%, list=10%, signal=32%
WP_ENDOPLASMIC_RETICULUM_STRESS_RESPONSE_IN_CORONAVIRUS_INFECTION	36	0.468487	1.50856	0.031746	0.0982948	1	1754	tags=28%, list=13%, signal=32%
GOBP_CELLULAR_RESPONSE_TO_INORGANIC_SUBSTANCE	133	0.374107	1.50827	0.00140845	0.0983605	1	2820	tags=32%, list=21%, signal=40%
GOBP_APOPTOTIC_PROCESS_INVOLVED_IN_DEVELOPMENT	28	0.4938	1.50828	0.0434057	0.098423	1	2178	tags=43%, list=16%, signal=51%
GOMF_TRANSCRIPTION_COREGULATOR_BINDING	96	0.384945	1.50792	0.00292826	0.0985425	1	2382	tags=29%, list=18%, signal=35%
GOBP_ADAPTIVE_THERMOGENESIS	119	0.378209	1.50612	0.00426743	0.0998143	1	2224	tags=29%, list=16%, signal=34%
REACTOME_NETRIN_1_SIGNALING	36	0.4675	1.50561	0.0275651	0.100013	1	1593	tags=25%, list=12%, signal=28%
GOMF_FIBROBLAST_GROWTH_FACTOR_BINDING	16	0.57761	1.50573	0.0490368	0.10002	1	1656	tags=38%, list=12%, signal=43%
GOBP_LONG_TERM_SYNAPTIC_POTENTIATION	47	0.447267	1.50518	0.0144462	0.10025	1	2919	tags=34%, list=22%, signal=43%
HALLMARK_MYC_TARGETS_V2	52	-0.437473	-1.68611	0.00280899	0.100582	1	4075	tags=52%, list=30%, signal=74%
GOBP_REGULATION_OF_INTEGRIN_ACTIVATION	15	0.566659	1.50435	0.0384615	0.100657	1	2587	tags=40%, list=19%, signal=49%
PID_P38_ALPHA_BETA_DOWNSTREAM_PATHWAY	34	0.474721	1.50415	0.0321027	0.100718	1	1971	tags=32%, list=15%, signal=38%
REACTOME_LEISHMANIA_INFECTION	153	0.363148	1.50438	0.00542005	0.100725	1	2906	tags=29%, list=22%, signal=36%
REACTOME_CELL_CELL_COMMUNICATION	87	0.400166	1.50447	0.0112835	0.100733	1	1661	tags=24%, list=12%, signal=27%
GOBP_PROTEIN_LOCALIZATION_TO_CELL_CELL_JUNCTION	19	0.542693	1.50394	0.0408859	0.100785	1	1256	tags=32%, list=9%, signal=35%
GOMF_CATALYTIC_ACTIVITY_ACTING_ON_A_TRNA	113	-0.381165	-1.68464	0	0.10095	1	3727	tags=45%, list=28%, signal=62%
GOBP_NEGATIVE_REGULATION_OF_DNA_TEMPLATED_TRANSCRIPTION_ELONGATION	16	-0.587812	-1.68377	0.0167866	0.100971	1	3574	tags=50%, list=26%, signal=68%
REACTOME_INFLUENZA_INFECTION	117	-0.384938	-1.68645	0	0.101052	1	4370	tags=50%, list=32%, signal=73%
REACTOME_DNA_REPAIR	269	-0.337342	-1.68268	0	0.101153	1	3375	tags=37%, list=25%, signal=48%
GOBP_RIBOSOME_BIOGENESIS	260	-0.34333	-1.68732	0	0.101154	1	4568	tags=50%, list=34%, signal=74%
GOBP_APOPTOTIC_MITOCHONDRIAL_CHANGES	82	0.395884	1.50328	0.0133136	0.101251	1	1690	tags=26%, list=13%, signal=29%
GOBP_EPITHELIAL_CELL_APOPTOTIC_PROCESS	85	0.404113	1.50302	0.0115942	0.101348	1	3988	tags=49%, list=30%, signal=70%
GOBP_REGULATION_OF_CALCIUM_ION_IMPORT	22	0.523506	1.50273	0.040747	0.101405	1	1843	tags=36%, list=14%, signal=42%
WP_THERMOGENESIS	82	0.397104	1.50275	0.00869565	0.101479	1	2821	tags=34%, list=21%, signal=43%
GOBP_REGULATION_OF_CARDIAC_MUSCLE_CONTRACTION	47	0.447453	1.50231	0.0215385	0.101647	1	2476	tags=38%, list=18%, signal=47%
GOBP_NEGATIVE_REGULATION_OF_VIRAL_GENOME_REPLICATION	40	-0.468499	-1.6876	0.00284091	0.10173	1	2503	tags=40%, list=19%, signal=49%
GOMF_IRON_ION_BINDING	83	0.39635	1.50192	0.0116788	0.101894	1	2358	tags=36%, list=17%, signal=44%
GOBP_TOLERANCE_INDUCTION	18	0.542656	1.50166	0.0582524	0.102019	1	1938	tags=50%, list=14%, signal=58%
REACTOME_OTHER_INTERLEUKIN_SIGNALING	19	0.541029	1.50152	0.0487395	0.102045	1	1910	tags=32%, list=14%, signal=37%
KEGG_ARRHYTHMOGENIC_RIGHT_VENTRICULAR_CARDIOMYOPATHY_ARVC	51	0.432098	1.50117	0.0264386	0.102213	1	1422	tags=27%, list=11%, signal=31%
GOMF_ANION_CHANNEL_ACTIVITY	31	0.485127	1.5005	0.0387097	0.10256	1	2435	tags=32%, list=18%, signal=39%
GOBP_NEURON_APOPTOTIC_PROCESS	180	0.35406	1.50051	0.00264201	0.102643	1	1820	tags=24%, list=13%, signal=28%
GOBP_REGULATION_OF_HEMOPOIESIS	277	0.341836	1.49972	0.00124069	0.103079	1	2846	tags=30%, list=21%, signal=38%
GOMF_G_PROTEIN_ALPHA_SUBUNIT_BINDING	18	0.536743	1.4992	0.0468227	0.103397	1	2577	tags=50%, list=19%, signal=62%
GOBP_CELL_DEATH_IN_RESPONSE_TO_OXIDATIVE_STRESS	71	0.402935	1.49907	0.0197568	0.103403	1	1717	tags=23%, list=13%, signal=26%
GOBP_REGULATION_OF_CELL_SUBSTRATE_JUNCTION_ORGANIZATION	62	0.414916	1.49826	0.0232897	0.103818	1	1100	tags=19%, list=8%, signal=21%
GOBP_SODIUM_ION_TRANSPORT	110	0.378971	1.49828	0.00706215	0.103892	1	2667	tags=35%, list=20%, signal=43%
GOBP_REGULATION_OF_EMBRYONIC_DEVELOPMENT	48	0.433016	1.49793	0.028169	0.103986	1	2053	tags=27%, list=15%, signal=32%
REACTOME_TELOMERE_C_STRAND_LAGGING_STRAND_SYNTHESIS	28	-0.502945	-1.67793	0.0078125	0.104365	1	2506	tags=43%, list=19%, signal=53%
GOBP_POSITIVE_REGULATION_OF_CELL_MATRIX_ADHESION	45	0.436754	1.497	0.0255591	0.104451	1	2053	tags=27%, list=15%, signal=31%
GOCC_CELL_SUBSTRATE_JUNCTION	379	0.329743	1.49713	0	0.104466	1	2641	tags=26%, list=20%, signal=31%
GOBP_REGULATION_OF_MAMMARY_GLAND_EPITHELIAL_CELL_PROLIFERATION	15	0.574381	1.49724	0.0360825	0.104476	1	1252	tags=33%, list=9%, signal=37%
GOMF_OXIDOREDUCTASE_ACTIVITY_ACTING_ON_THE_CH_NH_GROUP_OF_DONORS	18	-0.568603	-1.67583	0.00505051	0.104555	1	2199	tags=39%, list=16%, signal=46%
GOBP_HOMOLOGOUS_RECOMBINATION	35	-0.480609	-1.67662	0.00808625	0.10469	1	3344	tags=46%, list=25%, signal=61%
GOBP_PHENOL_CONTAINING_COMPOUND_METABOLIC_PROCESS	52	0.430832	1.49652	0.0189573	0.104744	1	2905	tags=35%, list=22%, signal=44%
GOBP_NEGATIVE_REGULATION_OF_VASCULAR_ASSOCIATED_SMOOTH_MUSCLE_CELL_PROLIFERATION	19	0.528287	1.49582	0.0439189	0.105108	1	2364	tags=42%, list=18%, signal=51%
GOBP_REACTIVE_OXYGEN_SPECIES_METABOLIC_PROCESS	160	0.360375	1.4959	0.00542741	0.105138	1	2623	tags=30%, list=19%, signal=37%
GOBP_POSITIVE_REGULATION_OF_LYMPHOCYTE_DIFFERENTIATION	85	0.392182	1.4953	0.0118168	0.105348	1	2843	tags=34%, list=21%, signal=43%
GOBP_POSITIVE_REGULATION_OF_HEMOPOIESIS	126	0.367164	1.49517	0.00839161	0.105349	1	2270	tags=29%, list=17%, signal=34%
GOBP_NEGATIVE_REGULATION_OF_PROTEOLYSIS	193	0.351082	1.49538	0	0.105377	1	2729	tags=30%, list=20%, signal=37%
GOBP_RESPONSE_TO_MANGANESE_ION	18	0.540835	1.49501	0.044293	0.105383	1	2822	tags=56%, list=21%, signal=70%
GOBP_NEGATIVE_REGULATION_OF_T_CELL_DIFFERENTIATION	31	0.48091	1.49433	0.0272109	0.105676	1	3418	tags=48%, list=25%, signal=65%
GOBP_NEGATIVE_REGULATION_OF_NEURON_APOPTOTIC_PROCESS	103	0.382836	1.49452	0.0100865	0.10572	1	3024	tags=37%, list=22%, signal=47%
GOBP_TRANSEPITHELIAL_TRANSPORT	19	0.525109	1.49434	0.0547945	0.105769	1	473	tags=21%, list=4%, signal=22%
GOBP_POSITIVE_REGULATION_OF_NEUROBLAST_PROLIFERATION	16	0.546574	1.49348	0.0500894	0.106175	1	1725	tags=44%, list=13%, signal=50%
GOBP_NEGATIVE_REGULATION_OF_AXON_EXTENSION	34	0.462908	1.49358	0.0369748	0.106184	1	1813	tags=29%, list=13%, signal=34%
GOBP_REGULATION_OF_PROTEIN_SECRETION	161	0.358209	1.49333	0.00685871	0.106204	1	2822	tags=31%, list=21%, signal=39%
GOBP_REGULATION_OF_STEM_CELL_DIFFERENTIATION	51	0.434449	1.49286	0.0212443	0.106507	1	1828	tags=27%, list=14%, signal=32%
GOBP_REGULATION_OF_SMOOTHENED_SIGNALING_PATHWAY	67	0.414143	1.49265	0.0151515	0.106573	1	1780	tags=21%, list=13%, signal=24%
GOBP_REGULATION_OF_REACTIVE_OXYGEN_SPECIES_METABOLIC_PROCESS	107	0.376854	1.49153	0.0147493	0.107409	1	1890	tags=25%, list=14%, signal=29%
GOBP_VASCULAR_ENDOTHELIAL_GROWTH_FACTOR_RECEPTOR_SIGNALING_PATHWAY	49	0.43408	1.49086	0.00784929	0.107861	1	2255	tags=31%, list=17%, signal=37%
GOBP_POSITIVE_REGULATION_OF_TYROSINE_PHOSPHORYLATION_OF_STAT_PROTEIN	37	0.453628	1.49069	0.0259319	0.107894	1	1984	tags=27%, list=15%, signal=32%
GOBP_NEGATIVE_REGULATION_OF_BLOOD_VESSEL_ENDOTHELIAL_CELL_MIGRATION	27	0.490446	1.4902	0.0332226	0.108223	1	3555	tags=37%, list=26%, signal=50%
REACTOME_FANCONI_ANEMIA_PATHWAY	31	-0.495883	-1.67058	0.00777202	0.108486	1	4263	tags=58%, list=32%, signal=85%
GOBP_OVULATION_CYCLE_PROCESS	34	0.462001	1.48957	0.0309598	0.108657	1	2271	tags=44%, list=17%, signal=53%
REACTOME_NR1H3_NR1H2_REGULATE_GENE_EXPRESSION_LINKED_TO_CHOLESTEROL_TRANSPORT_AND_EFFLUX	31	0.480032	1.48913	0.0324786	0.108733	1	2735	tags=42%, list=20%, signal=52%
GOBP_NEGATIVE_REGULATION_OF_RESPONSE_TO_EXTERNAL_STIMULUS	266	0.340575	1.48916	0	0.108806	1	2365	tags=24%, list=18%, signal=29%
GOCC_CYTOPLASMIC_STRESS_GRANULE	67	0.40448	1.48921	0.0136364	0.108867	1	2648	tags=30%, list=20%, signal=37%
GOBP_MITOCHONDRIAL_TRANSMEMBRANE_TRANSPORT	81	-0.400264	-1.66913	0.00311526	0.108945	1	3148	tags=41%, list=23%, signal=53%
GOBP_REGULATION_OF_NEURON_PROJECTION_DEVELOPMENT	303	0.333428	1.48866	0	0.109002	1	3090	tags=32%, list=23%, signal=40%
WP_FATTY_ACID_BIOSYNTHESIS	19	0.544752	1.48745	0.0434028	0.109719	1	1233	tags=26%, list=9%, signal=29%
GOBP_MAINTENANCE_OF_CELL_NUMBER	111	0.372652	1.48714	0.00737463	0.109722	1	2537	tags=29%, list=19%, signal=35%
WP_MECP2_AND_ASSOCIATED_RETT_SYNDROME	51	0.429665	1.48768	0.0337621	0.10973	1	1974	tags=31%, list=15%, signal=37%
WP_ANTIVIRAL_AND_ANTIINFLAMMATORY_EFFECTS_OF_NRF2_ON_SARSCOV2_PATHWAY	24	0.507628	1.48757	0.0386473	0.109732	1	2856	tags=38%, list=21%, signal=47%
GOBP_SODIUM_ION_HOMEOSTASIS	27	0.484775	1.48715	0.0363636	0.109808	1	2598	tags=41%, list=19%, signal=50%
PID_SYNDECAN_2_PATHWAY	29	0.482188	1.48716	0.0480132	0.1099	1	2186	tags=34%, list=16%, signal=41%
PID_DELTA_NP63_PATHWAY	38	0.456298	1.48667	0.0282392	0.109924	1	1796	tags=26%, list=13%, signal=30%
REACTOME_DNA_DAMAGE_TELOMERE_STRESS_INDUCED_SENESCENCE	43	-0.460948	-1.6672	0.00539084	0.109941	1	4378	tags=58%, list=32%, signal=86%
REACTOME_A_TETRASACCHARIDE_LINKER_SEQUENCE_IS_REQUIRED_FOR_GAG_SYNTHESIS	19	0.524342	1.48674	0.051458	0.109962	1	2186	tags=47%, list=16%, signal=56%
REACTOME_CARGO_CONCENTRATION_IN_THE_ER	26	0.49405	1.48633	0.041868	0.110129	1	3100	tags=38%, list=23%, signal=50%
GOCC_RNA_POLYMERASE_III_COMPLEX	16	-0.59705	-1.66612	0.0145631	0.110147	1	2415	tags=50%, list=18%, signal=61%
GOBP_REGULATION_OF_DNA_DAMAGE_RESPONSE_SIGNAL_TRANSDUCTION_BY_P53_CLASS_MEDIATOR	35	0.471188	1.48597	0.0362776	0.110316	1	2735	tags=43%, list=20%, signal=54%
GOBP_REGULATION_OF_MIRNA_TRANSCRIPTION	50	0.431376	1.4854	0.0117994	0.110725	1	2110	tags=34%, list=16%, signal=40%
GOBP_RESPIRATORY_CHAIN_COMPLEX_IV_ASSEMBLY	19	-0.55846	-1.66363	0.0258216	0.111619	1	2691	tags=53%, list=20%, signal=66%
GOBP_MEIOSIS_I_CELL_CYCLE_PROCESS	76	-0.409497	-1.66279	0	0.111627	1	3080	tags=41%, list=23%, signal=53%
GOBP_MITOCHONDRIAL_ATP_SYNTHESIS_COUPLED_PROTON_TRANSPORT	15	-0.588205	-1.66172	0.0133929	0.111859	1	3572	tags=67%, list=26%, signal=91%
GOBP_POSITIVE_REGULATION_OF_CELL_MORPHOGENESIS_INVOLVED_IN_DIFFERENTIATION	64	0.407073	1.48323	0.0213415	0.112301	1	2578	tags=27%, list=19%, signal=33%
GOBP_SIGNAL_RELEASE	259	0.340047	1.48344	0.00247219	0.112304	1	1572	tags=20%, list=12%, signal=23%
GOBP_LYMPHOCYTE_ACTIVATION_INVOLVED_IN_IMMUNE_RESPONSE	151	0.361988	1.48328	0.00979021	0.112353	1	3797	tags=44%, list=28%, signal=61%
GOMF_CARBON_OXYGEN_LYASE_ACTIVITY	56	0.42211	1.48301	0.0261137	0.112393	1	1271	tags=20%, list=9%, signal=22%
GOBP_CELLULAR_PROCESS_INVOLVED_IN_REPRODUCTION_IN_MULTICELLULAR_ORGANISM	199	0.347755	1.48265	0	0.11262	1	2885	tags=30%, list=21%, signal=37%
GOBP_CELL_RECOGNITION	84	0.391004	1.48153	0.0178306	0.113457	1	2479	tags=39%, list=18%, signal=48%
GOMF_AMYLOID_BETA_BINDING	62	0.40805	1.48137	0.0260337	0.113495	1	2347	tags=27%, list=17%, signal=33%
GOBP_CIRCADIAN_RHYTHM	144	0.363936	1.48025	0.00547945	0.114376	1	3523	tags=39%, list=26%, signal=52%
WP_PREIMPLANTATION_EMBRYO	32	0.47077	1.47984	0.037037	0.114658	1	2970	tags=50%, list=22%, signal=64%
GOBP_REGULATION_OF_SMAD_PROTEIN_SIGNAL_TRANSDUCTION	21	0.51381	1.47965	0.0456942	0.114715	1	2456	tags=43%, list=18%, signal=52%
GOBP_LEUKOCYTE_MIGRATION_INVOLVED_IN_INFLAMMATORY_RESPONSE	15	0.560951	1.47947	0.0576271	0.114781	1	3805	tags=60%, list=28%, signal=83%
GOMF_PROTEIN_TYROSINE_KINASE_ACTIVITY	109	0.377168	1.4791	0.00968188	0.115024	1	3197	tags=38%, list=24%, signal=49%
GOBP_AMYLOID_BETA_METABOLIC_PROCESS	45	0.44109	1.47843	0.0273312	0.115486	1	1101	tags=20%, list=8%, signal=22%
WP_HEDGEHOG_SIGNALING_PATHWAY_WP4249	32	0.47861	1.47816	0.0364501	0.115647	1	2980	tags=34%, list=22%, signal=44%
BIOCARTA_NKT_PATHWAY	18	0.532581	1.47772	0.046281	0.115953	1	4126	tags=56%, list=31%, signal=80%
GOBP_SOMITOGENESIS	38	0.4553	1.47725	0.0382775	0.11604	1	3049	tags=45%, list=23%, signal=58%
GOBP_ADENYLATE_CYCLASE_MODULATING_G_PROTEIN_COUPLED_RECEPTOR_SIGNALING_PATHWAY	99	0.382146	1.4766	0.00728863	0.116046	1	2226	tags=30%, list=16%, signal=36%
KEGG_LEISHMANIA_INFECTION	56	0.41806	1.47731	0.0246914	0.116086	1	1416	tags=21%, list=10%, signal=24%
HALLMARK_INFLAMMATORY_RESPONSE	170	0.352606	1.47663	0.00404858	0.116111	1	2285	tags=29%, list=17%, signal=35%
GOBP_MRNA_SPLICE_SITE_SELECTION	25	0.495549	1.47731	0.0473083	0.116182	1	5356	tags=72%, list=40%, signal=119%
PID_AVB3_OPN_PATHWAY	30	0.474342	1.47699	0.0403361	0.116189	1	3149	tags=43%, list=23%, signal=56%
GOBP_CARDIAC_CONDUCTION_SYSTEM_DEVELOPMENT	20	0.522849	1.47666	0.0515807	0.116189	1	2382	tags=40%, list=18%, signal=48%
GOBP_LYMPHOCYTE_MIGRATION	77	0.397167	1.47613	0.0134328	0.116194	1	2147	tags=26%, list=16%, signal=31%
REACTOME_KERATAN_SULFATE_BIOSYNTHESIS	19	0.515723	1.47672	0.0545145	0.116216	1	3051	tags=53%, list=23%, signal=68%
GOCC_PLASMA_MEMBRANE_PROTEIN_COMPLEX	285	0.333569	1.47684	0	0.116217	1	2025	tags=25%, list=15%, signal=29%
GOBP_GLYCOPROTEIN_BIOSYNTHETIC_PROCESS	221	0.339906	1.47617	0.00637755	0.116256	1	2615	tags=28%, list=19%, signal=34%
GOCC_SPECIFIC_GRANULE_MEMBRANE	73	0.401622	1.47624	0.016369	0.116288	1	2580	tags=30%, list=19%, signal=37%
GOBP_ACTIN_FILAMENT_ORGANIZATION	348	0.328964	1.47578	0.00120048	0.1163	1	2770	tags=27%, list=21%, signal=33%
WP_EXTRACELLULAR_VESICLEMEDIATED_SIGNALING_IN_RECIPIENT_CELLS	27	0.481437	1.47587	0.0413223	0.116327	1	3475	tags=52%, list=26%, signal=70%
GOBP_LIVER_MORPHOGENESIS	16	0.557654	1.47542	0.0509338	0.116552	1	2843	tags=44%, list=21%, signal=55%
WP_REGULATION_OF_APOPTOSIS_BY_PARATHYROID_HORMONERELATED_PROTEIN	19	0.531786	1.47497	0.0558376	0.116907	1	1422	tags=37%, list=11%, signal=41%
HALLMARK_HEDGEHOG_SIGNALING	25	0.491678	1.47479	0.0459016	0.116964	1	2506	tags=40%, list=19%, signal=49%
WP_INFLUENCE_OF_LAMINOPATHIES_ON_WNT_SIGNALING	32	0.471355	1.47447	0.0452342	0.117149	1	3341	tags=44%, list=25%, signal=58%
GOBP_PORPHYRIN_CONTAINING_COMPOUND_METABOLIC_PROCESS	35	-0.476845	-1.65494	0.00550964	0.11731	1	2376	tags=40%, list=18%, signal=48%
PID_GLYPICAN_1PATHWAY	21	0.523079	1.47405	0.0517799	0.117419	1	1770	tags=38%, list=13%, signal=44%
WP_HIPPOYAP_SIGNALING_PATHWAY	21	0.513248	1.47325	0.0507614	0.118037	1	3156	tags=48%, list=23%, signal=62%
GOBP_MIDBRAIN_DEVELOPMENT	65	0.40733	1.47305	0.0242424	0.118122	1	2462	tags=29%, list=18%, signal=36%
WP_FGFR3_SIGNALING_IN_CHONDROCYTE_PROLIFERATION_AND_TERMINAL_DIFFERENTIATION	24	0.494419	1.47171	0.0359589	0.119076	1	641	tags=21%, list=5%, signal=22%
WP_NETWORK_MAP_OF_SARSCOV2_SIGNALING_PATHWAY	146	0.359788	1.47181	0.00678426	0.119089	1	3147	tags=32%, list=23%, signal=42%
GOMF_DEOXYRIBONUCLEASE_ACTIVITY	44	-0.43946	-1.65213	0.0113314	0.119092	1	3754	tags=50%, list=28%, signal=69%
GOMF_CALCIUM_DEPENDENT_PHOSPHOLIPID_BINDING	25	0.485926	1.47125	0.0503247	0.119368	1	3837	tags=52%, list=28%, signal=73%
GOBP_LONG_CHAIN_FATTY_ACYL_COA_METABOLIC_PROCESS	18	0.529548	1.47071	0.0543657	0.119681	1	734	tags=22%, list=5%, signal=23%
GOMF_MONOCARBOXYLIC_ACID_TRANSMEMBRANE_TRANSPORTER_ACTIVITY	24	0.496589	1.47072	0.0622837	0.119764	1	1545	tags=33%, list=11%, signal=38%
KEGG_GRAFT_VERSUS_HOST_DISEASE	18	0.539926	1.47006	0.0541012	0.120088	1	3146	tags=44%, list=23%, signal=58%
GOBP_PROTEIN_LOCALIZATION_TO_MITOCHONDRION	107	-0.375893	-1.65019	0.00337838	0.12013	1	2935	tags=35%, list=22%, signal=44%
GOMF_G_PROTEIN_COUPLED_RECEPTOR_BINDING	143	0.361953	1.46987	0.00416089	0.120165	1	2117	tags=27%, list=16%, signal=31%
GOBP_REGULATION_OF_SPROUTING_ANGIOGENESIS	31	0.469173	1.47009	0.030303	0.120169	1	3840	tags=58%, list=28%, signal=81%
GOCC_CELL_LEADING_EDGE	328	0.326661	1.46938	0	0.120481	1	2641	tags=25%, list=20%, signal=30%
WP_VITAMIN_DSENSITIVE_CALCIUM_SIGNALING_IN_DEPRESSION	23	0.502829	1.46901	0.0496575	0.12075	1	2856	tags=43%, list=21%, signal=55%
WP_DNA_IRDAMAGE_AND_CELLULAR_RESPONSE_VIA_ATR	74	-0.395761	-1.64865	0.00928793	0.120866	1	4179	tags=49%, list=31%, signal=70%
GOBP_CELLULAR_RESPONSE_TO_ESTROGEN_STIMULUS	15	0.562993	1.4676	0.0682594	0.121352	1	2751	tags=47%, list=20%, signal=59%
GOBP_ACTIVATION_OF_PROTEIN_KINASE_ACTIVITY	101	0.380671	1.46738	0.0125874	0.121356	1	1843	tags=23%, list=14%, signal=26%
GOBP_SPECIFICATION_OF_ANIMAL_ORGAN_IDENTITY	22	0.508171	1.46764	0.0614334	0.121411	1	2817	tags=55%, list=21%, signal=69%
GOBP_REGULATION_OF_EPITHELIAL_CELL_APOPTOTIC_PROCESS	64	0.408035	1.46783	0.0227618	0.121418	1	3826	tags=47%, list=28%, signal=65%
WP_ARRHYTHMOGENIC_RIGHT_VENTRICULAR_CARDIOMYOPATHY	51	0.432098	1.46743	0.0446841	0.121421	1	1422	tags=27%, list=11%, signal=31%
GOBP_BRANCHING_INVOLVED_IN_SALIVARY_GLAND_MORPHOGENESIS	17	0.529988	1.4677	0.056314	0.12145	1	1593	tags=35%, list=12%, signal=40%
GOBP_CELLULAR_CARBOHYDRATE_METABOLIC_PROCESS	198	0.346865	1.46802	0.00388098	0.121454	1	2463	tags=28%, list=18%, signal=34%
GOBP_REGENERATION	126	0.364959	1.46814	0.00977654	0.121456	1	2058	tags=26%, list=15%, signal=31%
GOMF_SMAD_BINDING	68	0.401602	1.46787	0.0188679	0.121488	1	3547	tags=46%, list=26%, signal=62%
REACTOME_PEPTIDE_HORMONE_METABOLISM	45	0.437065	1.46707	0.0377074	0.121522	1	2523	tags=40%, list=19%, signal=49%
GOBP_POSITIVE_REGULATION_OF_CYTOKINE_PRODUCTION	346	0.326477	1.46671	0	0.12178	1	2726	tags=29%, list=20%, signal=36%
GOBP_VASCULOGENESIS	63	0.408351	1.46632	0.0227273	0.121934	1	2234	tags=29%, list=17%, signal=34%
REACTOME_SLC_MEDIATED_TRANSMEMBRANE_TRANSPORT	133	0.362517	1.46636	0.00670241	0.122002	1	1851	tags=25%, list=14%, signal=28%
KEGG_PYRIMIDINE_METABOLISM	79	-0.389555	-1.64561	0	0.122118	1	3621	tags=42%, list=27%, signal=57%
GOBP_POSITIVE_REGULATION_OF_EPITHELIAL_CELL_MIGRATION	127	0.366932	1.46582	0.00847458	0.122242	1	2000	tags=25%, list=15%, signal=29%
GOBP_REGULATION_OF_LEUKOCYTE_DIFFERENTIATION	212	0.338638	1.46525	0.00385604	0.12251	1	2843	tags=31%, list=21%, signal=38%
GOBP_RESPONSE_TO_ANTIBIOTIC	38	0.449405	1.46533	0.044164	0.122529	1	2735	tags=37%, list=20%, signal=46%
GOBP_SMAD_PROTEIN_SIGNAL_TRANSDUCTION	54	0.420673	1.46534	0.030581	0.122615	1	3034	tags=46%, list=22%, signal=59%
GOBP_RRNA_METABOLIC_PROCESS	230	-0.338331	-1.64597	0	0.122683	1	4563	tags=49%, list=34%, signal=72%
GOBP_REGULATION_OF_SIGNALING_RECEPTOR_ACTIVITY	83	0.384297	1.46447	0.0220588	0.122861	1	1786	tags=28%, list=13%, signal=32%
GOBP_REGULATION_OF_SYSTEMIC_ARTERIAL_BLOOD_PRESSURE_BY_HORMONE	16	0.54388	1.46429	0.0692042	0.122933	1	960	tags=38%, list=7%, signal=40%
GOBP_DSRNA_PROCESSING	49	0.42618	1.4645	0.0300158	0.122944	1	3338	tags=39%, list=25%, signal=51%
GOBP_POSITIVE_REGULATION_OF_ANIMAL_ORGAN_MORPHOGENESIS	23	0.505164	1.46458	0.0547264	0.122953	1	2258	tags=48%, list=17%, signal=57%
GOBP_LYMPH_VESSEL_MORPHOGENESIS	18	0.530639	1.46468	0.0437063	0.122962	1	892	tags=33%, list=7%, signal=36%
KEGG_INTESTINAL_IMMUNE_NETWORK_FOR_IGA_PRODUCTION	26	0.496724	1.46395	0.0632091	0.12306	1	5208	tags=65%, list=39%, signal=106%
GOBP_NEGATIVE_REGULATION_OF_NERVOUS_SYSTEM_DEVELOPMENT	93	0.386783	1.46404	0.0140449	0.12306	1	1984	tags=26%, list=15%, signal=30%
GOBP_REPLICATION_FORK_PROCESSING	35	-0.476776	-1.64352	0.00539084	0.123416	1	4094	tags=57%, list=30%, signal=82%
GOBP_CELLULAR_RESPONSE_TO_OXYGEN_LEVELS	125	0.36437	1.46311	0.0127119	0.123747	1	2830	tags=31%, list=21%, signal=39%
GOCC_MEMBRANE_MICRODOMAIN	241	0.337464	1.4627	0.00377834	0.123913	1	2621	tags=27%, list=19%, signal=33%
GOBP_REGULATION_OF_BONE_REMODELING	34	0.455149	1.46235	0.0330578	0.123946	1	3071	tags=47%, list=23%, signal=61%
WP_SUDDEN_INFANT_DEATH_SYNDROME_SIDS_SUSCEPTIBILITY_PATHWAYS	95	0.381381	1.46273	0.0229885	0.123983	1	2328	tags=34%, list=17%, signal=40%
GOBP_GASTRULATION_WITH_MOUTH_FORMING_SECOND	17	0.538318	1.46221	0.0553571	0.123992	1	3593	tags=47%, list=27%, signal=64%
GOBP_CYTOKINE_MEDIATED_SIGNALING_PATHWAY	321	0.327257	1.46248	0.00122249	0.124016	1	2110	tags=23%, list=16%, signal=26%
REACTOME_CIRCADIAN_CLOCK	59	0.408057	1.46236	0.0119403	0.124036	1	2633	tags=34%, list=20%, signal=42%
GOBP_AMYLOID_PRECURSOR_PROTEIN_CATABOLIC_PROCESS	46	0.430559	1.45991	0.0336538	0.125721	1	1103	tags=20%, list=8%, signal=21%
GOBP_NUCLEOTIDE_PHOSPHORYLATION	68	0.399472	1.46026	0.0247295	0.125734	1	2783	tags=32%, list=21%, signal=41%
GOBP_REGULATION_OF_ENDOTHELIAL_CELL_MIGRATION	136	0.357723	1.46001	0.00952381	0.125742	1	2000	tags=24%, list=15%, signal=27%
WP_BREAST_CANCER_PATHWAY	117	0.369176	1.4601	0.00714286	0.125769	1	3050	tags=33%, list=23%, signal=43%
WP_CYTOPLASMIC_RIBOSOMAL_PROTEINS	57	-0.427588	-1.63983	0	0.12623	1	4886	tags=68%, list=36%, signal=107%
[truncated: 4,864 more rows]

## Sheet: Table S3
	4T1 (+) vs 4T07 (-)		4T1 (+) vs 67NR (-)
NAME	NES	FDR q-val	NES	FDR q-val
[truncated: 87 more rows]

## Sheet: Table S4
	Scaffold		Lung		Spleen
[truncated: 51 more rows]

## Sheet: Table S5
case_id	case_submitter_id	project_id	age_at_index	days_to_birth	days_to_death	ethnicity	gender	race	vital_status	year_of_birth	year_of_death	age_at_diagnosis	ajcc_pathologic_m	ajcc_pathologic_n	ajcc_pathologic_stage	ajcc_pathologic_t	ajcc_staging_system_edition	classification_of_tumor	days_to_diagnosis	days_to_last_follow_up	icd_10_code	last_known_disease_status	morphology	primary_diagnosis	prior_malignancy	prior_treatment	progression_or_recurrence	site_of_resection_or_biopsy	synchronous_malignancy	tissue_or_organ_of_origin	tumor_grade	year_of_diagnosis	treatment_or_therapy	treatment_type
[truncated: 7 more rows]

[truncated: 1 more sheets: Table S6]
